# Supplementary material for: Deciphering the Molecular Mechanisms of Autonomic Nervous System Neuron Induction through Integrative Bioinformatics Analysis
Source: Int J Mol Sci. 2023 May 21;24(10):9053. doi: 10.3390/ijms24109053 (PMC10219521; doi:10.3390/ijms24109053)
Supplement: Supplementary file 1 [file ijms-24-09053-s001.zip]

Archive with 7 entries (7 files):
- Caption.pdf
- Supplementary Table S1.xlsx
- Supplementary Table S2.xlsx
- Supplementary Table S3.xlsx
- Supplementary Table S4.xlsx
- Supplementary Video S1.mp4
- Supplementary Video S2.mp4
