# Supplementary material for: Deciphering the Molecular Mechanisms of Autonomic Nervous System Neuron Induction through Integrative Bioinformatics Analysis
Source: Int J Mol Sci. 2023 May 21;24(10):9053. doi: 10.3390/ijms24109053 (PMC10219521; doi:10.3390/ijms24109053)
Supplement: Supplementary file 1 [file ijms-24-09053-s001.zip › Supplementary Table S1.xlsx]

## Sheet: GO_BP
Term	Count	Genes	adjusted P-value
GO:0007399~nervous system development	171	SEMA5A, APP, CNTFR, SMARCB1, MYT1L, STMN3, MSI1, CYP46A1, CYB5D2, RAPGEFL1, EDNRB, DPYSL4, DPYSL5, DPYSL2, INSC, DPF3, EPHB2, CDON, MEF2A, HES6, SRRM4, MBNL1, SERF1A, RBFOX1, SMARCC2, RBFOX2, SEMA6D, TMOD2, APLP1, MAGI2, ISLR2, PCDHA12, MYT1, POU3F2, OLFM1, MAP1B, RUFY3, FEZ1, FEZ2, KCNQ2, HOXB2, PRKD1, LY6H, NAIP, CHODL, NOTCH2, NUMBL, CHRNA3, BEX1, NRN1, DLX5, ZC4H2, SHOX2, CPLX2, NDRG2, EFNA5,…	6.9414e-27
GO:0007411~axon guidance	91	ROBO2, SEMA5A, CYFIP2, CYFIP1, DRAXIN, ROBO3, NRP1, NRP2, TENM2, USP33, PTPRO, GLI3, RPS6KA5, CHL1, TUBB3, DPYSL5, KIF5C, DPYSL2, BOC, KIF5A, NPTN, DAG1, NRCAM, EPHB2, NEO1, EPHB1, EPHB3, SEMA6C, EPHA4, EPHA7, UNC5B, DCC, SEMA6D, WNT5A, VSTM2L, UNC5C, PAX6, GFRA3, ENAH, LMX1A, PALLD, FEZ1, FEZ2, EPHA3, NOTCH2, SEMA3C, ARHGEF25, NRXN1, SEMA3B, CRMP1, GATA3, EFNA5, KALRN, PRTG, EFNB2, EFNB1, RELN, …	2.19812e-18
GO:0001764~neuron migration	64	BARHL1, BARHL2, NRP1, CELSR1, CELSR2, TUBA1A, CHL1, DNER, NRCAM, NEO1, PRKG1, KIRREL3, EMX2, HSP90AA1, DCC, NAV1, PAX6, GFRA3, ACAP3, TUBB2B, TUBB2A, MAP1B, DCX, GAS6, ASTN2, SDCCAG8, PAFAH1B1, ASTN1, GPM6A, SATB2, CEP85L, CXCR4, NDNF, GATA3, ASCL1, GATA2, RELN, NEUROD4, TRIM46, NDN, FYN, ATOH1, MARK1, DRGX, NTRK2, BBS1, FZD3, DYX1C1, NTRK3, NR2F2, POU4F1, PHOX2B, DCLK1, COL3A1, TLX3, CDK5, AXL, …	7.21292e-15
GO:0030182~neuron differentiation	79	BARHL2, WNT2B, MYT1L, CYB5D2, NGRN, NRBP2, CASP3, CDON, EMX2, WNT5B, OLIG3, WNT5A, EN2, EN1, ACSL4, SOX11, WNT9A, OLIG2, POU3F2, LMX1A, DOK5, LMX1B, NAPA, RTN3, BRSK1, DDX6, BRSK2, RTN1, WNT8B, BHLHE22, BHLHE23, ASCL1, RTN4, NEUROD1, NEUROD4, ERBB2, ATOH8, S1PR1, GPC2, WNT1, RXRG, WNT3, ATOH1, WNT4, FZD1, IRX1, NTRK2, WNT10B, IRX2, FZD3, IRX5, DTNB, WNT3A, WNT7B, IRX3, IRX4, FZD8, WNT7A, CFLAR, T…	8.89724e-15
GO:0006357~regulation of transcription from RNA polymerase II promoter	423	ZNF177, RB1, ATF2, MYT1L, SOX21, BACH2, ZSCAN30, ZMIZ1, HOXA2, BBX, JUNB, PKNOX2, MEF2A, DDX17, ZNF287, HES6, ZNF285, ZNF19, PRKCB, RFX2, RFX3, HCFC2, SOX10, ISL1, ISL2, PRKAR1A, DDIT3, RFX4, RFX5, HOXB3, HOXB2, ZSCAN26, ATF7, HOXB1, CGGBP1, ZNF276, ZNF154, CTBP1, SHOX2, ZNF20, BAZ2B, ZNF23, ZNF25, PRDM16, ALX4, GTF2IRD2B, ZSCAN18, ABCA2, JUND, ZNF382, GTF2IRD2, NR2F1, PBX3, IRF2BP2, PBX4, NR2F2,…	1.73891e-12
GO:0007420~brain development	100	SCT, IFT172, ROGDI, CTNND1, UBE3A, UBE2L3, RGS4, CDH2, DPYSL2, PPFIA1, NRCAM, MACROD2, CDK5RAP3, MEN1, CDK5RAP2, EPHA7, ANAPC7, UNC5C, EML1, POU3F4, PYGO2, TBC1D23, ATP6V0D1, RTN3, DLX2, NDRG4, RTN1, HPCA, PCDH19, RTN4, ADGRG1, ATXN1, STK36, SLC38A3, ZFHX3, CADM1, SYT1, PTCH1, PBX3, PBX4, SMARCA1, SYNJ1, H2AFY2, ID1, NF1, CNTN1, PLXNB2, CNTN4, MEIS3P1, NES, ROBO2, CNTNAP2, MAST1, AATK, ARRB2, BMI…	1.73891e-12
GO:0000226~microtubule cytoskeleton organization	64	WDR47, MAST1, DOCK7, TUBA1C, TUBA1A, TUBB3, RNF19A, NEFL, CDK5RAP2, CFAP44, APC2, SS18, GAS2L3, DST, TUBB, MID1, EML1, EML2, PARD3B, EML3, TUBB2B, TUBB2A, KIF2A, MAP7D1, MAP1B, PARD3, MAP1A, MAP7D2, TTLL11, MAPT, OBSL1, PAFAH1B1, CUL9, CUL7, FIGNL2, CRMP1, FIGN, PRKCZ, SPATA7, GABARAP, CAMSAP1, TTBK2, CAMSAP2, MAP2, FIGNL1, MAP6, MAP4, MARK3, CLASP1, MARK1, CLASP2, BBS1, DCLK2, TUBB4A, ATAT1, TTL…	5.60471e-12
GO:0060271~cilium assembly	88	SPAG16, CEP126, ONECUT2, IFT172, CEP19, CEP164, TXNDC15, CELSR2, IFT52, MCIDAS, TCTN2, TEKT1, TMEM107, TCTN1, TEKT2, CCDC96, NEK1, BBS9, BBS7, CFAP43, CEP290, CC2D2A, BBS5, SNAP29, CFAP44, IFT140, DNAAF1, ARMC9, RFX2, RFX3, IFT80, NME5, DYNLL1, DYNLL2, WDR35, KIF27, IFT88, CFAP221, IFT43, FAM161A, C9ORF69, IFT81, RILPL1, TMEM216, RFX4, GMNC, ATP6V0D1, IFT46, SSX2IP, CCNO, ARL3, PRICKLE1, TROVE2, …	6.03112e-11
GO:0000122~negative regulation of transcription from RNA polymerase II promoter	259	ZNF177, RB1, APP, ATF2, MYT1L, BACH2, FERD3L, IKZF5, SOX1, ZNF608, EDNRB, KAT5, HOXA2, EPC1, SOX9, MEF2A, HES6, ZNF19, SMARCC2, SOX11, HCFC2, SOX10, ISL1, DKK1, EID1, THAP5, BIN1, DDIT3, SARNP, RFX5, HOXB3, TXNIP, ATF7, FLYWCH1, TAGLN3, BCORL1, CGGBP1, MAGED1, CTBP1, SHOX2, ZBTB1, ZNF20, GATA5, GATA3, PRDM12, GATA2, ZNF25, PCBP3, MIER3, PRDM16, PATZ1, RBM10, PLK3, WNT10B, HEXIM2, EGR1, JUND, GADD…	5.75849e-10
GO:0006355~regulation of transcription, DNA-templated	257	ZNF177, RB1, ATF2, MYT1L, SOX21, UBE2L3, SOX1, RPS6KA5, C2ORF81, PKNOX2, ZNF287, HES6, ZNF285, ZNF19, SMARCC2, ZFP1, SFMBT2, RFX2, EBF2, RFX3, SOX11, EBF4, HCFC2, MAPK8IP1, EWSR1, DDIT3, ZNF713, SPIN2B, ZSCAN26, ATF7, ZNF711, HOXB1, ZNF154, CASZ1, MEAF6, CRABP2, MAGED1, ZNF20, BAZ2A, ZNF23, ZNF709, ZNHIT3, ZNF703, ZNF823, ZNF700, PATZ1, PPARGC1A, ZNF382, MTERF4, IGF2, SMARCA1, ST18, SMARCA4, DMRT…	5.75849e-10
GO:0007409~axonogenesis	46	SPTBN4, APP, BRSK1, BRSK2, NUMBL, ATL1, AMIGO1, DOCK7, PRICKLE1, SLITRK2, PTPRZ1, SLITRK1, STMN1, TRIM46, SLITRK5, NEFL, NRCAM, APBB1, CTNNA2, PAK3, DRD2, NTNG2, DCC, METRN, APLP1, WNT7A, ANK3, S100B, BAIAP2, POU4F1, ISL1, KLF7, ISL2, CDK5, STK25, PARD3, MAP1B, TAOK2, MAP1A, S100A6, NUMB, BCL2, CNTN4, FGFR2, LLGL1, PICALM	1.57161e-09
GO:0031175~neuron projection development	56	RB1, CNTNAP2, APP, GSK3B, BTG2, DOCK7, STMN2, PTPRM, STMN3, STMN4, FRY, PPP1R9A, PPP1R9B, SAMD14, ZFYVE27, HERC1, STMN1, PSD, VPS13B, GFRA1, RGMA, GPRIN3, ADCYAP1, MAP1B, MAPT, TBC1D23, GPM6A, NRXN1, PRDM12, CAMSAP1, CAMSAP2, BLOC1S6, MAP2, CLMN, BLOC1S1, FLRT3, MICALL2, PTK2B, MAP4, RAB6A, RAB6B, GPM6B, NTRK1, LGI1, SNAPIN, LAMB1, L1CAM, POU4F1, EHD1, CDK5, PLP1, CNTN1, VIM, CNTN4, LRP12, CDK5R1	2.30982e-09
GO:0045944~positive regulation of transcription from RNA polymerase II promoter	302	RB1, APP, ATF2, SMARCB1, SOX21, RPS6KA3, SOX1, RPS6KA5, MCIDAS, KAT5, ZMIZ1, HOXA2, AKT1, DPF3, EPC1, SOX9, IER5, JUNB, CDK5RAP3, CDON, MEF2A, DDX17, BSX, RFX2, PTOV1, EBF2, RFX3, SOX11, EBF4, SOX10, ISL1, JMJD6, ISL2, DDIT3, RFX4, RFX5, HOXB3, HOXB2, ATF7, ZNF711, HOXB1, MAML3, PRKD1, CASZ1, BEX1, AGAP2, GATA5, GATA3, PIK3R1, GATA2, NHLH2, NHLH1, PCBP2, PRDM16, ALX4, TP53BP1, PPARGC1A, EGR1, JUN…	2.62532e-09
GO:0050804~modulation of synaptic transmission	43	NLGN3, GRIA2, PXK, NLGN2, PTPRS, CACNA1B, GRIK3, LRRC4, CACNA1A, GRIK1, UBE3A, GRIK2, PPP1R9A, RTN4, PPP1R9B, ABR, MAPK9, RELN, PACSIN2, FYN, JAK2, LRRC4C, PRKACA, EPHB1, GRIA3, GRIA4, MAPK3, NTNG2, EPHA7, WNT3A, PCDH8, BTBD9, DNM1, PTPRD, SLC6A6, SLC4A8, TUBB2B, GRIN3A, PRKAR1B, NRG3, PTPRA, CDH11, PAFAH1B1	4.15481e-09
GO:0045665~negative regulation of neuron differentiation	36	APP, DDX6, DIXDC1, NR2E1, FOXO3, ASCL1, DLL1, GLI3, HEY1, PTCHD2, SIX3, HOXA2, HES1, DMD, FEZF2, HES5, CDK5RAP2, SPAG9, GDF11, JAG1, IRX3, PAX6, OLIG2, BMP7, ISL1, PHOX2B, MIB1, ISL2, MEIS1, LMX1A, TLX3, CTDSP1, ID4, ZNF536, CNTN2, CNTN4	7.84388e-09
GO:0007416~synapse assembly	38	NLGN3, GPM6A, ACHE, NLGN2, CLSTN3, NRXN1, NRXN2, CDH9, MECP2, CDH2, ERBB4, FLRT3, SLITRK1, SPOCK2, DNER, NRCAM, DRD2, BSN, SLC25A46, SPTBN2, KIRREL3, DBNL, PCDHB14, NRG1, POU4F1, PCDHB10, SDK1, PCDHB2, NRG3, CDK5, MAP1B, MAPT, OBSL1, SHANK3, PCDHB9, SDK2, CBLN1, ADGRL3	1.31185e-08
GO:0007417~central nervous system development	60	ROBO2, NCKAP1, APP, PPP1R17, CITED2, NCAN, CHD7, GRIK1, MSI1, CELSR1, PARK2, DMBX1, RPS6KA3, DNER, ZIC1, NRCAM, CHST8, ARSA, SZT2, EMX2, APLP1, SPINK5, LIG4, VPS13B, PAX6, POU3F3, COL2A1, CYP26C1, ALDH5A1, B3GNT5, DCX, TAGLN3, SHC3, KALRN, ACAN, NHLH2, DHX30, RELN, PTPRZ1, NHLH1, PDGFC, NDN, ARSB, ATOH1, ARNT2, NGFR, MARCKSL1, GSN, ZBTB16, ZIC4, S100B, TBX3, DCLK1, AHI1, MARCKS, RNF103, TLX3, ID3…	3.81429e-08
GO:0016055~Wnt signaling pathway	72	LMBR1L, INVS, DRAXIN, GSK3B, CALCOCO1, WNT2B, CTNND2, CTNND1, CELSR2, PKD1, TMEM88, RSPO2, RSPO3, DACT3, SOSTDC1, SOST, RSPO1, DACT1, WLS, EPM2A, TLE4, APC2, CSNK1G3, TLE3, WNT5B, FBXW11, WNT5A, KREMEN1, CSNK1D, MITF, WNT9A, AXIN2, TMEM170B, DKK3, DDIT3, TAX1BP3, TNIK, TRABD2B, AMER2, TCF7, LEF1, WNT8B, LRP4, XIAP, APCDD1, NDRG2, CXXC4, NKD1, PORCN, ZNRF3, GRK5, FRZB, DRD2, MARK1, WNT4, TCF7L2, W…	6.44058e-08
GO:0031290~retinal ganglion cell axon guidance	17	ROBO2, NRP1, EPHA7, PTPRM, SEMA4F, EFNA5, ISL1, POU4F2, POU4F3, ISL2, ALCAM, SLIT1, NRCAM, SLIT2, EPHB2, EPHB1, EPHB3	1.5307e-07
GO:0051965~positive regulation of synapse assembly	32	NLGN3, NLGN2, CLSTN2, CLSTN3, STAU2, NRXN1, AMIGO1, CLSTN1, EFNA5, CUX2, SLITRK2, FLRT2, FLRT3, SLITRK1, LRRTM1, LRRTM2, SLITRK5, EPHB2, GPRASP2, EPHB1, EPHB3, LRRC4B, NTRK1, NTRK2, LRRC24, LRRN3, ARMCX5-GPRASP2, ST8SIA2, TPBG, WNT7A, PTPRD, ADGRB3, CBLN1	5.54002e-07
GO:0090090~negative regulation of canonical Wnt signaling pathway	63	LMBR1L, INVS, DRAXIN, OTUD5, PTPRU, APP, GSK3B, PTPRO, CTNND1, GLI3, PARK2, CDH2, TMEM88, MDK, DACT3, SOSTDC1, SOX9, SOST, DACT1, ANKRD6, TLE4, APC2, TLE3, NOG, WNT5A, KREMEN1, AXIN2, TMEM170B, SOX10, DKK1, ISL1, DKK3, PSMA6, PSMA3, PSMA1, DDIT3, HECW1, RBMS3, AMER2, LRP4, PRICKLE1, FOXO3, MLLT3, NKD1, ZNRF3, FRZB, NPHP4, CTHRC1, FZD1, TCF7L2, EGR1, AMFR, TPBG, DKKL1, TPBGL, CYLD, BMP2, DAB2, APC…	5.55028e-07
GO:0048813~dendrite morphogenesis	24	MEF2A, RBFOX2, KIDINS220, SDC2, MINK1, SLC11A2, ELAVL4, LRP4, MAPK8IP2, CELSR2, DCLK1, NFATC4, KLF7, BLOC1S6, CDK5, MAP2, BTBD3, ABI1, DCX, SLITRK5, MAP6, FYN, CTNNA2, PICALM	1.12232e-06
GO:0099560~synaptic membrane adhesion	20	NTNG2, PTPRS, NRXN1, LRRC4, NRG1, EFNA5, CDH9, PTPRF, PCDH17, CDH6, PTPRD, LRFN5, SLITRK2, SLITRK1, FLRT3, CDH10, SPARCL1, LRRC4C, GPC6, LRRC4B	1.59461e-06
GO:0009887~animal organ morphogenesis	53	NRP1, ONECUT2, ELN, FHL1, LFNG, DGCR6, HRAS, DGCR2, TLE3, APLP1, PAX3, PAX6, TMEFF1, GREM2, ATRN, TMEFF2, EVL, LY6H, NOTCH2, NTN4, NTN5, EFNB2, ABLIM1, PDGFC, CCL2, STX2, NTNG2, ATRNL1, LAMB2, TMEM176B, PTCH1, IGF2, PBX3, VEGFC, LAMB1, PBX4, MEIS3, MEIS2, TBX3, ASXL1, FGF17, BMP2, MEIS1, TH, LHX1, ASXL3, FGF18, COL9A1, MEIS3P1, AGRN, FGFR2, MEGF9	3.45101e-06
GO:0045165~cell fate commitment	30	WNT2B, ONECUT2, PRDM4, GATA5, WNT8B, GATA3, NR2E1, GATA2, NEUROD4, ERBB4, CASP3, WNT1, WNT3, SOX5, WNT4, KDM6B, WNT10B, WNT5B, WNT3A, WNT7B, WNT5A, WNT7A, MITF, WNT9A, GDF7, BMP2, GAP43, GAS1, NEUROG1, FGFR2	3.80831e-06
GO:0016192~vesicle-mediated transport	78	ARF1, GDI1, STON1, CLTB, CLTA, FMN2, AP2A2, ACTR1A, ZFYVE27, AP1G2, STX16-NPEPL1, KIF5A, CPNE1, AP1S2, KIF1B, AP5S1, ADAMTS9, ARL5A, RAB2B, VPS9D1, AP1B1, TSC2, VPS13B, ARFGAP3, AP3B2, MAPK8IP3, ARFGAP1, MAPK8IP1, ARL4C, RAB32, ARL4A, RAB30, RABEP1, RAB36, PLIN3, TBC1D23, ERGIC3, SFT2D2, RIN2, STX1A, OPTN, VAMP2, NAPA, SPTBN4, NAPB, RTN3, STX12, STXBP1, RHOBTB3, PRICKLE1, KALRN, NCALD, ARL17B, CE…	3.80831e-06
GO:0021987~cerebral cortex development	35	CNTNAP2, PTPRS, KCNA1, KCNA2, CEP120, ATP1A3, ASCL1, PPP1R9B, TUBA1A, CCDC85C, CDH2, MDK, BTBD3, NEFL, DMD, SLC38A2, ATOH1, CDON, BBS2, BBS1, NTRK2, BAD, TRAPPC9, FOXP2, COL3A1, TUBB2B, TUBB2A, TH, LHX2, DLG4, NF1, FAT4, TACC2, PLCB1, PAFAH1B1	7.71804e-06
GO:0043524~negative regulation of neuron apoptotic process	55	BARHL1, DRAXIN, CNTFR, NRP1, BTG2, HSP90AB1, SIX1, FAIM2, ARRB2, GRIK2, PARK2, MECP2, NRBP2, CHL1, MDK, NEFL, JAK2, HRAS, GPRASP2, UNC5B, EN2, LIG4, VSTM2L, EN1, ISL1, IL6ST, NAIP, DLX1, SET, STXBP1, AGAP2, NDNF, SLC30A10, CLN3, PTPRZ1, PTK2B, CCL2, PPARGC1A, SNCA, NTRK1, NTRK2, TFAP2B, TFAP2D, ANGPT1, TGFB3, ARMCX5-GPRASP2, PCDHGC4, PCDHGC3, OXR1, POU4F1, NFATC4, HIPK2, AXL, BCL2, NES, CPEB4	1.25751e-05
GO:0007268~chemical synaptic transmission	80	SNAP25, DOC2A, CHRM4, KCNC4, GRIK1, GRIK2, DBH, DOC2B, GLS, RPS6KA3, GRM2, MPZ, RPS6KA2, KIF5A, SLC12A6, BSN, SLC18A3, CHRNB2, CHRNB4, CHRNB3, NPFF, MINK1, CACNB1, CACNB3, SYPL1, AKAP9, KCNQ2, KCNQ3, AMPH, PAFAH1B1, NLGN3, GRIA2, CHRNA3, NLGN2, CHRNA4, NPR2, KCNA1, NRXN1, CACNA1B, SLC1A2, CACNA1A, NRXN2, CACNA1E, CPLX1, GABARAP, CACNA1G, GLRA1, SDCBP, GLRA2, SV2C, SV2B, SLITRK5, SNCG, TAC1, DRD4,…	1.52383e-05
GO:0021766~hippocampus development	32	DLX1, GSK3B, DLX2, PTPRS, SCT, KCNA1, GLI3, PPP1R9B, RELN, CASP3, ZIC1, NEFL, PLXNA3, BBS2, KIRREL3, BBS1, WNT3A, ATP2B4, DCLK2, CDK5, ATG16L1, FEZ1, ID4, RARA, OGDH, DCX, LHX5, NF2, FGF13, CDK5R2, CDK5R1, PAFAH1B1	2.49521e-05
GO:0007155~cell adhesion	145	SEMA5A, APP, SPON2, CTNND2, CLSTN1, PCDH11X, TNC, CLDN1, CDH8, LGALS4, CDH6, ALCAM, CDH2, NRCAM, PLXNC1, CDON, EPHA4, POSTN, KIRREL2, PRKCE, APLP1, CASK, PCDHA12, ATP1B1, CLDN5, OBSCN, FEZ1, PARD3, ADAM12, COL4A6, MXRA8, CERCAM, EPHA3, GNE, FBLN7, NTM, CD99L2, PCDH19, PCDH17, EFNB2, VTN, EFNB1, ADGRG1, NUAK1, CNTNAP3B, ABL2, PCDHA4, IGFBP7, MYH10, PCDHA6, CADM4, LRRN2, FN1, PARVA, L1CAM, PCDHGA10…	4.41276e-05
GO:0007507~heart development	68	CDKN1B, CITED2, PKD1, GLI3, AKAP13, PPP3CB, CASP7, RPS6KA2, CASP3, SOX9, CC2D2A, KDM6A, KDM6B, MEF2A, DNAAF3, IFT140, NCOA6, HEG1, AP1B1, TSC2, ISL1, TGFBR1, JMJD6, KAT2B, RIPPLY3, APLNR, FOXC1, PCNA, MOSPD3, ASCL1, CRIP1, PRICKLE4, ZFP36L1, ACAN, PDLIM3, ERBB4, FLRT3, ERBB2, SMYD2, PDLIM5, RXRG, PDLIM4, PDLIM7, MAP2K5, STRA6, DYX1C1, NTRK3, MBD2, MTERF4, IRX4, FN1, FOXJ1, POU4F1, POU4F2, NFATC4,…	4.74977e-05
GO:0045666~positive regulation of neuron differentiation	37	APP, ZC4H2, GATA2, GDPD5, ASCL1, CYB5D2, NEUROD1, CPNE1, DMD, NRCAM, ECT2, FEZF2, ATOH1, CDON, NCOA1, SPAG9, TGIF2, MMD, IRX3, TCF12, SOX11, GDF6, BMP7, PHOX2B, GDF7, BMP4, HEYL, PCP4, BMP2, ZEB1, MAP1B, FEZ1, RARA, TCF4, ARHGEF2, NEUROG1, EIF4G1	5.70056e-05
GO:0045893~positive regulation of transcription, DNA-templated	179	ETS1, UBE2L3, KAT5, CAPN3, EPC1, AKT1, SOX9, CDK5RAP2, MEF2A, KCNH2, ZNF287, SMARCC2, PRKCB, FBXW11, WNT5A, RFX3, DYRK1B, ARID5B, SOX11, EBF3, MITF, HCFC2, SOX10, MID2, POU3F3, SUPT7L, JMJD6, KAT6A, DDIT3, MORF4L2, TRIM13, ZNF711, NUP98, INO80C, KMT2E, INO80B, CASZ1, INO80E, MEAF6, KMT2A, MAGED1, CTBP1, DLX5, MAZ, GATA3, FOXO3, NPAS3, NEUROD1, SEC14L2, RAI1, PRDM16, OTX2, DMAP1, TP53BP1, PATZ1, W…	7.69594e-05
GO:0030036~actin cytoskeleton organization	61	TESK1, ARHGEF10L, AMOT, PHACTR3, SPTAN1, PRKG1, GAS2L3, PDPK1, ARHGEF17, SHROOM4, MTSS1, NISCH, MRAS, DAAM1, PALLD, RHOJ, RHOU, PAFAH1B1, PFN2, SPTBN4, EPB41, FLII, AGAP2, EHBP1, PRICKLE4, RHOBTB1, ADD1, RHOBTB2, CDC42, CLN3, CYTH2, SDCBP, PDLIM3, NUAK2, NPHP1, PACSIN2, FLNB, DMD, NPHP4, FLNC, WASF1, PDLIM5, PDLIM4, PDLIM7, SPTBN2, DMTN, IQSEC1, LIMK2, LIMK1, KLHL1, PDE4DIP, FOXJ1, SSH2, CORO2B, …	8.00305e-05
GO:0050772~positive regulation of axonogenesis	19	CHODL, ROBO2, NTRK2, METRN, AMIGO1, SHOX2, DIXDC1, NIN, SLITRK1, STK25, PLXNA2, PLXNB2, MAP6, NEFL, PLXNA1, SLIT2, PLXNC1, PLXNA4, PLXNA3	8.63644e-05
GO:1905606~regulation of presynapse assembly	20	FZD1, NTNG2, APP, NLGN2, CLSTN3, WNT3A, NRXN1, NTRK3, WNT7A, PTPRD, LRFN5, SLITRK2, SLITRK1, SLITRK5, GPC6, MDGA1, CBLN1, LRRC4B, EIF4G1, SNCA	9.10715e-05
GO:0032092~positive regulation of protein binding	33	APP, GSK3B, HSP90AB1, NVL, EPB41, USP33, PKD1, PARK2, ADD1, LFNG, EPB41L5, VTN, MARK3, CTHRC1, DACT1, MEN1, TCF7L2, SPAG8, WNT3A, AMFR, AKTIP, WNT5A, TMEM132A, HIP1R, HIPK2, BMP4, CLDN5, BMP2, CDK5, BAMBI, MFNG, PIN1, ARHGEF7	0.000109673
GO:0050808~synapse organization	28	NLGN3, APP, NLGN2, PTPRS, CTNND2, LRP4, ELFN1, TUBA1A, LRRTM1, LRRTM2, PPFIA1, SNCG, APBB2, PAK3, PPFIA4, SNCA, PPFIA2, PCDHGC4, WNT7B, PCDHGC3, L1CAM, NFASC, LMX1A, CTNNB1, PIN1, MAPT, AGRN, CBLN1	0.000121523
GO:0045892~negative regulation of transcription, DNA-templated	149	RB1, LOXL3, FERD3L, RPS6KA5, DACH1, KAT5, BASP1, SCMH1, CAPN3, DPF3, EPC1, SOX9, MEN1, SAMD11, TLE3, SMARCC2, RBFOX2, MSX2, FBXW11, SFMBT2, WNT5A, KCTD1, RFX3, ARID5B, CDYL, SOX10, FOXP2, POU3F3, FOXP1, DKK3, EID1, ZNF91, KAT6A, DDIT3, KHDRBS1, L3MBTL3, SET, CTBP1, TCF7, GATA3, ATXN1, ZNF703, PRDM16, DMAP1, PATZ1, ZNF423, WNT4, TFAP2A, FZD1, ZNF540, ZBTB18, TFAP2B, HEXIM2, PHC2, POU2F1, CBX5, CBX…	0.000131664
GO:0007224~smoothened signaling pathway	35	RB1, ARL3, IFT172, SHOX2, TROVE2, GLI3, TTBK2, IFT52, HHAT, TUBA1A, PTCHD2, STK36, TCTN2, BOC, GPC2, HES1, BBS7, CC2D2A, HES5, CDON, WNT10B, PTCH1, NOG, IFT80, PAX6, HIPK2, TMEM231, DISP1, DISP2, EVC, TMEM17, ULK3, MAP3K10, DZIP1, CLUAP1	0.000133508
GO:0051216~cartilage development	28	DLX2, SATB2, COL11A2, TYMS, PKD1, HYAL3, ITGB8, SOX9, ATP7A, TAPT1, HES5, SOX5, MAPK3, BBS2, ESRRA, BBS1, SMAD1, ZBTB16, NOG, WNT5A, SULF1, BMP7, BMP5, SULF2, COL2A1, EVC, ZEB1, HOXB3	0.000168973
GO:0006468~protein phosphorylation	128	APP, STK19, MYLK, NRBP2, EDNRA, PPP4R1, SLK, RPS6KA5, AKT3, CDK20, PDK4, NEK1, AKT1, MAP3K8, SOX9, PRKACA, CDON, CDKL2, DAPK1, PRKCB, PRKCE, WNT5A, CASK, DYRK1B, CSNK1D, VRK2, ATG13, CDC25B, OBSCN, PRKAR1B, MAPKAPK2, TSSK3, TNIK, SIK2, PRKD1, BRSK1, BRSK2, CTBP1, NPR2, PIK3R1, KALRN, PRKCZ, TTBK1, NUAK1, NUAK2, GRK5, IRAK1, STK36, MARK3, ST3GAL1, MARK1, CDK17, SRPK2, NEK9, PLK3, SMAD1, CDK19, DMP…	0.000173825
GO:0007413~axonal fasciculation	14	SEMA5A, NRP1, AMIGO1, RTN4, CNR1, CASP3, NDN, CNTN2, NRCAM, CNTN4, EPHB2, FEZF2, EPHB3, CDK5R1	0.000210792
GO:0050767~regulation of neurogenesis	21	HES6, ANXA2, DOCK7, LEF1, CHD7, HMGB2, ASCL1, DLL1, POU4F1, CX3CL1, FERD3L, PER2, DLL4, HEYL, HEY1, HOXB3, CTNNB1, HES1, FEZF2, HES5, WNT3	0.000233903
GO:0007156~homophilic cell adhesion via plasma membrane adhesion molecules	57	ROBO2, ROBO3, PCDHGB7, TENM3, PCDHGB6, CLSTN2, CLSTN3, PCDHGB4, PCDH11X, CLSTN1, PTPRM, CELSR1, CELSR2, PKD1, CDH9, CDH8, TRO, CDH6, CDH2, NPTN, ME3, KIRREL3, VSTM2L, PCDHA12, PALLD, CDH10, CDH11, CDH15, OBSL1, CDH18, AMIGO1, PCDH19, PCDH17, CDH24, PCDHA4, PCDHA6, CADM3, CADM4, CADM1, PCDH9, PCDHGC4, PCDH7, PCDHGC3, PCDH8, PCDHB14, L1CAM, PCDHB10, PCDHGA10, SDK1, PCDHB2, PLXNB2, CNTN2, DCHS1, CNT…	0.00023412
GO:0007026~negative regulation of microtubule depolymerization	18	APC2, WDR47, SPEF1, MID1IP1, MAST1, STMN2, MID1, CAMSAP1, HDAC6, CAMSAP2, TTBK2, NAV3, APC, MAP1B, C16ORF45, ARHGEF2, FGF13, CLASP1, CLASP2	0.000414018
GO:0051402~neuron apoptotic process	31	RB1, DLX1, APP, NPR2, STXBP1, XIAP, FAIM2, GRIK2, CASP7, TUBA1A, CASP3, HRAS, PPARGC1A, SNCA, NTRK1, NGFR, TFAP2B, EPHA7, ANGPT1, APAF1, LIG4, POU4F1, OXR1, HIPK2, POU4F3, NFATC4, CDK5, AXL, BCL2, NF1, NES	0.000502315
GO:0018105~peptidyl-serine phosphorylation	58	DYRK4, GSK3B, MAST4, MAST1, ILK, PKD1, IKBKB, RPS6KA3, RPS6KA5, RPS6KA2, AKT3, PBK, AKT1, PRKACA, CSNK1G3, PDPK1, PRKCB, PRKCE, DYRK1B, CSNK1D, VRK2, TGFBR1, MAPKAPK2, ULK3, ULK2, PRKD1, GAS6, CAMK1G, BRSK1, CAMK2D, BRSK2, PNCK, CAMK2A, PRKCZ, TTBK1, TTBK2, MAPK9, MAPK8, MKNK1, MARK3, MARK1, SRPK2, NTRK2, DMPK, PLK2, DCLK2, HIPK3, DCLK1, HIPK2, CLK1, CDK5, CDK2, BCL2, CDK1, MAP3K10, MAP3K13, CDK5…	0.000563864
GO:0015031~protein transport	112	VPS29, DGKD, C15ORF38-AP3S2, ITSN1, WASH2P, ARL6IP5, AP5S1, CCDC93, ARRDC4, GABARAPL2, RAB2B, COG6, ARRDC3, ANK2, AP1AR, DOPEY1, TOM1L2, RAB36, TXNIP, NUP98, ASTN2, VPS28, RD3, LMAN2L, ARL3, STXBP1, AGAP2, AGAP1, LIN7A, LIN7B, SNX3, SNX4, KIF3A, ZMAT3, S100A13, STXBP5, ECT2, GPM6B, AP1M1, VTA1, DENND4C, MYO5A, HOOK3, LRP1B, SNAP91, EHD1, ARHGAP33, PARP11, DAB2, NASP, ATG16L1, DENND1B, GDI1, CETN2…	0.00105804
GO:0035556~intracellular signal transduction	116	DGKD, ITSN1, RPS6KA3, NRBP2, PREX1, RPS6KA5, RPS6KA2, RASSF5, AKT3, STMN1, AKT1, IGFBP5, DAPK1, PRKCB, MAGI3, PRKCE, PRKAR1A, MAPKAPK2, TSSK3, TNIK, SIK2, PRKD1, SCG2, BRSK1, BRSK2, SHC2, SHC3, NPR2, PSEN2, KALRN, PRKCZ, ABR, SDCBP, NUAK1, NUAK2, IRAK1, DRD2, ECT2, MARK3, PAG1, MARK1, SRPK2, DMPK, DCLK2, DCLK1, ICK, FER, PPP1R1A, LAT, MAP3K12, GSK3B, PPP1R17, MAST4, CAB39L, MAST1, FMN2, AKAP13, C…	0.00105804
GO:0048675~axon extension	19	SEMA5A, NLGN3, CYFIP1, HSP90AA1, HSP90AB1, LIMK1, RNF6, C9ORF72, DCLK1, POU4F2, POU4F3, EDNRA, PPP3CB, CDK5, LHX2, MAP1B, DCX, ULK2, NDN	0.00108143
GO:0007612~learning	26	NLGN3, APP, CNTNAP2, ATP8A1, NRXN1, PTN, PARK2, PPP1R9B, PPP3CB, ATXN1, FYN, EPHB2, STRA6, CHRNB2, BCHE, NTRK2, CLDN5, TH, SYNJ1, DLG4, SYT11, CNTN2, VDAC1, PLCB1, FGF13, SHANK3	0.00125413
GO:0048665~neuron fate specification	13	EYA1, MYT1L, NTRK3, SIX1, ASCL1, DLL1, POU3F2, POU4F1, ISL1, ISL2, TLX3, FEV, SOX9	0.0015549
GO:0021819~layer formation in cerebral cortex	11	COL3A1, ADGRG1, RELN, CDK5, DCX, CTNNB1, NR2E1, GLI3, CDK5R2, CDK5R1, PAFAH1B1	0.00171114
GO:0060070~canonical Wnt signaling pathway	36	EDA, WNT2B, TCF7, LEF1, DIXDC1, WNT8B, PORCN, EDNRA, EDNRB, FRZB, RSPO2, DACT3, RSPO3, SOSTDC1, SOX9, SOST, WNT1, WNT3, WNT4, KDM6A, FZD1, TCF7L2, WNT10B, FZD3, WNT5B, WNT3A, WNT7B, WNT5A, FZD8, WNT7A, WNT9A, ISL1, DKK1, PYGO1, PYGO2, CTNNB1	0.00178287
GO:0043547~positive regulation of GTPase activity	57	BCAR3, DENND1B, GSK3B, DOCK7, CX3CL1, RAPGEFL1, RGS4, PREX1, RASGEF1B, RASGEF1C, TBC1D30, EVI5L, RGS8, HRAS, RALGPS2, RALGAPA1, TSC2, RGMA, ADCYAP1, BIN1, TBC1D7, PKP4, ARHGEF7, MAPRE2, SOS2, RABGAP1, RAP1GDS1, ASAP2, RASGRP1, MLLT4, C9ORF72, ABR, CHN2, ERBB2, CHN1, S1PR1, CCL2, SRGAP2, ECT2, EVI5, RALGDS, WNT4, MAP4K4, NTRK1, IQSEC1, MYO9A, SGSM2, NF1, GNAS, RGS10, PIN1, RGS11, RGL4, RGL1, AGRN,…	0.00178287
GO:0051056~regulation of small GTPase mediated signal transduction	41	DOCK3, FAM13B, ARHGEF25, ITSN1, ARHGEF10L, ARHGAP5, SIPA1L2, ARHGAP15, KALRN, AMOT, ARHGAP22, AKAP13, ABR, PREX1, ARHGAP21, MCF2L, CHN2, CHN1, SRGAP3, SRGAP2, ECT2, GARNL3, PLEKHG1, ARHGEF12, RALGAPA1, ARHGEF17, PLEKHG5, TSC2, ARHGAP28, MYO9B, GMIP, MYO9A, VAV2, ARHGAP10, OBSCN, DLC1, SPATA13, ARHGEF4, RHOU, ARHGEF2, ARHGEF7	0.00178287
GO:0034446~substrate adhesion-dependent cell spreading	25	NTNG2, NRP1, ITGA4, LAMB2, ATRNL1, NTN4, FN1, ILK, LAMB1, AP1AR, PARVA, PIK3R1, ANTXR1, SRCIN1, ATRN, FER, TMEFF2, AXL, AKIP1, MICALL2, RADIL, SRGAP2, EPHB3, MEGF9	0.00194899
GO:0007405~neuroblast proliferation	20	BTG2, KCNA1, PAX6, PROX1, NR2E1, GATA2, ASCL1, SOX10, EML1, GLI3, NEUROD4, ID4, NF1, PLXNB2, CTNNB1, LHX5, KIFAP3, DRD2, PAFAH1B1, CDON	0.00210496
GO:0051726~regulation of cell cycle	75	RB1, CDKN1B, HSP90AB1, CCNI, ADARB1, PKD1, PPP1R9B, ING4, ING3, KAT5, MECOM, CDK20, EPC1, CCNL2, PRKACA, JUNB, HRAS, CDKL2, NANOS3, TSC2, VASH1, TGFBR1, SIRT2, KAT2B, MORF4L2, DDIT3, MADD, SPIN2B, SRSF5, PLCB1, INO80C, PPP1R15A, INO80B, INO80E, USP16, MEAF6, CTBP1, XIAP, CCNDBP1, GRK5, PCBP4, PLAGL1, FIGNL1, ZNF703, TP53INP1, DMD, BRD8, DMAP1, RPRM, CDK17, RBM38, CDK19, ZFHX3, JUND, GADD45A, MCRS…	0.00210496
GO:1990090~cellular response to nerve growth factor stimulus	18	NTRK1, NTRK2, APP, KIDINS220, NTRK3, CSTF2, MAGI2, STMN2, ELAVL4, CSNK1D, TRPV1, FOXO3, EHD1, ID1, AKT1, HES1, MAPT, TAC1	0.00260401
GO:0048709~oligodendrocyte differentiation	18	DLX1, NTRK2, GPR17, DLX2, CDKN2C, TRPC4, NRG1, SOX10, GLI3, VTN, NEUROD4, PTPRZ1, CDK5, ERBB2, NF1, CTNNB1, TPPP, SOX9	0.00260401
GO:2000179~positive regulation of neural precursor cell proliferation	13	WNT3A, PROX1, NR2E1, ASCL1, GNAI2, DLL4, ADGRG1, MDK, PTCHD2, LHX2, INSM1, NES, CDON	0.00275832
GO:0021549~cerebellum development	21	GDF10, FOXC1, PTPRS, KCNC1, EN1, FAIM2, ABAT, RPGRIP1L, SSTR1, SSTR2, MYO16, TTBK2, MECP2, NEUROD1, ATRN, LMX1A, LHX1, CNTN1, CKB, CDK5R2, CDK5R1	0.00378239
GO:0030509~BMP signaling pathway	34	NOTCH2, ATF2, DDX5, BMPR2, DLX5, LEF1, SMPD3, SOSTDC1, HES1, SOST, HES5, MAPK3, GDF10, EGR1, SMAD1, SMAD3, SMURF1, TGFB3, WNT5A, SMAD9, RGMB, GDF6, SMAD6, BMP7, ACVR2A, RGMA, BMP5, GDF7, SMAD7, TGFBR3, BMP4, BMP2, PDCD4, SPG20	0.00405143
GO:0048488~synaptic vesicle endocytosis	20	NLGN3, SYT5, NLGN2, SYT2, SYT1, CTBP1, STON1, SCRIB, AP2B1, SYP, DNM1, SYNJ1, CDK5, BIN1, AP2S1, SNCG, AMPH, STX1A, VAMP2, SNCA	0.00432138
GO:0045773~positive regulation of axon extension	17	APC2, CYFIP1, DBNL, GDI1, SMURF1, LIMK1, FN1, ISLR2, L1CAM, POU4F2, ZFYVE27, MAP1B, RUFY3, MAPT, MAP3K13, EIF4G2, PAFAH1B1	0.00432138
GO:0048268~clathrin coat assembly	12	DAB2, CALY, FCHO1, HIP1R, AP2S1, CLTB, CLTA, AP2B1, NSG1, EPS15, SNAP91, PICALM	0.00440313
GO:0021542~dentate gyrus development	12	ATAT1, NEUROD1, BLOC1S6, EMX2, BTG2, TUBA1A, LMX1A, MDK, LEF1, PROX1, NR2E1, FEZF2	0.00440313
GO:2000463~positive regulation of excitatory postsynaptic potential	16	NLGN3, APP, NLGN2, NRXN1, WNT7A, BAIAP2, PRKCZ, RGS4, RELN, CUX2, PRKAR1B, DLG4, PTK2B, SHANK3, STX1A, SHANK1	0.00456559
GO:0045597~positive regulation of cell differentiation	24	SMARCE1, DLX1, GSK3B, DLX2, SMARCB1, SMARCC2, SMARCD3, HSP90AB1, ACTL6B, LEF1, ISL1, POU4F2, SMARCA4, NEUROD1, SLC6A6, RPS6KA3, NEUROD4, DPF3, CTNNB1, NF2, VHL, INSM1, JAK2, JUNB	0.00536074
GO:0010976~positive regulation of neuron projection development	39	DDR1, SCARB2, NDRG4, TENM3, AMIGO1, STMN2, NDNF, PTN, CX3CL1, SNX3, RELN, MDK, CNR1, ENC1, NPTN, PTK2B, GPC2, ABL2, DMD, FYN, ARSB, TRIM67, FZD1, NTRK1, NTRK2, KIDINS220, NTRK3, MAGI2, WNT5A, PPP2R5B, ZNF804A, CFLAR, CBFA2T2, EHD1, FEZ1, CNTN1, PLXNB2, PRKD1, EPHA3	0.00541599
GO:0070507~regulation of microtubule cytoskeleton organization	18	GSK3B, PHLDB1, WNT3A, MAST1, DIXDC1, RASSF8, EFNA5, MID1, BICD2, ATAT1, CYLD, TRIM36, MAP6, TPPP, MAPT, MPDZ, CLASP1, EPHA3, PAFAH1B1	0.00545964
GO:0060021~palate development	26	WFIKKN1, DLX5, SATB2, IFT172, COL11A2, LOXL3, GLI3, TMEM107, CDK20, ALX4, MSX1, EPHB2, EPHB3, TFAP2A, PDGFRA, GDF11, TIPARP, ARID5B, TGFBR1, TBX3, CLDN5, PYGO2, COL2A1, SNAI2, BCOR, ANP32B	0.00609884
GO:0034332~adherens junction organization	17	EPHA4, NUMBL, CDH9, CDH8, CDC42, CDH6, EFNB2, CDH2, CDH10, CDH11, NUMB, CDH24, CTNNB1, DCHS1, CDH15, CDH18, PLEC	0.00612584
GO:0001822~kidney development	39	CDKN1C, FOXC1, ARL3, ODC1, GREB1L, LRP4, SIX1, GATA3, LRP2, PKD1, BLOC1S6, CC2D2A, CEP290, WNT4, STRA6, TFAP2A, TFAP2B, APAF1, TIPARP, TREX1, WNT5A, AP1B1, ARID5B, SOX11, GFRA1, RPGRIP1L, AP2B1, PROX1, SULF1, TGFBR1, ASS1, SULF2, JMJD6, BMP4, PYGO1, PYGO2, IFT88, SNX17, LHX1	0.00623521
GO:0007219~Notch signaling pathway	39	NOTCH2, DLX1, APP, DLX2, FOXC1, CDKN1B, IFT172, PSEN2, SIX1, DTX3, ASCL1, DTX4, DLL1, DLL3, APH1A, DLL4, CDH6, MECP2, NEUROD4, HEY1, DNER, HES1, SOX9, ZNF423, ATOH1, HES5, PSENEN, JAG1, PGAM2, MIB2, SORBS2, MIB1, HEYL, BMP2, NEURL1, CNTN1, SNAI2, FAT4, MAML3	0.00623521
GO:0048485~sympathetic nervous system development	11	NTRK1, TFAP2B, EDNRA, NF1, SOX11, GATA3, GFRA3, ASCL1, PHOX2B, PLXNA4, PHOX2A	0.00677527
GO:0007626~locomotory behavior	31	SNAP25, APP, CHRNA3, PDE1B, ELAVL4, ABAT, DBH, CELSR1, SOBP, RELN, CALB1, LRRTM1, DRD2, ATP7A, FEZF2, ZNF385A, GIT1, CHRNB2, ABCA2, CHRNB4, BSX, DDHD2, NRG1, MEIS1, TH, LMX1A, MYO15A, CNTN1, APBA1, APBA2, ASTN1	0.0067848
GO:0007165~signal transduction	271	CNTFR, SCT, RPS6KA3, GPR173, EDNRA, ALCAM, PPP4R1, ADGRA1, DPYSL5, RASSF4, RPS6KA2, RASSF5, DPYSL2, AKT3, STMN1, AKT1, SOX9, KIFAP3, FAM19A4, CHGB, UTS2R, KCNK10, MIA, DAPK1, PRKCB, PRKCE, ANK2, CSNK1D, ANK3, FRS3, FNDC5, ZFYVE16, AKAP9, FEZ2, LPPR2, SPARCL1, ULK2, PRKD1, RIN2, OPTN, BEX1, CRABP2, PDE1B, PEX11A, PEX11B, CRABP1, GATA3, PIK3R1, KALRN, PRKCZ, TTBK1, TTBK2, ABR, MICAL1, TP53BP2, RALG…	0.00742854
GO:0060997~dendritic spine morphogenesis	12	CDC42, DLG4, CTNND2, WNT7A, DIP2A, EPHB2, PAK3, EPHB1, SHANK3, HDAC6, SHANK1, EPHB3	0.00742854
GO:0001709~cell fate determination	12	NOTCH2, BARHL2, JAG1, PTCH1, EBF2, HOXA2, HES1, PAX6, GATA3, PROX1, GATA2, DLL1	0.00742854
GO:1990138~neuron projection extension	14	DDR1, TSC22D4, NRN1, ITGA4, SPAG6, ST8SIA2, PRICKLE1, PRKCZ, ALCAM, FLRT3, CPNE1, PLXNA1, CTNNB1, PLXNA3	0.00744345
GO:0098609~cell-cell adhesion	56	ROBO2, CYFIP2, VEZT, TENM2, CTNND2, CTNND1, CELSR1, CELSR2, CDH9, CX3CL1, CDH8, TMEM47, CDH2, BOC, NRCAM, SOX9, NEO1, CDON, KIRREL3, ANXA1, KIRREL2, ANXA2, ITGA4, DCC, SCRIB, FNDC3A, OBSCN, IGDCC4, CDH10, IGDCC3, CDH11, ELMO2, PKP4, NLGN2, TTYH1, PRICKLE1, CNN3, PRTG, ARVCF, NPHP1, CDH24, NPHP4, CTNNA2, PDLIM5, JAM2, PAK4, JAM3, BAIAP2, NFASC, DLG1, DLG4, BCL2, CNTN1, CTNNB1, FAT4, TJP2	0.00769111
GO:0045669~positive regulation of osteoblast differentiation	28	FBN2, BMPR2, GDPD2, ILK, GLI3, SCUBE2, SCUBE3, PDLIM7, CTHRC1, WNT4, GDF10, SMAD1, WNT10B, ZHX3, JUND, JAG1, MSX2, WNT7B, SUCO, SOX11, BMP7, ACVR2A, BMP4, NELL1, BMP2, CTNNB1, PRKD1, IL6ST	0.00987614
GO:0009952~anterior/posterior pattern specification	33	BTG2, BMPR2, KMT2A, TSHZ1, MLLT3, CELSR1, GLI3, NEUROD1, HEY1, SCMH1, ALX4, HOXA2, HES1, MSX1, OTX1, HES5, HES4, CDON, HES6, EMX2, MSX2, RING1, ZBTB16, NR2F2, TGFBR1, ACVR2A, HIPK2, HEYL, CYP26C1, LHX1, HOXB3, HOXB2, HOXB1	0.00987614
GO:0016358~dendrite development	20	BBS1, APP, ACTL6B, KLHL1, NTN5, PRICKLE1, BAIAP2, BMP7, PPP1R9B, MECP2, TMEFF1, RELN, GRIN3A, MAP2, MAP1B, MAP1A, PAK3, FEZF2, PRKG1, SLC25A46	0.0101501
GO:0045956~positive regulation of calcium ion-dependent exocytosis	10	SYT4, CDK5, KCNB1, STXBP1, DOC2B, CACNA1H, STX1A, SYT7, CDK5R2, CACNA1G	0.0103398
GO:0001501~skeletal system development	42	CDKN1C, WFIKKN1, DLX5, NCAN, SHOX2, NPR3, CHD7, COL11A2, CHRD, PTH1R, DLL3, ACAN, RPS6KA3, RAI1, EXTL1, FRZB, SUFU, USP1, ALX4, ZNF547, SOX9, GDF10, GDF11, GUSBP1, NOG, EN1, SOX11, BMP7, TGFBR1, TBX3, PUM2, BMP5, BMP2, COL2A1, BMP1, EVC, COL1A2, COL5A2, CDH11, COL9A2, FGFR3, FBN1	0.0103398
GO:0031116~positive regulation of microtubule polymerization	15	CDKN1B, NUMA1, DCTN1, ARL3, MAST1, SLAIN1, CLIP1, FAM179B, NIN, NAV3, MAP1B, AKAP9, MAPT, CLASP1, CDK5RAP2, CDK5R1	0.0104092
GO:0003180~aortic valve morphogenesis	17	RB1, ROBO2, JAG1, ELN, GATA5, GATA3, AXIN2, SMAD6, DLL4, BMP4, HEYL, ADAMTS5, HEY1, SNAI2, SLIT3, SOX9, SLIT2	0.0116652
GO:0007389~pattern specification process	17	APC2, EYA1, CHRD, UNCX, FOXJ1, SIX1, MID1, BMP5, ZEB1, APC, NRG3, LHX1, MFNG, ZIC1, SOSTDC1, DCHS1, HOXB1	0.0116652
GO:0061036~positive regulation of cartilage development	11	BMP4, SMAD1, BMP2, BMPR2, BMP1, MDK, ZBTB16, WNT5A, SOX9, TAPT1, SOX5	0.0116652
GO:0001843~neural tube closure	29	CITED2, IFT172, LRP2, PRICKLE1, CELSR1, CECR2, SUFU, CDK20, PRKACA, CC2D2A, TEAD2, KDM6A, BRD2, FZD3, SEC24B, APAF1, PTCH1, NOG, TSC2, MTHFR, SCRIB, RGMA, BMP4, VANGL2, LHX2, DLC1, RARA, PLXNB2, CLUAP1	0.0117104
GO:0022038~corpus callosum development	12	WDR47, PTPRS, KCNC1, CDK5, HERC1, RTN4RL1, ATG16L1, KCNA1, KCNA2, RPGRIP1L, EPHB2, EPHB3	0.0120249
GO:0016477~cell migration	73	NCKAP1, SPEF1, USP33, TNFAIP3, FMN2, TNFAIP1, TSPAN11, PTPRF, RND1, PIK3C2B, PPP1R9B, SYDE1, MYO18A, ITGB8, EPHB3, APC2, PDPK1, SCRIB, GFRA1, RHOC, RHOB, VAV2, TGFBR3, ATRN, TMEFF2, PALLD, RHOJ, CDH11, SPATA13, KCTD13, ELMO2, RHOU, CD47, DOCK1, EPHA3, FOXC1, SDC2, SDC3, NTN4, RHOBTB3, NEDD9, PBXIP1, PRKCZ, CDC42, VTN, CLN3, ADGRG1, FUT8, EFS, ERBB4, GPC1, S1PR1, GPC2, HES1, GPC5, CTNNA2, GPC6, PA…	0.0121345
GO:0006915~apoptotic process	141	CYFIP2, IFI27L2, NCKAP1, APP, TNFRSF6B, RTKN, ARL6IP1, ZFAND6, FAIM2, RPS6KA3, SLK, KAT5, PEG10, RASSF5, CAPN3, BCAP29, TMEM14A, MEF2A, SH3GLB1, EPHA7, UNC5B, DAPK1, PRKCB, MAGI3, PRKCE, APLP1, UNC5C, FBXO10, NISCH, MADD, ELMO2, SPIN2B, VDAC1, PRKD1, NAIP, FAIM, NOTCH2, RTN3, KMT2A, PDE1B, FOXO3, RTN4, ZFP36L1, NHLH2, NUAK2, GRK5, ZMAT3, EPB41L3, BMF, PLK3, TIA1, CADM1, GADD45A, RHBDD1, ZBTB16, N…	0.0121345
GO:1905515~non-motile cilium assembly	23	BBS2, BBS1, CEP126, DCTN1, IFT140, IFT172, CSNK1D, IFT80, RPGRIP1L, TMEM80, IFT52, IFT88, TTC8, FAM179B, VANGL2, TMEM17, CLCN4, TMEM216, TMEM107, BBS7, CC2D2A, CEP290, ENKD1	0.0122249
GO:0048013~ephrin receptor signaling pathway	21	NTRK1, SS18, EPHA4, EPHA7, NTRK3, EFNA5, KALRN, EFNB2, EFNB1, EFNA2, EFNB3, CHN1, FYN, EPHB2, PAK3, ARHGEF7, EPHB1, GIT1, EPHA3, EPHB3, CDK5R1	0.0139902
GO:0042220~response to cocaine	15	CHRNB2, HSP90AA1, HSP90AB1, ST8SIA2, ELAVL4, EN1, UBE3A, RGS4, EFTUD2, GRM2, CNR1, SMPD1, PTK2B, DRD2, CACNG4	0.0144896
GO:0009880~embryonic pattern specification	15	SMAD1, SMAD3, SATB2, ZBTB16, MEIS3, BMP7, MEIS2, DISP1, EFNB1, MEIS1, RIPPLY3, ERBB4, LHX1, MEIS3P1, FGFR2	0.0144896
GO:0044458~motile cilium assembly	15	CCDC39, DNAAF3, DNAAF1, FOXJ1, RSPH9, DYNLL1, AHI1, CFAP221, MCIDAS, DMD, ZMYND10, CC2D2A, BBS5, ENKD1, CCDC40	0.0144896
GO:0035249~synaptic transmission, glutamatergic	19	NAPA, NAPB, GRIA2, CLSTN3, GRIK3, SLC1A4, PLAT, GRIK1, GRIK2, CLCN3, CDH8, PARK2, GRIN3A, CDK5, SLC17A6, SLC17A7, CNIH2, GRIA3, GRIA4	0.0147578
GO:0001658~branching involved in ureteric bud morphogenesis	19	HS3ST3B1, EYA1, PTCH1, TMEM59L, GREB1L, ILK, SIX1, GLI3, BMP4, BMP2, DLG1, LHX1, BCL2, CTNNB1, DCHS1, SOX9, FAT4, WNT1, WNT4	0.0147578
GO:0060173~limb development	17	BMPR2, IFT172, CHD7, NOG, KREMEN1, LRP4, IFT80, NR2F2, DKK1, RC3H2, KAT2B, ZNRF3, SMOC1, RSPO2, RARA, BBS7, PAM	0.0151576
GO:0030901~midbrain development	14	BARHL1, SMAD1, EN2, EN1, PHOX2A, GDF7, TAL2, HES1, OTX2, MSX1, OTX1, WNT1, FGFR2, WLS	0.0157911
GO:0008045~motor neuron axon guidance	14	EPHA4, NOG, NTN5, TMEFF1, ALCAM, CDK5, KIF5C, LHX1, CHN1, ERBB2, SLIT1, HOXA2, SLIT2, RNF165	0.0157911
GO:0030177~positive regulation of Wnt signaling pathway	18	MBD2, LEF1, TMEM132A, DIXDC1, TNFAIP3, PBXIP1, SULF1, SMARCA4, SULF2, BMP2, RSPO2, RSPO3, RSPO1, WNT3, FGFR2, WLS, DACT1, ATP6V1C2	0.0173125
GO:0008344~adult locomotory behavior	21	TMOD1, APP, WDR47, LGI4, PBX3, EN1, SEZ6L2, NTAN1, BTBD9, CLCN3, GIGYF2, PARK2, EPS8, MECP2, DMBX1, TUBA1A, CHL1, SNCG, DRD4, PAFAH1B1, SNCA	0.0173125
GO:0042472~inner ear morphogenesis	22	TFAP2A, FZD3, DLX5, WNT3A, COL11A1, CHD7, SIX1, GATA3, GATA2, SOBP, CELSR1, POU4F3, COL2A1, MAFB, MYO15A, ZIC1, OTX1, EPHB2, WNT1, NEUROG1, FGFR2, ATOH1	0.0182418
GO:0031641~regulation of myelination	12	CYFIP1, DLG1, TENM4, PTPRZ1, LGI4, RARA, CTNNB1, AKT1, PTN, RXRG, SIRT2, HES5	0.0182418
GO:0072659~protein localization to plasma membrane	47	DPP10, SPTBN4, C2CD5, STXBP1, LYPD1, PRKCZ, IKBKB, CLN3, DPP6, RAB40B, ZFYVE27, SCP2, RAB40C, CDH2, TMEM88, PALM, EPB41L3, ARL6IP5, PRKG2, SCN3B, CLASP2, SMURF1, KCNB1, PTCH1, KCNB2, TPBG, RDX, KCNIP4, DENND4C, MYO5A, ANK2, TTC7A, ANK3, ATP1B1, EFR3B, EHD1, TTC8, NFASC, DLG1, CACNB3, TSPAN14, PACS2, SLMAP, DCHS1, TNIK, FGF13, GAS6	0.0195962
GO:1901216~positive regulation of neuron death	17	EGR1, GSK3B, APP, BAD, ST8SIA2, WNT5A, FOS, DKK1, EFNB2, ZNF746, CAPN2, SARM1, FYN, MAPT, TAC1, PICALM, SNCA	0.0204339
GO:0030178~negative regulation of Wnt signaling pathway	21	WWOX, APP, TSC2, LZIC, APCDD1, CXXC4, DKK1, NKD1, NFATC4, DKK3, ZNRF3, APC, FRZB, DACT3, SOSTDC1, TAX1BP3, NOTUM, SOST, TRABD2B, VGLL4, DACT1	0.0222818
GO:0030154~cell differentiation	155	RB1, SMARCB1, SPATA20, ETS1, SOX21, HERC4, SOX1, DPYSL2, PEG10, INSC, AKT1, THSD7A, MEF2A, HES6, SRRM4, SEMA6D, SPINK5, SOX11, MYT1, PGF, EID1, RUFY3, MXRA8, TSSK3, PRKD1, DLX1, ADCYAP1R1, DLX2, NDRG4, BEX1, NDRG3, DLX5, ZBTB1, CREM, ILDR2, GATA3, CPLX2, GATA2, NDRG2, RASGRP1, ARHGAP22, ADGRG1, NHLH1, TSNAXIP1, ZNF423, ECT2, SRPK2, SYT4, SMAD1, SYT2, SMAD3, CADM1, SYT1, SMURF1, ODF2, NR2F1, SMAD9…	0.0223181
GO:0072583~clathrin-dependent endocytosis	14	MAGI2, CLTB, STON1, CLTA, AP2B1, AP2A2, DLL1, SNAP91, SLC9B2, FCHSD2, FCHO1, DNAJC6, AP2S1, PICALM	0.0228894
GO:0022008~neurogenesis	23	SMARCE1, ROGDI, CEP120, NTN5, CXCR4, LIG4, NAV1, PRDM12, BTBD6, BHLHE22, ASCL1, TRAK1, NEUROD1, MARCKS, NAV3, KAT5, ERBB4, BTBD3, ERBB2, DCHS1, FAT4, EPHB1, CDK5RAP2	0.0236931
GO:0006897~endocytosis	58	DENND1B, APP, DGKD, USP33, ITSN1, STON1, LOXL3, MIA3, RAB22A, MRC2, DPYSL2, DNER, ENPP2, DNM1L, HRAS, CSNK1G3, DBNL, APLP1, TSC2, ANK2, CSNK1D, EPS15L1, SYP, DNM1, RABEP1, BIN1, RHOJ, AMPH, RHOU, RIN2, LRP4, LRP2, C9ORF72, EHBP1, MTMR6, RHOBTB1, RHOBTB2, CDC42, VTN, CLN3, CYTH2, AP3M1, EPS15, ATP9B, ATP9A, USP20, SORT1, SYNRG, HIP1R, LRP1B, MIB1, EHD1, KIAA0226, CLCN5, OCIAD1, EGFEM1P, LRP12, PIC…	0.0252395
GO:0046330~positive regulation of JNK cascade	32	MAPKBP1, APP, DIXDC1, XIAP, DUSP15, RASGRP1, EDA2R, CDC42, SDCBP, PTK2B, HRAS, ANKRD6, GADD45A, WNT7B, TNFRSF19, WNT5A, MINK1, WNT7A, TRAF1, MAPK8IP3, MTURN, HIPK2, MAPK8IP1, GADD45G, SH3RF3, DUSP22, TRAF3, TAOK2, MAP3K10, TNIK, PLCB1, NAIP	0.0259673
GO:0050919~negative chemotaxis	17	SEMA5A, SEMA6C, NRP2, EPHA7, SEMA3C, SEMA6D, SEMA3B, APOA1, SEMA4F, NRG1, EFNA5, FLRT2, FLRT3, SLIT1, SLIT3, SLIT2, PLXNA3	0.0274061
GO:0001578~microtubule bundle formation	15	SPEF1, NUMA1, MAST1, NAV1, CLIP1, TPPP3, MAP2, PRC1, MAP1B, TRIM46, CCSER2, TPPP, CCDC66, NCKAP5, CLASP1, CDK5RAP2	0.0280061
GO:0016079~synaptic vesicle exocytosis	12	SNAP25, SNAPIN, DOC2A, CDK5, CADPS, CPLX2, CPLX1, STX1A, VAMP2, CAPS2, CPLX3, SNCA	0.0280061
GO:0000381~regulation of alternative mRNA splicing, via spliceosome	24	RBM38, DDX17, KHDRBS1, TIA1, SRRM4, DDX5, MBNL1, RBFOX1, MBNL2, RBFOX2, CELF2, CELF3, CELF4, CELF5, CELF6, PUF60, FAM172A, NOVA1, NOVA2, SRSF6, RBM24, RBM5, RBM10, SRSF12	0.0292133
GO:0001947~heart looping	24	NOTCH2, CCDC39, NDRG4, SMAD3, CITED2, WNT3A, CCDC103, DNAAF1, IFT172, WNT5A, FOXN4, DLL1, TBX3, MIB1, AHI1, IFT52, VANGL2, SUFU, APLNR, BBS7, FOLR1, CLUAP1, BBS5, CCDC40	0.0292133
GO:0007010~cytoskeleton organization	44	PRR5, MAST4, MAST1, NEDD9, TNFAIP3, FITM2, CAMSAP1, ADD1, ARHGAP21, CECR2, ABLIM1, BLOC1S6, ZMYM3, MDK, MICAL1, DPYSL2, PALM, EPB41L3, PACSIN2, CCL2, SOX9, CTNNA2, CLASP1, MARK1, CAP2, PAK4, SVIL, DMTN, ACTL6B, DST, SORBS2, ANK2, ANK3, ARHGAP10, ABI2, BIN1, PALLD, ELMO2, RHOU, TNIK, AGRN, BRWD1, OBSL1, ZNF135	0.0292133
GO:0060037~pharyngeal system development	11	RIPPLY3, EYA1, PTCH1, PLXNA2, HOXA2, SIX1, GATA3, ISL1, BMP7, TGFBR1, BMP5	0.0292133
GO:0030010~establishment of cell polarity	16	CRB2, GSK3B, BRSK1, BRSK2, HSP90AA1, HSP90AB1, FAM89B, WNT7A, PRKCZ, PKD1, PARD3B, PARD3, FEZ1, EPHB1, JAM3, SDCCAG8	0.0316616
GO:0001656~metanephros development	14	ROBO2, GDF11, EYA1, IRX3, GREB1L, GDF6, BMP7, GLI3, APH1A, RDH10, BCL2, NF1, ID3, FBN1	0.0316616
GO:0046777~protein autophosphorylation	50	DDR1, GSK3B, SLK, STK16, AKT1, JAK2, PRKACA, EPHB1, EPHB3, PDGFRA, EPHA4, PDPK1, DAPK1, CAD, MINK1, DYRK1B, VRK2, ATG13, MAPKAPK2, KIT, ULK3, ULK2, TNIK, SIK2, PRKD1, CAMK2D, CAMK2A, STK33, GRK5, IRAK1, ERBB4, MKNK1, ERBB2, PTK2B, FYN, NTRK1, NTRK2, MAPK15, CLK2, CLK1, FER, MEX3B, CDK5, STK25, TAOK2, MAP3K10, MAP3K13, FGFR3, FGFR2, MAP3K12	0.0327248
GO:0071560~cellular response to transforming growth factor beta stimulus	24	DLX1, WWOX, SMAD3, APAF1, PDE2A, WNT5A, WNT7A, CLDN1, TGFBR1, ZFP36L1, SMAD7, ACTA2, EPB41L5, DAB2, ZEB1, PDGFD, STK16, PDE3A, FYN, SOX9, FGFR2, SOX5, FBN1, WNT4	0.0357331
GO:0007628~adult walking behavior	15	SPTBN4, EPHA4, CHD7, KLHL1, CEND1, TRH, ARRB2, OXR1, HIPK2, GLRA1, EFNB3, GLRB, ZIC1, CNTN2, DRD2	0.0378233
GO:0035235~ionotropic glutamate receptor signaling pathway	12	CLN3, GRIA2, APP, GRIN3A, GRIK3, PTK2B, GRIK1, GRIK2, GRIA3, CDK5R1, CPEB4, GRIA4	0.0418632
GO:0060412~ventricular septum morphogenesis	16	ROBO2, BMPR2, CITED2, NOG, SOX11, PROX1, TGFBR1, TBX3, SMAD7, TGFBR3, HEYL, HEY1, APLNR, HES1, SLIT3, SLIT2	0.0430316
GO:0014059~regulation of dopamine secretion	14	SYT5, CHRNB2, SYT4, SYT2, SYT1, CHRNA4, KCNA2, SYT7, PARK2, GRM2, SYT11, SNCG, DRD2, SNCA	0.0437174
GO:0045664~regulation of neuron differentiation	14	ZFHX3, CASZ1, EYA1, ATL1, SIX1, NREP, RELN, BIN1, ID2, DPYSL2, CDK5RAP3, CDK5RAP2, CDK5R1, CDON	0.0437174
GO:0060174~limb bud formation	8	COL2A1, SEMA3C, ZNF219, PLXNA2, SOX11, SOX9, WNT3, FGFR2	0.0437174
GO:0061061~muscle structure development	8	PDLIM3, CAPN3, HOXA2, PDLIM5, PDLIM4, PDLIM7, PRICKLE4, RNF165	0.0437174
GO:0048846~axon extension involved in axon guidance	8	NRP1, NRP2, ALCAM, WNT5A, SLIT1, SLIT3, SLIT2, PLXNA3	0.0437174
GO:0008360~regulation of cell shape	43	CYFIP1, EPB41, C15ORF62, RHOBTB3, ARHGAP15, RHOBTB1, AKAP2, RND1, RHOBTB2, EPS8, FAM171A1, PALM, EPB41L3, PLXNA2, PTK2B, CCL2, PLXNA1, FYN, PLXNC1, MYH10, PLXNA4, PLXNA3, ANXA1, DMTN, RDX, FN1, PARVA, RHOC, BAIAP2, RHOB, DLG1, BAMBI, DLC1, CDC42EP4, TAOK2, RHOJ, KIT, PLXNB2, PLEKHO1, RHOU, NF2, BRWD1, CDC42SE2	0.0442667
GO:0050770~regulation of axonogenesis	11	GSK3B, EPHA4, BRSK1, BRSK2, CDH2, RUFY3, CHN1, PAK3, LRRC4C, POU3F2, EPHB3	0.0444382
GO:0031103~axon regeneration	10	GAP43, RTN4RL1, BCL2, DAG1, RTN4RL2, NREP, JAK2, ISL1, MAPK8IP3, FOLR1	0.0463241
GO:0021537~telencephalon development	10	BMP4, BMP2, LHX1, RFX4, SIX3, TCTN1, SLC1A2, HES1, HES5, NRGN	0.0463241
GO:0035720~intraciliary anterograde transport	10	ICK, IFT52, IFT88, IFT22, TTC30B, IFT81, IFT172, IFT80, IFT46, CLUAP1	0.0463241
GO:0035418~protein localization to synapse	10	RELN, NLGN2, CDK5, STAU2, DLG4, NRXN1, LRRTM1, BAIAP2, BSN, SHANK1	0.0463241
GO:0003184~pulmonary valve morphogenesis	10	NOTCH2, BMP4, ROBO2, ADAMTS5, HEYL, JAG1, HEY1, SLIT2, SMAD6, STRA6	0.0463241
GO:0048745~smooth muscle tissue development	9	BMP4, TFAP2B, DLG1, TIPARP, NPR2, PTCH1, ZFAND5, NF1, STRA6	0.0463914
GO:0001837~epithelial to mesenchymal transition	19	DDX17, GSK3B, DDX5, CUL7, LEF1, WNT5A, NOG, LOXL3, BMP7, TGFBR1, TGFBR3, EPB41L5, BMP2, DACT3, CTNNB1, SNAI2, SOX9, FGFR2, WNT4	0.0487723

## Sheet: KEGG
Term	Count	Genes	adjusted P-value
hsa04360:Axon guidance	86	ROBO2, SEMA5A, ROBO3, GSK3B, NRP1, BMPR2, LRRC4, ILK, RND1, PPP3CB, PPP3CC, RGS3, DPYSL5, DPYSL2, CFL2, BOC, PLXNC1, EPHB2, NEO1, HRAS, EPHB1, EPHB3, SEMA6C, EPHA4, EPHA7, ARHGEF12, WNT5B, UNC5B, PDPK1, TRPC4, DCC, SEMA6D, WNT5A, UNC5C, RGMA, ENAH, PARD3, EPHA3, CAMK2D, SEMA3C, CAMK2A, SEMA3B, NTN4, CXCR4, PIK3R3, PARD6G, PIK3R1, EFNA5, PRKCZ, GNAI2, EFNB2, CDC42, EFNB1, ABLIM1, EFNB3, PARD6A, SL…	2.76467e-17
hsa04550:Signaling pathways regulating pluripotency of stem cells	57	GSK3B, BMPR2, WNT2B, BMI1, AKT3, AKT1, SMARCAD1, JAK2, HRAS, APC2, WNT5B, WNT5A, PAX6, WNT9A, AXIN2, DUSP9, ISL1, KAT6A, HOXB1, IL6ST, DLX5, TCF7, PIK3R3, WNT8B, PIK3R1, OTX1, WNT1, WNT3, WNT4, MAPK3, FZD1, WNT10B, SMAD1, FZD3, ZFHX3, SMAD3, WNT3A, PCGF5, WNT7B, FZD8, WNT7A, SMAD9, TBX3, ACVR2A, BMP4, MAPK11, MEIS1, APC, ID2, ID1, ID4, ID3, CTNNB1, LHX5, NEUROG1, FGFR3, FGFR2	1.79634e-07
hsa04010:MAPK signaling pathway	93	ATF2, CSF1, ARRB1, ARRB2, IKBKB, RPS6KA3, PPP3CB, PPP3CC, RPS6KA5, MECOM, RPS6KA2, CASP3, AKT3, STMN1, AKT1, MAP3K8, PRKACA, HRAS, DUSP4, PDGFRA, DUSP3, DUSP1, PRKCB, CACNA2D1, PLA2G4B, CACNA2D2, FOS, IRAK4, DUSP8, MAPK8IP2, DUSP9, MAPK8IP3, TGFBR1, PGF, MAPK8IP1, CDC25B, CACNB1, CACNB3, MRAS, JMJD7-PLA2G4B, DDIT3, MAPKAPK2, KIT, MAPT, SOS2, CACNA1B, CACNA1A, EFNA5, CACNA1E, RASGRP1, CACNA1H, CAC…	8.18674e-07
hsa04390:Hippo signaling pathway	58	GSK3B, BMPR2, WNT2B, AMOT, TEAD2, APC2, WNT5B, FBXW11, WNT5A, CSNK1D, SCRIB, WNT9A, AXIN2, YWHAZ, TGFBR1, FRMD6, PARD3, LLGL1, CRB2, TCF7, LEF1, WNT8B, PARD6G, PRKCZ, NKD1, PARD6A, TP53BP2, CTNNA2, WNT1, WNT3, WNT4, FZD1, TCF7L2, WNT10B, SMAD1, FZD3, SMAD3, TGFB3, WNT3A, WNT7B, FZD8, WNT7A, GDF6, BMP7, BMP5, GDF7, SMAD7, BMP4, BMP2, DLG1, APC, PPP2R2B, DLG4, ID2, ID1, SNAI2, CTNNB1, NF2	1.66529e-06
hsa04310:Wnt signaling pathway	61	INVS, GSK3B, WNT2B, CTNND2, PPP3CB, PPP3CC, RSPO2, RSPO3, SOST, RSPO1, PRKACA, TLE4, APC2, TLE3, WNT5B, PRKCB, FBXW11, WNT5A, WNT9A, AXIN2, DKK1, PLCB4, DAAM1, PLCB1, PLCB2, CAMK2D, CTBP1, TCF7, CAMK2A, LEF1, WNT8B, PRICKLE1, APCDD1, CXXC4, PRICKLE4, NKD1, MAPK9, PORCN, MAPK8, ZNRF3, FRZB, WNT1, WNT3, WNT4, FZD1, TCF7L2, WNT10B, FZD3, SMAD3, WNT3A, WNT7B, FZD8, WNT7A, NFATC4, MAPK10, VANGL2, APC,…	1.89081e-06
hsa05200:Pathways in cancer	144	RB1, CALML4, ETS1, EDNRA, RPS6KA5, EDNRB, TFG, RASSF5, AKT3, AKT1, PRKACA, PDGFRA, WNT5B, TPM3, DAPK1, PRKCB, WNT5A, MITF, PGF, COL4A6, COL4A5, IL6ST, NOTCH2, TERC, CTBP1, TCF7, PIK3R3, PIK3R1, RASGRP1, WNT1, RALGDS, WNT3, WNT4, FZD1, WNT10B, GSTM3, FZD3, GSTM2, GSTM1, JAG1, SMAD3, GADD45A, TGFB3, WNT3A, ZBTB16, PTCH1, FN1, IGF2, FZD8, GNG11, GADD45G, FGF17, BMP4, BMP2, FGF18, CDK2, BCL2, GNAS, G…	2.32698e-06
hsa05217:Basal cell carcinoma	31	GSK3B, WNT2B, TCF7, LEF1, WNT8B, GLI3, SUFU, POLK, WNT1, WNT3, WNT4, FZD1, APC2, TCF7L2, WNT10B, FZD3, WNT5B, GADD45A, WNT3A, PTCH1, WNT7B, WNT5A, FZD8, WNT7A, AXIN2, WNT9A, GADD45G, BMP4, BMP2, APC, CTNNB1	2.32698e-06
hsa04916:Melanogenesis	40	GSK3B, CAMK2D, WNT2B, TCF7, LEF1, CAMK2A, WNT8B, CALML4, ADCY6, GNAI2, EDNRB, WNT1, PRKACA, HRAS, WNT3, WNT4, MAPK3, FZD1, TCF7L2, WNT10B, FZD3, WNT5B, PRKCB, WNT3A, WNT7B, WNT5A, FZD8, WNT7A, MITF, WNT9A, GNAO1, KITLG, PLCB4, DCT, KIT, GNAS, CTNNB1, PLCB1, PLCB2, CALM2	2.03457e-05
hsa05224:Breast cancer	52	RB1, GSK3B, WNT2B, HEY1, AKT3, AKT1, POLK, HRAS, APC2, NCOA1, WNT5B, NCOA3, WNT5A, FOS, WNT9A, AXIN2, KIT, SOS2, NOTCH2, SHC2, SHC3, TCF7, LEF1, PIK3R3, WNT8B, PIK3R1, DLL1, DLL3, DLL4, ERBB2, HES1, WNT1, WNT3, HES5, WNT4, MAPK3, FZD1, TCF7L2, WNT10B, FZD3, JAG1, WNT3A, GADD45A, WNT7B, FZD8, WNT7A, GADD45G, FGF17, HEYL, APC, FGF18, CTNNB1	2.03457e-05
hsa04144:Endocytosis	77	VPS29, ARF1, CLTB, SNX12, CLTA, ARRB1, ARRB2, AP2A2, RAB22A, ZFYVE27, PSD2, KIF5C, PSD4, KIF5A, FAM21A, HRAS, GIT1, SH3GLB1, PSD, PDGFRA, SH3GLB2, PDCD6IP, VPS37D, EPS15L1, ARFGAP3, TGFBR1, ARFGAP1, DNM1, ARFGAP2, ACAP3, ZFYVE16, RABEP1, BIN1, DNAJC6, PARD3, RUFY2, CHMP3, AMPH, VPS28, AGAP2, CXCR4, PARD6G, AGAP1, SNX32, ASAP2, VPS26B, AGAP3, PRKCZ, SNX3, CDC42, SNX4, CYTH2, PARD6A, GRK5, CLTCL1, …	2.03457e-05
hsa04728:Dopaminergic synapse	48	GRIA2, ATF2, GSK3B, DDC, CAMK2D, ATF6B, CAMK2A, CACNA1B, CACNA1A, ARRB1, CALML4, ARRB2, GNAI2, MAPK9, PPP3CB, MAPK8, GNG3, PPP3CC, GNG2, KIF5C, AKT3, KIF5A, AKT1, GNG8, DRD2, PRKACA, GRIA3, DRD4, GRIA4, PRKCB, PPP2R5B, PPP2R5C, FOS, GNG11, GNAO1, MAPK10, MAPK11, PLCB4, LRTOMT, CALY, TH, PPP2R2B, GNAS, GNB3, PLCB1, PLCB2, CALM2, CREB5	2.03457e-05
hsa04722:Neurotrophin signaling pathway	43	GSK3B, SHC2, CAMK2D, SHC3, PRDM4, MAGED1, CAMK2A, ARHGDIG, PSEN2, PIK3R3, CALML4, PIK3R1, FOXO3, IKBKB, CDC42, MAPK9, RPS6KA3, MAPK8, RPS6KA5, IRAK1, ARHGDIA, RPS6KA2, AKT3, AKT1, HRAS, MAP2K5, MAPK3, SH2B1, NTRK1, NGFR, NTRK2, SORT1, KIDINS220, PDPK1, BAD, NTRK3, IRAK4, MAPK10, MAPK11, MAPKAPK2, BCL2, CALM2, SOS2	9.41889e-05
hsa05226:Gastric cancer	50	RB1, GSK3B, CDKN1B, WNT2B, AKT3, AKT1, POLK, HRAS, APC2, WNT5B, WNT5A, WNT9A, AXIN2, TGFBR1, SOS2, SHC2, SHC3, TERC, TCF7, LEF1, PIK3R3, WNT8B, PIK3R1, RXRB, ERBB2, CTNNA2, WNT1, RXRG, WNT3, WNT4, MAPK3, FZD1, TCF7L2, WNT10B, FZD3, SMAD3, TGFB3, WNT3A, GADD45A, WNT7B, FZD8, WNT7A, GADD45G, FGF17, APC, FGF18, CDK2, BCL2, CTNNB1, FGFR2	0.000138974
hsa05225:Hepatocellular carcinoma	54	RB1, GSK3B, WNT2B, SMARCB1, AKT3, DPF3, AKT1, POLK, HRAS, APC2, SMARCC2, WNT5B, ACTL6B, PRKCB, WNT5A, WNT9A, AXIN2, TGFBR1, SOS2, SHC2, SMARCD3, SHC3, TERC, TCF7, LEF1, PIK3R3, WNT8B, PIK3R1, WNT1, WNT3, WNT4, MAPK3, FZD1, SMARCE1, GSTM3, TCF7L2, WNT10B, GSTM2, FZD3, GSTM1, SMAD3, TGFB3, WNT3A, BAD, GADD45A, WNT7B, IGF2, FZD8, WNT7A, GADD45G, SMARCA4, APC, GSTA4, CTNNB1	0.000213661
hsa04340:Hedgehog signaling pathway	25	GSK3B, ARRB1, LRP2, ARRB2, EFCAB7, GLI3, SCUBE2, HHAT, KIF3A, SUFU, BOC, SPOP, PRKACA, CDON, CSNK1G3, SMURF1, FBXW11, PTCH1, IQCE, CSNK1D, DISP1, EVC, GPR161, BCL2, GAS1	0.000237125
hsa04934:Cushing syndrome	50	RB1, ATF2, GSK3B, CDKN1B, WNT2B, PRKACA, MEN1, APC2, WNT5B, WNT5A, ARNT, WNT9A, AXIN2, PLCB4, ARMC5, PLCB1, PLCB2, CREB5, CAMK2D, KMT2A, ATF6B, TCF7, CAMK2A, LEF1, WNT8B, CACNA1H, ADCY6, CACNA1G, GNAI2, RASD1, WNT1, WNT3, WNT4, MAPK3, FZD1, TCF7L2, WNT10B, FZD3, CDKN2C, WNT3A, WNT7B, FZD8, WNT7A, APC, CDK2, WDR5B, GNAS, CTNNB1, KCNK2, KCNK3	0.000358963
hsa05165:Human papillomavirus infection	90	RB1, GSK3B, CDKN1B, WNT2B, TNC, UBE3A, IKBKB, LFNG, HEY1, CASP3, AKT3, AKT1, ITGB8, PRKACA, HRAS, APC2, HES6, ATP6V1G2, WNT5B, ATP6AP1, ITGA4, WNT5A, PPP2R5B, TSC2, SCRIB, PPP2R5C, WNT9A, AXIN2, CCNA1, COL2A1, PKM, TRAF3, MFNG, PARD3, COL4A6, COL4A5, MAML3, ATP6V0D1, SOS2, LLGL1, CREB5, NOTCH2, TCF7, PIK3R3, WNT8B, PARD6G, PIK3R1, PRKCZ, THBS4, THBS3, CDC42, VTN, RELN, PARD6A, HES1, WNT1, ATP6V0E…	0.000358963
hsa04725:Cholinergic synapse	39	ACHE, CHRNA3, CAMK2D, CHRNA4, CHRM4, CAMK2A, CACNA1B, CACNA1A, PIK3R3, PIK3R1, ADCY6, GNAI2, GNG3, GNG2, AKT3, AKT1, GNG8, FYN, JAK2, PRKACA, HRAS, MAPK3, SLC18A3, KCNJ4, CHRNB2, CHRNB4, PRKCB, KCNJ12, FOS, GNG11, GNAO1, PLCB4, KCNQ2, KCNQ3, BCL2, GNB3, PLCB1, PLCB2, CREB5	0.000637288
hsa05213:Endometrial cancer	24	APC2, GSK3B, TCF7L2, GADD45A, PDPK1, BAD, LEF1, TCF7, PIK3R3, ILK, PIK3R1, AXIN2, FOXO3, GADD45G, APC, AKT3, ERBB2, AKT1, CTNNB1, POLK, CTNNA2, HRAS, SOS2, MAPK3	0.00125172
hsa04926:Relaxin signaling pathway	42	ATF2, SHC2, SHC3, ATF6B, PIK3R3, ARRB1, ARRB2, PIK3R1, PRKCZ, ADCY6, GNAI2, MAPK9, MAPK8, GNG3, EDNRB, GNG2, AKT3, AKT1, GNG8, PRKACA, HRAS, MAPK3, NOS2, VEGFC, FOS, GNG11, TGFBR1, GNAO1, MAPK10, ACTA2, MAPK11, COL3A1, PLCB4, COL1A2, COL4A6, GNAS, COL4A5, GNB3, PLCB1, PLCB2, SOS2, CREB5	0.00125172
hsa04330:Notch signaling pathway	24	PSENEN, TLE4, NOTCH2, TLE3, NUMBL, JAG1, CTBP1, PSEN2, DTX3, DTX4, DLL1, DLL3, APH1A, DLL4, LFNG, HEYL, KAT2B, ATXN1, HEY1, MFNG, NUMB, HES1, MAML3, HES5	0.00152664
hsa04721:Synaptic vesicle cycle	29	NAPA, SNAP25, STXBP1, CACNA1B, SLC1A2, CLTB, CACNA1A, CLTA, CPLX2, AP2A2, CPLX1, CPLX3, CLTCL1, AP2S1, SLC17A6, SLC17A7, STX2, ATP6V0E2, ATP6V1F, ATP6V1C2, ATP6V0A1, SLC18A3, ATP6V1G2, SYT1, AP2B1, DNM1, ATP6V0D1, STX1A, VAMP2	0.00152664
hsa04724:Glutamatergic synapse	37	GRIA2, GRIK3, SLC1A2, CACNA1A, GRIK1, GRIK2, ADCY6, GNAI2, GLS, GRM2, PPP3CB, GNG3, PPP3CC, GNG2, GNG8, SLC17A6, SLC17A7, SLC38A3, PRKACA, SLC38A2, GRIA3, GRIA4, MAPK3, PRKCB, PLA2G4B, GNG11, GNAO1, PLCB4, GRIN3A, DLG4, JMJD7-PLA2G4B, GNAS, GNB3, PLCB1, PLCB2, SHANK3, SHANK1	0.00337266
hsa05210:Colorectal cancer	30	GSK3B, TCF7, LEF1, PIK3R3, PIK3R1, MAPK9, MAPK8, CASP3, AKT3, AKT1, POLK, HRAS, RALGDS, MAPK3, APC2, TCF7L2, SMAD3, TGFB3, DCC, GADD45A, BAD, FOS, AXIN2, TGFBR1, GADD45G, MAPK10, APC, BCL2, CTNNB1, SOS2	0.00372282
hsa04142:Lysosome	41	SCARB2, ASAH1, IDUA, CLTB, CLTA, LIPA, GNS, GGA1, AP3M1, CLN3, CTSO, AP1G2, CTSL, SMPD1, CLTCL1, PSAP, HYAL3, AP1S2, IDS, WDR7, ACP2, AGA, ARSG, ARSB, AP1M1, ATP6V0A1, CTSB, HGSNAT, ABCA2, ARSA, ATP6AP1, SORT1, ENTPD4, SLC11A2, AP1B1, AP3B2, GALC, DMXL2, NCOA7, PPT2, ATP6V0D1	0.00381007
hsa04933:AGE-RAGE signaling pathway in diabetic complications	33	CDKN1B, PIK3R3, PIK3R1, PRKCZ, CDC42, MAPK9, MAPK8, CASP3, AKT3, CCL2, AKT1, JAK2, HRAS, MAPK3, EGR1, SMAD3, TGFB3, PRKCB, PRKCE, FN1, VEGFC, TGFBR1, MAPK10, MAPK11, COL3A1, PLCB4, COL1A2, COL4A6, BCL2, COL4A5, PLCB1, PLCD4, PLCB2	0.00499468
hsa04150:mTOR signaling pathway	46	PRR5, GSK3B, WNT2B, CAB39L, PIK3R3, WNT8B, PIK3R1, IKBKB, RPS6KA3, RPS6KA2, AKT3, AKT1, WNT1, FNIP2, HRAS, RNF152, WNT3, ATP6V1F, ATP6V1C2, WNT4, MAPK3, FZD1, WNT10B, FZD3, ATP6V1G2, WNT5B, PRKCB, STRADA, PDPK1, WNT3A, WNT7B, WNT5A, FZD8, TSC2, WNT7A, WNT9A, CLIP1, RRAGB, TBC1D7, ULK2, LPIN1, DEPDC5, EIF4E2, LAMTOR3, SOS2	0.00518485
hsa04510:Focal adhesion	56	GSK3B, TNC, ILK, ARHGAP5, MYLK, AKT3, CAPN2, AKT1, ITGB8, HRAS, PDGFRA, ITGA4, PDPK1, PRKCB, PGF, VAV2, COL2A1, COL4A6, COL4A5, PPP1R12B, DOCK1, SOS2, SHC2, SHC3, PIK3R3, XIAP, PIK3R1, THBS4, THBS3, CDC42, VTN, MAPK9, MAPK8, RELN, PDGFD, ERBB2, PDGFC, FLNB, FYN, FLNC, PAK3, PAK4, MAPK3, BAD, LAMB2, FN1, VEGFC, PARVA, LAMB1, MAPK10, COL1A2, COL9A1, BCL2, CTNNB1, COL9A2	0.00530888
hsa04713:Circadian entrainment	32	GRIA2, CAMK2D, ADCYAP1R1, CAMK2A, CALML4, CACNA1H, ADCY6, CACNA1G, GNAI2, GNG3, RASD1, RPS6KA5, GNG2, PRKG2, GNG8, PRKACA, GRIA3, PRKG1, GRIA4, MAPK3, PRKCB, FOS, GNG11, GNAO1, PER2, ADCYAP1, PLCB4, GNAS, GNB3, PLCB1, PLCB2, CALM2	0.00562489
hsa05132:Salmonella infection	66	CYFIP2, CYFIP1, NCKAP1, ARF1, HSP90AB1, PIK3C2B, IKBKB, TUBA1C, ACTR1A, CASP7, ACTR1B, TUBA1A, TUBB3, KIF5C, CASP3, AKT3, KIF5A, AKT1, HRAS, HSP90AA1, ANXA2, DYNLT1, EXOC7, TUBB, FOS, IRAK4, DYNLL1, DYNLL2, RHOB, TUBB2B, TUBB2A, RHOJ, ELMO2, NAIP, PFN2, DYNC1I2, AHNAK, DCTN1, DCTN4, TCF7, LEF1, DCTN3, KLC1, DYNC2LI1, CDC42, CYTH2, MAPK9, MAPK8, KLC2, IRAK1, FLNB, FLNC, PAK3, DYNC1I1, VPS16, MAPK3…	0.00649149
hsa04014:Ras signaling pathway	63	CSF1, CALML4, ETS1, IKBKB, RASSF5, AKT3, AKT1, PRKACA, HRAS, PDGFRA, RASA4B, RALGAPA1, PRKCB, PLA2G4B, GAB2, PGF, MRAS, RASA4, JMJD7-PLA2G4B, KIT, SOS2, SHC2, SHC3, PIK3R3, PIK3R1, RASAL2, EFNA5, PLA2G6, RASGRP1, MLLT4, CDC42, MAPK9, MAPK8, GNG3, GNG2, PDGFD, PDGFC, GNG8, ABL2, PAK3, RALGDS, PAK4, MAPK3, NTRK1, NTRK2, NGFR, ANGPT1, BAD, IGF2, VEGFC, GNG11, MAPK10, FGF17, KITLG, EFNA2, FGF18, NF1,…	0.00697768
hsa04350:TGF-beta signaling pathway	31	BMPR2, CHRD, NEO1, MAPK3, SMAD1, TGIF2, SMAD3, SMURF1, TGFB3, NOG, SMAD9, RGMB, GDF6, SMAD6, BMP7, TGFBR1, ACVR2A, RGMA, BMP5, GDF7, SMAD7, BMP4, GREM2, BMP2, ZFYVE16, BAMBI, ID2, ID1, ID4, ID3, FBN1	0.00779734
hsa04015:Rap1 signaling pathway	57	CSF1, CTNND1, CALML4, SIPA1L2, RASSF5, AKT3, AKT1, HRAS, PDGFRA, PRKCB, MAGI3, MAGI2, PGF, VAV2, ENAH, MRAS, PLCB4, PARD3, KIT, EVL, PRKD1, PLCB1, PLCB2, PFN2, PIK3R3, PARD6G, PIK3R1, EFNA5, MLLT4, PRKCZ, ADCY6, GNAI2, CDC42, PARD6A, CNR1, PDGFD, PDGFC, DRD2, RALGDS, MAPK3, FARP2, NGFR, ANGPT1, VEGFC, GNAO1, FGF17, MAPK11, KITLG, EFNA2, ID1, FGF18, GNAS, CTNNB1, CALM2, FGFR3, LAT, FGFR2	0.00798376
hsa04961:Endocrine and other factor-regulated calcium reabsorption	20	PRKCB, ATP2B4, CLTB, CLTA, ATP1A3, AP2B1, ATP2B1, PTH1R, ATP1B1, AP2A2, ADCY6, DNM1, PLCB4, CALB1, CLTCL1, AP2S1, GNAS, PLCB1, PRKACA, PLCB2	0.0127249
hsa01521:EGFR tyrosine kinase inhibitor resistance	26	GSK3B, SHC2, SHC3, PIK3R3, PIK3R1, FOXO3, PDGFD, AKT3, ERBB2, PDGFC, AKT1, JAK2, HRAS, MAPK3, PDGFRA, PRKCB, BAD, NRG1, AXL, BCL2, NF1, GAS6, EIF4E2, FGFR3, SOS2, FGFR2	0.0184149
hsa05205:Proteoglycans in cancer	54	WNT2B, CTSL, CASP3, AKT3, TIMP3, AKT1, PRKACA, HRAS, ARHGEF12, WNT5B, PDPK1, PRKCB, WNT5A, ANK2, ANK3, WNT9A, VAV2, MRAS, PPP1R12B, SOS2, CAMK2D, DDX5, SDC2, CAMK2A, PIK3R3, WNT8B, PIK3R1, CDC42, VTN, ERBB4, GPC1, ERBB2, FLNB, FLNC, WNT1, WNT3, WNT4, MAPK3, FZD1, WNT10B, FZD3, WNT3A, LUM, WNT7B, PTCH1, RDX, IGF2, FN1, FZD8, WNT7A, MAPK11, COL1A2, PDCD4, CTNNB1	0.0209891
hsa05216:Thyroid cancer	15	NTRK1, TCF7L2, TPM3, GADD45A, LEF1, TCF7, NCOA4, GADD45G, RXRB, TFG, CTNNB1, POLK, HRAS, RXRG, MAPK3	0.0278421
hsa04540:Gap junction	27	ADCY6, GNAI2, TUBA1C, TUBA1A, TUBB3, PDGFD, PDGFC, PRKG2, DRD2, PRKACA, HRAS, PRKG1, MAP2K5, MAPK3, PDGFRA, PRKCB, TUBB, CSNK1D, TUBB4A, TUBB2B, PLCB4, TUBB2A, CDK1, GNAS, PLCB1, PLCB2, SOS2	0.0397792
hsa04520:Adherens junction	23	FARP2, TCF7L2, SMAD3, LEF1, TCF7, CTNND1, PTPRM, SORBS1, BAIAP2, MLLT4, PTPRF, TGFBR1, CDC42, FER, PARD3, ERBB2, CTNNB1, SNAI2, FYN, CTNNA2, WASF1, SSX2IP, MAPK3	0.0397792
hsa05215:Prostate cancer	29	RB1, GSK3B, CDKN1B, HSP90AB1, TCF7, LEF1, PIK3R3, PLAT, PIK3R1, IKBKB, PDGFD, AKT3, ERBB2, PDGFC, AKT1, HRAS, MAPK3, TCF7L2, PDGFRA, HSP90AA1, PDPK1, BAD, ZEB1, CDK2, BCL2, CTNNB1, SOS2, FGFR2, CREB5	0.0397792
hsa01522:Endocrine resistance	29	RB1, NOTCH2, SHC2, CDKN1B, SHC3, PIK3R3, PIK3R1, DLL1, ADCY6, DLL3, DLL4, MAPK9, MAPK8, AKT3, ERBB2, AKT1, PRKACA, HRAS, MAPK3, CDKN2C, JAG1, BAD, NCOA3, FOS, MAPK10, MAPK11, BCL2, GNAS, SOS2	0.0453296
hsa04919:Thyroid hormone signaling pathway	34	NOTCH2, GSK3B, THRA, ATP1A3, PIK3R3, PIK3R1, RXRB, AKT3, AKT1, SLC16A2, PRKACA, HRAS, RXRG, WNT4, MAPK3, NCOA1, PRKCB, PDPK1, BAD, NCOA3, DIO3, TSC2, ATP1B1, MED13L, BMP4, KAT2B, RCAN1, PLCB4, RCAN2, CTNNB1, PLCB1, PLCD4, PLCB2, PFKM	0.0483704

## Sheet: Reactome
Term	Count	Genes	adjusted P-value
R-HSA-112316~Neuronal System	145	ABAT, GLS, RPS6KA3, BZRAP1, TUBB3, RPS6KA2, PPFIA1, ARL6IP5, PRKACA, PPFIA4, PPFIA2, CHRNB2, KCNH2, CHRNB4, CHRNB3, KCNK10, PRKCB, CACNA2D1, KCNH8, CACNA2D2, CASK, CACNB1, CACNB3, PRKAR1B, PRKAR1A, KCNQ2, KCNQ3, STX1A, RTN3, GRIA2, CHRNA3, CHRNA4, EPB41, STXBP1, CACNA1B, SLC1A2, CACNA1A, LIN7A, CACNA1E, CPLX1, LIN7B, EPB41L5, EPB41L1, EPB41L3, TSPAN7, KCNN3, SLC38A2, GRIA3, GRIA4, LRRC4B, SYT2, S…	7.27377e-14
R-HSA-9675108~Nervous system development	184	SEMA5A, RPL32, RPL31, ITSN1, NAB2, MSI1, RPS6KA3, RPS17, RPS6KA5, ALCAM, DPYSL4, DPYSL5, TUBB3, MPZ, DPYSL2, RPS6KA2, DAG1, HOXA2, NRCAM, PLXNC1, EPHB2, PRKACA, EPHB1, EPHB3, EPHA4, EPHA7, UNC5B, SEMA6D, ANK2, UNC5C, ANK3, SOX10, POU3F2, ISL1, CACNB1, CACNB3, MYL6, DOK5, DOK6, KCNQ2, KCNQ3, COL4A5, EPHA3, PFN2, SPTBN4, SHC3, SDC2, PSEN2, AGAP2, PIK3R3, PIK3R1, EFNA5, KALRN, CACNA1H, CACNA1G, EFNB…	5.29006e-13
R-HSA-422475~Axon guidance	177	SEMA5A, RPL32, RPL31, ITSN1, MSI1, RPS6KA3, RPS17, RPS6KA5, ALCAM, DPYSL4, DPYSL5, TUBB3, DPYSL2, RPS6KA2, DAG1, HOXA2, NRCAM, PLXNC1, EPHB2, PRKACA, EPHB1, EPHB3, EPHA4, EPHA7, UNC5B, SEMA6D, ANK2, UNC5C, ANK3, ISL1, CACNB1, CACNB3, MYL6, DOK5, DOK6, KCNQ2, KCNQ3, COL4A5, EPHA3, PFN2, SPTBN4, SHC3, SDC2, PSEN2, AGAP2, PIK3R3, PIK3R1, EFNA5, KALRN, CACNA1H, CACNA1G, EFNB2, APH1A, EFNB1, SDCBP, EF…	8.20667e-13
R-HSA-162582~Signal Transduction	606	CYFIP2, ATF2, VPS29, NCKAP1, CYFIP1, SCT, IFT172, ITSN1, STMN2, MYLK, PREX1, AKT3, STMN1, AKT1, PIP4K2B, PRKACA, JUNB, WLS, MEF2A, RBFOX2, PRKCB, PRKCE, SCRIB, DKK1, FRS3, NISCH, MYL6, IFT88, ZFYVE16, PRKAR1B, DAAM1, PRKAR1A, GPR161, PARD3, HECW1, MAML3, NUP98, OPTN, CRABP2, SHMT2, CTBP1, CRABP1, GATA3, MTMR4, PRKCZ, ABR, C5, RHOT1, FLRT2, FLRT3, PDGFD, RDH10, PDGFC, ST3GAL3, FZD1, WNT10B, NGFR, …	5.75854e-12
R-HSA-112315~Transmission across Chemical Synapses	99	ABAT, GLS, RPS6KA3, BZRAP1, TUBB3, RPS6KA2, PPFIA1, ARL6IP5, PRKACA, PPFIA4, PPFIA2, CHRNB2, CHRNB4, CHRNB3, PRKCB, CACNA2D1, CACNA2D2, CASK, CACNB1, CACNB3, PRKAR1B, PRKAR1A, STX1A, GRIA2, CHRNA3, CHRNA4, STXBP1, CACNA1B, SLC1A2, CACNA1A, LIN7A, CACNA1E, CPLX1, LIN7B, EPB41L1, TSPAN7, SLC38A2, GRIA3, GRIA4, SYT1, GNG11, DLG1, GRIN3A, NBEA, DLG4, GNB3, CALM2, ACHE, SNAP25, GRIK3, GRIK1, GRIK2, AP…	2.79421e-10
R-HSA-9006934~Signaling by Receptor Tyrosine Kinases	154	CYFIP2, NCKAP1, ATF2, CYFIP1, SPARC, NAB2, CTNND1, IRS4, PLAT, RPS6KA3, RPS6KA5, RPS6KA2, AKT3, STMN1, AKT1, PRKACA, JUNB, MEF2A, PDGFRA, ATP6V1G2, RBFOX2, PRKCB, PRKCE, FRS3, PGF, ADCYAP1, MAPKAPK2, ADAM12, COL4A5, ELMO2, ATP6V0D1, ADCYAP1R1, SHC2, SHC3, PSEN2, PIK3R3, PIK3R1, PRKCZ, APH1A, UBB, FLRT2, FLRT3, PDGFD, PDGFC, RALGDS, PAG1, MAP2K5, ATP6V0A1, ATP6V1F, ATP6V1C2, EGR1, TIA1, JUND, FN1,…	5.8638e-08
R-HSA-5617833~Cilium Assembly	75	CETN2, IFT172, MAST1, CEP164, PKD1, IFT52, TUBA1C, ACTR1A, TUBA1A, TUBB3, TCTN2, TCTN1, BBS9, BBS7, TNPO1, KIFAP3, PRKACA, CEP290, CC2D2A, BBS5, CDK5RAP2, HSP90AA1, IFT140, EXOC7, TUBB, CSNK1D, IFT80, RPGRIP1L, DYNLL1, DYNLL2, WDR35, IFT88, TUBB2B, TUBB2A, IFT43, IFT81, BBS12, TMEM216, AKAP9, EXOC6, IFT46, SDCCAG8, PAFAH1B1, EXOC1, DYNC1I2, DCTN1, ARL3, DCTN3, HDAC6, TTBK2, DYNC2LI1, KIF3A, TMEM6…	6.39897e-08
R-HSA-6794362~Protein-protein interactions at synapses	41	NLGN3, RTN3, NLGN2, PTPRS, EPB41, STXBP1, NRXN1, NRXN2, LIN7A, LIN7B, PTPRF, BEGAIN, EPB41L5, SLITRK2, SLITRK1, EPB41L1, LRRTM1, EPB41L3, LRRTM2, PPFIA1, SLITRK5, PDLIM5, PPFIA4, GRIA3, GRIA4, LRRC4B, PPFIA2, DLGAP4, SYT2, DBNL, SYT1, NTRK3, CASK, SYT7, PTPRD, DLG1, DLG4, APBA1, APBA2, STX1A, SHANK1	3.52359e-07
R-HSA-112314~Neurotransmitter receptors and postsynaptic signal transmission	71	GRIK3, GRIK1, GRIK2, AP2A2, NRGN, RPS6KA3, TUBA1C, TUBA1A, TUBB3, RPS6KA2, NPTN, NEFL, PRKACA, HRAS, GIT1, CHRNB2, CHRNB4, CHRNB3, PDPK1, PRKCB, CASK, NRG1, TUBB2B, TUBB2A, PRKAR1B, PRKAR1A, PICK1, MAPT, ARHGEF7, PLCB1, PLCB2, GRIA2, CAMK2D, CHRNA3, CHRNA4, CAMK2A, LIN7A, LIN7B, PPM1E, NCALD, CAMKK1, ADCY6, GNAI2, GLRA1, GLRA2, GNG3, GNG2, ERBB4, EPB41L1, TSPAN7, AP2S1, GNG8, GRIA3, CACNG4, GRIA4…	5.80607e-06
R-HSA-373760~L1CAM interactions	47	SPTBN4, NRP1, NRP2, NCAN, CLTA, AP2A2, SDCBP, RPS6KA3, TUBA1C, ALCAM, RPS6KA5, TUBA1A, CHL1, TUBB3, DPYSL2, RPS6KA2, AP2S1, NCAM1, NRCAM, EPHB2, SCN3B, SPTAN1, SCN3A, MAPK3, SPTBN2, LAMB2, RDX, LAMB1, ANK2, ANK3, AP2B1, L1CAM, TUBB4A, DNM1, VAV2, NFASC, DLG1, TUBB2B, GAP43, TUBB2A, DLG4, KCNQ2, NUMB, KCNQ3, DCX, CNTN1, CNTN2	2.16128e-05
R-HSA-399956~CRMPs in Sema3A signaling	13	GSK3B, NRP1, CRMP1, DPYSL4, CDK5, DPYSL5, DPYSL2, PLXNA2, PLXNA1, FYN, PLXNA4, PLXNA3, CDK5R1	0.000200325
R-HSA-199991~Membrane Trafficking	163	SCARB2, APP, SCOC, DENND5B, ITSN1, GOLIM4, TBC1D3C, TFG, TUBB3, AKT3, KIF5A, GOLGA1, AP1S2, AKT1, KIF21A, KIF21B, KIFAP3, SBF1, TPD52, GABARAPL2, COG6, WNT5A, AP1B1, TSC2, ANK2, CSNK1D, ANK3, RAB32, RAB30, RAB36, BIN1, KIF16B, MADD, AMPH, DENND6B, RIN2, OPTN, VPS28, SPTBN4, LMAN2L, RHOBTB3, PLA2G6, KLC1, GNS, GABARAP, BLOC1S6, KLC2, MAN2A2, UBB, BLOC1S1, KIF3A, CLTCL1, PACSIN2, ZNF547, RAB6A, RAB…	0.000200325
R-HSA-2682334~EPH-Ephrin signaling	37	SDC2, ITSN1, PSEN2, CLTB, CLTA, EFNA5, AP2A2, KALRN, EFNB2, APH1A, CDC42, EFNB1, SDCBP, EFNB3, CLTCL1, AP2S1, FYN, EPHB2, PAK3, HRAS, MYH10, EPHB1, GIT1, EPHB3, PSENEN, EPHA4, EPHA7, LIMK2, LIMK1, AP2B1, DNM1, VAV2, MYL6, EFNA2, ARPC3, ARHGEF7, EPHA3	0.000271995
R-HSA-5620924~Intraflagellar transport	26	IFT172, DYNC2LI1, IFT52, TUBA1C, TUBA1A, TUBB3, KIF3A, TNPO1, KIFAP3, IFT140, WDR19, IFT80, DYNLL1, WDR35, TUBB4A, DYNLL2, TUBB2B, IFT22, IFT88, TUBB2A, IFT43, TTC30B, IFT81, TTC30A, IFT46, CLUAP1	0.000271995
R-HSA-166520~Signaling by NTRKs	48	ATF2, SHC2, ADCYAP1R1, DOCK3, PTPRS, SHC3, PTPRO, NAB2, CLTA, PIK3R1, ASCL1, PCSK6, AP2A2, RPS6KA3, RPS6KA5, RPS6KA2, AP2S1, FYN, HRAS, RALGDS, JUNB, MAP2K5, MAPK3, MEF2A, NTRK1, DUSP4, EGR1, NTRK2, JUND, DUSP3, KIDINS220, NTRK3, TCF12, AP2B1, FOS, FRS3, DNM1, MAPK11, ADCYAP1, CDK5, ID2, ID1, MAPKAPK2, ID4, ID3, DNAL4, CDK5R2, CDK5R1	0.000285052
R-HSA-1852241~Organelle biogenesis and maintenance	87	ATF2, CRTC3, CHD9, CRTC1, CETN2, IFT172, MAST1, CEP164, PKD1, IFT52, TUBA1C, ACTR1A, TUBA1A, TUBB3, TCTN2, TCTN1, BBS9, BBS7, TNPO1, KIFAP3, PRKACA, CEP290, CC2D2A, BBS5, CDK5RAP2, NCOA1, HSP90AA1, IFT140, NCOA6, EXOC7, TUBB, CSNK1D, IFT80, RPGRIP1L, DYNLL1, DYNLL2, WDR35, IFT88, TUBB2B, TUBB2A, IFT43, IFT81, BBS12, TMEM216, AKAP9, EXOC6, IFT46, SDCCAG8, PAFAH1B1, EXOC1, DYNC1I2, SMARCD3, DCTN1, …	0.000289663
R-HSA-442755~Activation of NMDA receptors and postsynaptic events	37	GRIA2, CAMK2D, CAMK2A, LIN7A, LIN7B, PPM1E, CAMKK1, NRGN, RPS6KA3, TUBA1C, TUBA1A, TUBB3, ERBB4, RPS6KA2, NEFL, PRKACA, HRAS, GRIA3, GIT1, GRIA4, MAPK3, PDPK1, CASK, NRG1, TUBB4A, DLG1, TUBB2B, GRIN3A, TUBB2A, PRKAR1B, NBEA, PRKAR1A, DLG4, APBA1, MAPT, ARHGEF7, CALM2	0.000289663
R-HSA-373755~Semaphorin interactions	29	SEMA5A, GSK3B, NRP1, HSP90AB1, CRMP1, RND1, DPYSL4, DPYSL5, DPYSL2, ERBB2, PLXNA2, PLXNA1, FYN, PLXNC1, PAK3, MYH10, PLXNA4, PLXNA3, FARP2, HSP90AA1, ARHGEF12, LIMK2, SEMA6D, LIMK1, RHOC, RHOB, MYL6, CDK5, CDK5R1	0.000304448
R-HSA-6794361~Neurexins and neuroligins	26	NLGN3, NLGN2, EPB41, STXBP1, NRXN1, NRXN2, LIN7A, LIN7B, BEGAIN, EPB41L5, EPB41L1, LRRTM1, EPB41L3, LRRTM2, PDLIM5, DLGAP4, SYT2, DBNL, SYT1, CASK, SYT7, DLG4, APBA1, APBA2, STX1A, SHANK1	0.000304448
R-HSA-5653656~Vesicle-mediated transport	169	SCARB2, APP, SCOC, SPARC, DENND5B, ITSN1, GOLIM4, TBC1D3C, TFG, TUBB3, AKT3, KIF5A, GOLGA1, AP1S2, AKT1, KIF21A, KIF21B, KIFAP3, SBF1, TPD52, GABARAPL2, COG6, WNT5A, AP1B1, TSC2, ANK2, CSNK1D, ANK3, RAB32, RAB30, RAB36, BIN1, KIF16B, MADD, AMPH, DENND6B, RIN2, OPTN, VPS28, SPTBN4, LMAN2L, RHOBTB3, PLA2G6, KLC1, GNS, GABARAP, BLOC1S6, KLC2, MAN2A2, UBB, BLOC1S1, KIF3A, CLTCL1, PACSIN2, ZNF547, RAB…	0.000352666
R-HSA-9716542~Signaling by Rho GTPases, Miro GTPases and RHOBTB3	179	CYFIP2, NCKAP1, CYFIP1, RTKN, FAM13B, ITSN1, STMN2, ARHGDIG, MYLK, SYDE1, PREX1, SLK, TUBB3, BASP1, ARHGDIA, KIF5A, MEN1, TMPO, TPM3, RALGAPA1, PRKCB, SCRIB, VRK2, FRS3, ARMCX3, NISCH, MYL6, CLIP1, OBSCN, DAAM1, SPATA13, KCTD13, ELMO2, PKP4, NUP98, MAD1L1, HIST1H2BD, PFN2, SHMT2, ARHGEF25, RHOBTB3, PIK3R3, PIK3R1, RASAL2, ARHGAP15, KLC1, KALRN, LIN7B, PRKCZ, RHOBTB1, RHOBTB2, ARHGAP22, ABR, ARHGA…	0.0004305
R-HSA-3238698~WNT ligand biogenesis and trafficking	16	VPS29, WNT10B, WNT2B, WNT5B, WNT3A, WNT7B, WNT5A, WNT7A, WNT8B, WNT9A, SNX3, PORCN, WNT1, WNT3, WLS, WNT4	0.000692108
R-HSA-9012999~RHO GTPase cycle	119	CYFIP2, NCKAP1, CYFIP1, RTKN, FAM13B, ITSN1, STMN2, ARHGDIG, SYDE1, PREX1, SLK, BASP1, ARHGDIA, TMPO, TPM3, RALGAPA1, SCRIB, VRK2, FRS3, ARMCX3, NISCH, OBSCN, DAAM1, SPATA13, KCTD13, ELMO2, PKP4, SHMT2, ARHGEF25, PIK3R3, PIK3R1, RASAL2, ARHGAP15, KALRN, RHOBTB1, RHOBTB2, ARHGAP22, ABR, ARHGAP21, RHPN1, ABL2, PLXNA1, SRGAP3, SRGAP2, ECT2, SRGAP1, ANKRD26, JAG1, ARHGAP33, ANLN, VANGL2, UBXN11, NOXA…	0.000769051
R-HSA-210500~Glutamate Neurotransmitter Release Cycle	15	SNAP25, SYT1, STXBP1, SLC1A2, CPLX1, GLS, BZRAP1, PPFIA1, ARL6IP5, SLC17A7, SLC38A2, PPFIA4, STX1A, VAMP2, PPFIA2	0.00108131
R-HSA-187037~Signaling by NTRK1 (TRKA)	41	ATF2, SHC2, ADCYAP1R1, SHC3, NAB2, CLTA, PIK3R1, ASCL1, AP2A2, RPS6KA3, RPS6KA5, RPS6KA2, AP2S1, HRAS, RALGDS, JUNB, MAP2K5, MAPK3, MEF2A, NTRK1, DUSP4, EGR1, NTRK2, JUND, DUSP3, KIDINS220, TCF12, AP2B1, FOS, DNM1, MAPK11, ADCYAP1, CDK5, ID2, ID1, MAPKAPK2, ID4, ID3, DNAL4, CDK5R2, CDK5R1	0.0012055
R-HSA-2122948~Activated NOTCH1 Transmits Signal to the Nucleus	17	PSENEN, JAG1, PSEN2, MIB2, ARRB1, ARRB2, DTX4, DLL1, DLK1, MIB1, APH1A, DLL4, UBB, DNER, NEURL1, NUMB, CNTN1	0.00195029
R-HSA-3928665~EPH-ephrin mediated repulsion of cells	23	PSENEN, EPHA4, EPHA7, PSEN2, CLTB, CLTA, AP2B1, EFNA5, AP2A2, DNM1, VAV2, APH1A, EFNB2, EFNB1, EFNA2, EFNB3, CLTCL1, AP2S1, FYN, EPHB2, EPHB1, EPHA3, EPHB3	0.00231766
R-HSA-212676~Dopamine Neurotransmitter Release Cycle	14	SNAP25, SYT1, STXBP1, CASK, LIN7A, LIN7B, CPLX1, BZRAP1, PPFIA1, APBA1, PPFIA4, STX1A, VAMP2, PPFIA2	0.00302366
R-HSA-3000171~Non-integrin membrane-ECM interactions	25	DDR1, LAMB2, COL11A1, NRXN1, SDC2, SDC3, COL11A2, NTN4, FN1, TNC, CASK, LAMB1, VTN, COL3A1, COL2A1, TTR, COL1A2, COL5A3, COL5A2, DAG1, COL4A6, COL4A5, DMD, AGRN	0.00307771
R-HSA-194315~Signaling by Rho GTPases	170	CYFIP2, NCKAP1, CYFIP1, RTKN, FAM13B, ITSN1, STMN2, ARHGDIG, MYLK, SYDE1, PREX1, SLK, TUBB3, BASP1, ARHGDIA, KIF5A, MEN1, TMPO, TPM3, RALGAPA1, PRKCB, SCRIB, VRK2, FRS3, ARMCX3, NISCH, MYL6, CLIP1, OBSCN, DAAM1, SPATA13, KCTD13, ELMO2, PKP4, NUP98, MAD1L1, HIST1H2BD, PFN2, SHMT2, ARHGEF25, PIK3R3, PIK3R1, RASAL2, ARHGAP15, KLC1, KALRN, LIN7B, PRKCZ, RHOBTB1, RHOBTB2, ARHGAP22, ABR, ARHGAP21, KLC2…	0.00307793
R-HSA-375165~NCAM signaling for neurite out-growth	26	SPTBN4, NCAN, CACNA1H, CACNA1G, RPS6KA5, ST8SIA4, NCAM1, FYN, HRAS, SPTAN1, MAPK3, SPTBN2, ST8SIA2, GFRA1, CACNB1, COL3A1, CACNB3, COL2A1, PTPRA, COL5A3, COL5A2, COL9A1, COL4A5, CNTN2, COL9A2, AGRN	0.00311569
R-HSA-1980143~Signaling by NOTCH1	29	PSEN2, ARRB1, ARRB2, DTX4, HDAC8, DLL1, HDAC6, APH1A, DLL4, UBB, HEY1, DNER, HES1, HES5, PSENEN, TLE4, TLE3, JAG1, MIB2, DLK1, MIB1, HEYL, KAT2B, NBEA, NEURL1, NUMB, CNTN1, MAML3, MAMLD1	0.00311569
R-HSA-5358351~Signaling by Hedgehog	48	GSK3B, IFT172, DERL2, ARRB1, ARRB2, EFCAB7, ADCY6, GLI3, SCUBE2, IFT52, TUBA1C, HHAT, TUBA1A, OS9, UBB, TUBB3, KIF3A, SUFU, BOC, SPOP, GPC5, PRKACA, CDON, SMURF1, IFT140, PTCH1, WDR19, IQCE, RPGRIP1L, WDR35, TUBB4A, DISP2, PSMA6, TUBB2B, IFT88, PSMA3, EVC, TUBB2A, PRKAR1B, PSMA1, PRKAR1A, GPR161, ULK3, NUMB, GNAS, GAS1, NOTUM, DZIP1	0.00311569
R-HSA-1980145~Signaling by NOTCH2	17	PSENEN, NOTCH2, JAG1, PSEN2, MIB2, DLL1, MIB1, APH1A, DLL4, UBB, MDK, NEURL1, CNTN1, HES1, MAML3, MAMLD1, HES5	0.00389473
R-HSA-5620912~Anchoring of the basal body to the plasma membrane	35	DYNC1I2, DCTN1, CETN2, MAST1, CEP164, DCTN3, TTBK2, ACTR1A, TUBA1A, TMEM67, TCTN2, NPHP1, TCTN1, NPHP4, PRKACA, CC2D2A, CEP290, CLASP1, CDK5RAP2, HSP90AA1, ODF2, TUBB, CSNK1D, RPGRIP1L, DYNLL1, TUBB4A, AHI1, NEDD1, TMEM216, AKAP9, CDK1, CEP162, CEP41, B9D2, SDCCAG8, PAFAH1B1	0.00389473
R-HSA-9013149~RAC1 GTPase cycle	56	CYFIP2, CYFIP1, NCKAP1, DOCK3, FAM13B, DOCK7, ARHGAP5, PREX1, ARHGDIA, MCF2L, GIT1, TMPO, PLEKHG1, PLEKHG2, VRK2, GMIP, VAV2, NISCH, ARHGAP10, CDC42EP4, SPATA13, ARHGEF4, ARHGEF7, DOCK1, SOS2, ARHGEF25, PIK3R3, PIK3R1, ARHGAP15, KALRN, ARHGAP22, CDC42, ABR, ARHGAP21, PARD6A, CHN2, CHN1, NHS, ABL2, SRGAP3, PAK3, SRGAP2, ECT2, WASF1, SRGAP1, PAK4, FARP2, GIT2, JAG1, MYO9B, BAIAP2, ARHGAP33, ABI2, D…	0.00431326
R-HSA-112310~Neurotransmitter release cycle	22	SNAP25, SYT1, STXBP1, SLC1A2, CASK, ABAT, LIN7A, LIN7B, CPLX1, GLS, BZRAP1, ALDH5A1, PPFIA1, ARL6IP5, APBA1, SLC17A7, SLC38A2, PPFIA4, STX1A, VAMP2, SLC18A3, PPFIA2	0.00572801
R-HSA-194138~Signaling by VEGF	37	CYFIP2, PRR5, CYFIP1, NCKAP1, NRP1, SHC2, NRP2, CTNND1, PIK3R1, SHB, PRKCZ, CDC42, AKT3, PTK2B, AKT1, FYN, PAK3, WASF1, PRKACA, HRAS, HSP90AA1, PRKCB, PDPK1, SPHK1, VEGFC, BAIAP2, PGF, VAV2, MAPK11, ABI2, AXL, ABI1, MAPKAPK2, CTNNB1, ELMO2, DOCK1, CALM2	0.00572801
R-HSA-1266738~Developmental Biology	257	RPL32, RPL31, ITSN1, RPS6KA3, RPS17, RPS6KA5, ALCAM, CAPNS1, DPYSL4, DPYSL5, RPS6KA2, DPYSL2, AKT3, DAG1, HOXA2, AKT1, SOX9, EPHB2, PTGDS, PRKACA, EPHB1, EPHB3, CDON, MEF2A, EPHA4, EPHA7, UNC5B, EBF1, ANK2, UNC5C, ANK3, SOX10, ISL1, MYL6, KCNQ2, KCNQ3, HOXB3, HOXB2, HOXB1, MAML3, STX1A, EPHA3, PFN2, SPTBN4, SDC2, AGAP2, PIK3R3, PIK3R1, GATA2, KALRN, APH1A, FLRT3, ST8SIA4, SCN3B, PPARGC1A, SCN3A, …	0.0065368
R-HSA-193704~p75 NTR receptor-mediated signalling	34	PRDM4, MAGED1, ITSN1, PSEN2, ARHGEF10L, KALRN, RTN4, IKBKB, APH1A, AKAP13, ABR, PREX1, MAPK8, IRAK1, UBB, CASP3, ARHGDIA, MCF2L, ECT2, PSENEN, NGFR, LINGO1, ARHGEF12, PLEKHG2, BAD, ARHGEF17, PLEKHG5, VAV2, OBSCN, ARHGEF4, ARHGEF2, ARHGEF7, SOS2, ITGB3BP	0.0065368
R-HSA-2979096~NOTCH2 Activation and Transmission of Signal to the Nucleus	13	PSENEN, NOTCH2, JAG1, PSEN2, MIB2, DLL1, MIB1, APH1A, DLL4, UBB, MDK, NEURL1, CNTN1	0.0065368
R-HSA-9696264~RND3 GTPase cycle	19	ANKRD26, DST, PLEKHG5, SEMA4F, SCRIB, PIK3R1, RASAL2, TNFAIP1, ARHGAP5, PTPN13, CKAP4, NISCH, ARHGAP21, ARHGAP10, VANGL2, UBXN11, KCTD13, PKP4, CKB, PICALM	0.00857236
R-HSA-264642~Acetylcholine Neurotransmitter Release Cycle	11	SNAP25, BZRAP1, SYT1, STXBP1, PPFIA1, PPFIA4, CPLX1, STX1A, VAMP2, PPFIA2, SLC18A3	0.0100647
R-HSA-204998~Cell death signalling via NRAGE, NRIF and NADE	28	MAGED1, ITSN1, PSEN2, ARHGEF10L, KALRN, APH1A, AKAP13, ABR, PREX1, MAPK8, UBB, CASP3, MCF2L, ECT2, PSENEN, NGFR, ARHGEF12, PLEKHG2, BAD, ARHGEF17, PLEKHG5, VAV2, OBSCN, ARHGEF4, ARHGEF2, ARHGEF7, SOS2, ITGB3BP	0.0108191
R-HSA-1474244~Extracellular matrix organization	80	DDR1, APP, COLGALT2, SPARC, PTPRS, NCAN, ELN, TNC, LOXL3, LOXL1, ADAMTS5, ADAMTS2, EFEMP2, CAPNS1, CAPN7, CTSL, CASP3, TIMP2, CAPN2, DAG1, EMILIN3, CAPN3, ITGB8, ADAMTS8, ADAMTS9, CTSB, CAST, DST, ITGA4, PHYKPL, CASK, COL2A1, ADAM12, COL4A6, COL4A5, CD47, PLEC, FBN2, COL11A1, NRXN1, SDC2, COL11A2, SDC3, NTN4, HTRA1, LTBP4, LRP4, VTN, ACAN, SCUBE3, SCUBE1, TTR, ADAMTS18, SPOCK3, NCAM1, DMD, A2M, J…	0.0108499
R-HSA-198725~Nuclear Events (kinase and transcription factor activation)	24	MEF2A, DUSP4, EGR1, ATF2, JUND, DUSP3, NAB2, TCF12, FOS, ASCL1, MAPK11, RPS6KA3, RPS6KA5, CDK5, ID2, RPS6KA2, ID1, MAPKAPK2, ID4, ID3, JUNB, CDK5R2, CDK5R1, MAPK3	0.0108499
R-HSA-73887~Death Receptor Signaling	47	PRDM4, MAGED1, SPPL2B, ITSN1, PSEN2, XIAP, TNFAIP3, ARHGEF10L, KALRN, RTN4, UBE2L3, SMPD3, IKBKB, APH1A, AKAP13, ABR, PREX1, MAPK8, IRAK1, UBB, CASP3, ARHGDIA, MCF2L, ECT2, PSENEN, NGFR, LINGO1, ARHGEF12, PLEKHG2, BAD, ARHGEF17, PLEKHG5, MIB2, CFLAR, TRAF1, VAV2, CLIP3, CYLD, OBSCN, MAPKAPK2, MADD, ARHGEF4, ARHGEF2, ARHGEF7, SOS2, OPTN, ITGB3BP	0.0109511
R-HSA-264870~Caspase-mediated cleavage of cytoskeletal proteins	9	CASP7, GSN, DBNL, CASP3, VIM, MAPT, SPTAN1, ADD1, PLEC	0.0121557
R-HSA-6811436~COPI-independent Golgi-to-ER retrograde traffic	21	DYNC1I2, DCTN1, DCTN4, DCTN3, PLA2G6, DYNLL1, TUBB4A, DYNLL2, BICD2, AGPAT3, TUBA1C, ACTR1A, TUBB2B, TUBA1A, TUBB2A, TUBB3, RAB6A, RAB6B, ACTR10, DYNC1I1, PAFAH1B1	0.0138962
R-HSA-9013026~RHOB GTPase cycle	26	RTKN, ARHGEF25, ARHGDIG, ARHGEF10L, PIK3R1, ARHGAP5, AKAP13, ABR, PREX1, ARHGAP21, SLK, MCF2L, ECT2, ARHGEF12, ARHGEF17, PCDH7, MYO9B, MYO9A, RHOB, VAV2, ANLN, ARHGAP10, ACTC1, DAAM1, DLC1, ARHGEF2, TJP2	0.0145785
R-HSA-4420097~VEGFA-VEGFR2 Pathway	33	CYFIP2, PRR5, CYFIP1, NCKAP1, SHC2, CTNND1, PIK3R1, SHB, PRKCZ, CDC42, AKT3, PTK2B, AKT1, FYN, PAK3, WASF1, PRKACA, HRAS, HSP90AA1, PRKCB, PDPK1, SPHK1, BAIAP2, VAV2, MAPK11, ABI2, AXL, ABI1, MAPKAPK2, CTNNB1, ELMO2, DOCK1, CALM2	0.0185004
R-HSA-399719~Trafficking of AMPA receptors	15	GRIA2, CAMK2D, PRKCB, CAMK2A, AP2B1, AP2A2, DLG1, DLG4, EPB41L1, TSPAN7, AP2S1, PICK1, GRIA3, CACNG4, GRIA4	0.0185004
R-HSA-399721~Glutamate binding, activation of AMPA receptors and synaptic plasticity	15	GRIA2, CAMK2D, PRKCB, CAMK2A, AP2B1, AP2A2, DLG1, DLG4, EPB41L1, TSPAN7, AP2S1, PICK1, GRIA3, CACNG4, GRIA4	0.0185004
R-HSA-8939243~RUNX1 interacts with co-factors whose precise effect on RUNX1 targets is not known	17	SMARCE1, CBX8, CBX6, PHC2, SMARCB1, SMARCC2, SMARCD3, CBFB, ACTL6B, CBX4, RING1, PCGF5, BMI1, HIPK2, SMARCA4, SCMH1, YAF2	0.0192514
R-HSA-3858494~Beta-catenin independent WNT signaling	44	TCF7, LEF1, CAMK2A, CLTB, CLTA, ARRB2, PRICKLE1, AP2A2, PPP3CB, GNG3, PARD6A, GNG2, UBB, AP2S1, PRKG2, GNG8, PDE6B, WNT1, PRKG1, WNT4, FZD1, TCF7L2, FZD3, WNT5B, SMURF1, PRKCB, WNT5A, FZD8, SCRIB, AP2B1, GNG11, GNAO1, MOV10, PSMA6, PSMA3, VANGL2, DAAM1, PSMA1, AGO4, CTNNB1, GNB3, PLCB1, PLCB2, CALM2	0.0203534
R-HSA-438064~Post NMDA receptor activation events	28	GRIA2, CAMK2D, CAMK2A, CAMKK1, NRGN, RPS6KA3, TUBA1C, TUBA1A, TUBB3, ERBB4, RPS6KA2, NEFL, PRKACA, HRAS, GIT1, MAPK3, PDPK1, NRG1, TUBB4A, DLG1, TUBB2B, TUBB2A, PRKAR1B, PRKAR1A, DLG4, MAPT, ARHGEF7, CALM2	0.0213555
R-HSA-419037~NCAM1 interactions	18	ST8SIA2, NCAN, GFRA1, CACNA1H, CACNA1G, CACNB1, COL3A1, CACNB3, COL2A1, COL5A3, COL5A2, COL9A1, ST8SIA4, COL4A5, CNTN2, NCAM1, COL9A2, AGRN	0.0213555
R-HSA-195721~Signaling by WNT	85	VPS29, GSK3B, WNT2B, CLTB, CLTA, ARRB2, AP2A2, PPP3CB, KAT5, RSPO2, RSPO3, AKT1, PRKG2, SOX9, SOST, RSPO1, PRKG1, DACT1, WLS, MEN1, TLE4, TLE3, WNT5B, PRKCB, WNT5A, PPP2R5B, KREMEN1, SCRIB, PPP2R5C, WNT9A, AXIN2, DKK1, YWHAZ, PYGO1, PYGO2, PSMA6, PSMA3, PSMA1, DAAM1, HECW1, PLCB1, PLCB2, HIST1H2BD, CTBP1, TCF7, CAMK2A, LEF1, WNT8B, XIAP, PRICKLE1, SNX3, PORCN, GNG3, ZNRF3, PARD6A, GNG2, UBB, AP2S…	0.021932
R-HSA-399954~Sema3A PAK dependent Axon repulsion	10	NRP1, HSP90AA1, HSP90AB1, LIMK1, PLXNA2, PLXNA1, FYN, PAK3, PLXNA4, PLXNA3	0.0240374
R-HSA-3928664~Ephrin signaling	11	EFNB2, SDCBP, EFNB1, EFNB3, FYN, EPHB2, PAK3, ARHGEF7, EPHB1, GIT1, EPHB3	0.0240374
R-HSA-212436~Generic Transcription Pathway	271	RB1, ATF2, SMARCB1, GLS, KAT5, AKT3, CDC27, AKT1, EPC1, PIP4K2B, SOX9, PRKACA, JUNB, ZNF287, ZNF285, ZNF19, RBFOX1, SMARCC2, ZFP1, PRKCB, ZFP2, CLDN5, RRAGB, DDIT3, ZNF713, TXNIP, ZNF711, MAML3, KCTD15, RHNO1, ZNF154, ANAPC15, MEAF6, MAGED1, ZNF20, GATA3, ZNF23, GATA2, ZNF25, ANAPC11, ZNF709, PRDX2, NUAK1, PCBP4, ZNF704, ZNF703, TP53BP2, ZNF700, PPARGC1A, PLK3, PHC2, JAG1, CRADD, ZNF382, GADD45A,…	0.0265179
R-HSA-6811442~Intra-Golgi and retrograde Golgi-to-ER traffic	56	SCOC, ARF1, GOLIM4, RABEPK, BICD2, TUBA1C, ACTR1A, TUBA1A, KIF19, TUBB3, KIF5A, GOLGA1, KIF21A, KIF1B, KIF21B, KIFAP3, SNAP29, COG6, ARFGAP3, DYNLL1, DYNLL2, KIF27, ARFGAP1, ARFGAP2, RAB30, TUBB2B, TUBB2A, RAB36, KIF2A, KIF16B, PLIN3, PAFAH1B1, NAPA, NAPB, DYNC1I2, DCTN1, DCTN4, DCTN3, RHOBTB3, PLA2G6, KLC1, AGPAT3, CYTH2, KLC2, MAN2A2, CUX1, KIF3A, MAN1C1, RAB6A, RAB6B, DYNC1I1, GBF1, TUBB4A, VP…	0.0286143
R-HSA-948021~Transport to the Golgi and subsequent modification	52	ARF1, MIA3, TUBA1C, ACTR1A, TUBA1A, TFG, TUBB3, PPP6R3, SPTAN1, CHST8, COG6, ANK2, CSNK1D, ANK3, ARFGAP3, DYNLL1, DYNLL2, ARFGAP1, ARFGAP2, TUBB2B, TUBB2A, TRAPPC6B, NAPA, SPTBN4, NAPB, DYNC1I2, LMAN2L, DCTN1, DCTN4, DCTN3, FUT8, MAN2A2, MGAT3, MAN1C1, ZNF547, CD59, DYNC1I1, SPTBN2, SEC31A, SEC24B, TRAPPC1, ST8SIA2, GBF1, ST8SIA3, TRAPPC9, TUBB4A, COL7A1, MGAT4A, GOLGB1, CNIH2, FOLR1, ACTR10	0.0315375
R-HSA-8856688~Golgi-to-ER retrograde transport	40	NAPA, NAPB, DYNC1I2, ARF1, DCTN1, DCTN4, DCTN3, PLA2G6, KLC1, BICD2, AGPAT3, TUBA1C, ACTR1A, KLC2, TUBA1A, KIF19, TUBB3, KIF3A, KIF5A, KIF21A, KIF1B, KIF21B, KIFAP3, RAB6A, RAB6B, DYNC1I1, GBF1, DYNLL1, ARFGAP3, TUBB4A, DYNLL2, KIF27, ARFGAP1, ARFGAP2, TUBB2B, TUBB2A, KIF2A, KIF16B, ACTR10, PAFAH1B1	0.0338811
R-HSA-193648~NRAGE signals death through JNK	22	NGFR, ARHGEF12, PLEKHG2, BAD, MAGED1, ARHGEF17, PLEKHG5, ITSN1, ARHGEF10L, KALRN, VAV2, PREX1, AKAP13, ABR, MAPK8, OBSCN, MCF2L, ARHGEF4, ARHGEF2, ECT2, ARHGEF7, SOS2	0.0339909
R-HSA-9013148~CDC42 GTPase cycle	45	FAM13B, ARHGEF25, DOCK7, ITSN1, ARHGDIG, PIK3R1, ARHGAP5, ARHGAP22, CDC42, ABR, PREX1, ARHGAP21, SYDE1, PARD6A, ARHGDIA, MCF2L, CHN1, SRGAP3, PAK3, SRGAP2, ECT2, SRGAP1, GIT1, TMPO, PAK4, GIT2, PLEKHG1, ARHGEF12, PLEKHG2, SCRIB, MYO9B, BAIAP2, GMIP, ARFGAP3, ARFGAP1, ARFGAP2, VAV2, ARHGAP33, ARHGAP10, DAAM1, DLC1, CDC42EP4, SPATA13, ARHGEF4, ARHGEF7, CDC42SE2	0.0342349
R-HSA-388844~Receptor-type tyrosine-protein phosphatases	11	PTPRD, PTPRS, SLITRK2, SLITRK1, NTRK3, PPFIA1, SLITRK5, PPFIA4, PTPRF, PPFIA2, LRRC4B	0.0360811
R-HSA-9609736~Assembly and cell surface presentation of NMDA receptors	17	CAMK2D, CAMK2A, CASK, LIN7A, LIN7B, TUBB4A, TUBA1C, DLG1, TUBB2B, TUBA1A, TUBB2A, GRIN3A, NBEA, TUBB3, DLG4, NEFL, APBA1	0.0410007
R-HSA-3000178~ECM proteoglycans	26	APP, SPARC, PTPRS, NCAN, TNC, LRP4, VTN, ACAN, DAG1, NCAM1, TGFB3, LAMB2, LUM, FN1, LAMB1, COL3A1, COL2A1, COL1A2, COL5A3, COL5A2, COL4A6, COL9A1, COL4A5, COL9A2, AGRN	0.0419659
R-HSA-2132295~MHC class II antigen presentation	37	DYNC1I2, ARF1, DCTN1, DCTN4, DCTN3, CLTA, KLC1, AP2A2, TUBA1C, ACTR1A, CTSO, KLC2, ACTR1B, TUBA1A, TUBB3, CTSL, KIF3A, KIF5A, AP1S2, AP2S1, KIFAP3, DYNC1I1, AP1M1, SEC31A, CTSB, SPTBN2, SEC24B, AP1B1, AP2B1, DYNLL1, TUBB4A, DYNLL2, DNM1, TUBB2B, TUBB2A, KIF2A, ACTR10	0.0489862

## Sheet: Wikipathways
Term	Count	Genes	adjusted P-value
WP2064~Neural crest differentiation	57	GSK3B, ETS1, CDH6, DMBX1, CDH2, MPZ, ZIC1, SOX9, SOX5, MSX2, OLIG3, MIA, PAX3, MITF, OLIG2, AXIN2, SOX10, ISL1, RHOB, COL2A1, DCT, PAX7, HOXB1, NOTCH2, DLX5, COL11A2, ASCL1, HDAC8, DLL1, HDAC6, DLL3, PRTG, DLL4, HES1, MSX1, WNT1, HES5, TFAP2A, TFAP2B, SMAD1, FZD3, WNT3A, BMP7, PHOX2B, BMP4, LHX2, TLX2, LHX1, ID1, PMP22, SNAI2, CTNNB1, TCF4, LHX5, NEUROG1, FGFR3, FGFR2	9.84519e-13
WP2858~Ectoderm differentiation	62	EDA, NUMA1, SCHIP1, CTNND2, ARHGDIG, HMGB2, CELSR2, GLI3, CDH8, EDA2R, CDH6, MECP2, BOC, UBTF, CDON, TSC22D1, KCNK10, ELOVL2, PAX3, PAX6, SORCS1, RGMA, SERPINB6, ARHGAP10, ASTN1, GRAMD1B, CTBP1, ARHGAP15, HDAC6, SDCBP, RHPN1, ST8SIA4, PLXNA2, CCL2, DMD, FYN, CTNNA2, WNT1, SNCA, CLVS1, CAP2, TTC14, TFAP2A, SMURF1, ZBTB16, GREB1, FZD8, NR2F2, PTPN13, POU2F2, ZFHX4, BMP4, AHI1, PLCXD3, MAFB, LHX1, Z…	5.57355e-08
WP4803~Ciliopathies	74	INVS, IFT172, CEP19, CEP120, CEP164, PKD1, GLI3, IFT52, MCIDAS, SUFU, TCTN2, TMEM107, TCTN1, NEK1, BBS9, BBS7, CEP290, CC2D2A, BBS5, TAPT1, CCDC39, DNAAF3, IFT140, DNAAF1, IFT80, RPGRIP1L, WDR35, POMGNT1, EVC, IFT43, FAM161A, IFT81, NME7, BBS12, GPR161, TMEM216, EFHC1, ZMYND10, CCNO, SDCCAG8, CCDC40, ARL3, CCDC103, RSPH9, SPATA7, ADCY6, TTBK2, DYNC2LI1, TMEM67, NPHP1, INPP5E, PDE6D, NPHP4, ZNF423…	5.57355e-08
WP4536~Genes related to primary cilium development (based on CRISPR)	49	TTC23, IFT172, CEP19, CEP120, EFCAB7, TXNDC15, IFT52, TCTN2, TMEM107, TCTN1, CDK20, BBS9, BBS7, KIFAP3, CC2D2A, BBS5, DYNLT1, IFT140, ARMC9, IQCE, IFT80, RPGRIP1L, DYNLL1, WDR35, IFT88, EVC, IFT43, IFT81, BBS12, TMEM216, IFT46, ARL3, TTBK2, DYNC2LI1, KIF3A, TMEM67, INPP5E, BBS2, BBS1, WDR19, RABL2A, RABL2B, MIB1, TMEM231, ICK, TTC8, TMEM17, TTC30B, CEP162, CLUAP1	9.49417e-08
WP5265~Neurogenesis regulation in the olfactory epithelium	32	APP, GSK3B, NUMBL, ASCL1, DLL1, RTN4, NEUROD1, MECP2, RELN, HEY1, ERBB4, MAP2, HES1, NTRK1, NGFR, NTRK2, JAG1, NTRK3, NRG1, PAX6, CDK5, ID2, MAP1B, ID1, NEURL1, NUMB, TCF4, MAPT, AGRN, FAIM, CDK5R1, PAFAH1B1	8.73247e-07
WP4148~Splicing factor NOVA regulated synaptic proteins	26	EPB41, CLSTN1, MAST1, GRIK2, EFNA5, PRKCZ, GPHN, MAPK9, CDH2, CHL1, EPB41L1, EPB41L3, MAP4, STX2, NEO1, MAPK4, CLASP1, GABBR2, CADM3, CADM1, CASK, ANK3, ATP2B1, PLCB4, KCNQ2, TERF2IP, AGRN	1.85042e-06
WP2380~Brain-derived neurotrophic factor (BDNF) signaling pathway	57	CYFIP1, GSK3B, DOCK3, CRTC1, PTPRF, IKBKB, RPS6KA3, RPS6KA5, CDH2, DPYSL2, CASP3, AKT1, JAK2, HRAS, MEF2A, PDPK1, TSC2, FOS, FRS3, VAV2, DOK5, MAPT, GRIA2, SHC2, SHC3, CAMK2A, PIK3R1, FOXO3, CDC42, MAPK9, MAPK8, CNR1, PTK2B, NCAM1, FYN, GRIA3, MAP2K5, MAPK3, SH2B1, NTRK1, LINGO1, EGR1, NTRK2, NGFR, SORT1, KIDINS220, BAD, NTRK3, NFATC4, MAPK10, BMP2, DLG1, MARCKS, APC, CDK5, CTNNB1, CDK5R1	6.85357e-06
WP5234~Bardet-Biedl syndrome	39	INVS, ARL3, IFT172, CEP164, PKD1, GLI3, DYNC2LI1, IFT52, TMEM67, SUFU, TMEM107, INPP5E, PDE6D, NEK1, BBS9, BBS7, BBS5, CEP290, SCAPER, BBS2, BBS1, IFT140, PTCH1, WDR19, LCA5, IFT80, WDR35, ICK, TTC8, EVC, IFT43, BBS12, IFT81, GPR161, TMEM216, EFHC1, CEP41, CLUAP1, SDCCAG8	3.55267e-05
WP4787~Osteoblast differentiation and related diseases	47	NOTCH2, BMPR2, WNT2B, PIK3R3, WNT8B, PIK3R1, PRKCZ, DLL1, GLI3, PIK3C2B, DLL3, DLL4, MAPK9, MAPK8, HEY1, SOX9, WNT1, MAPK4, WNT3, WNT4, MAPK3, FZD1, HES6, SMAD1, WNT10B, FZD3, JAG1, WNT5B, PRKCB, WNT3A, PRKCE, PTCH1, WNT7B, WNT5A, FZD8, WNT7A, SMAD9, WNT9A, BMP4, MAPK10, MAPK11, BMP2, FGF18, CTNNB1, PRKD1, FGFR3, FGFR2	9.60225e-05
WP4656~Joubert syndrome	34	INVS, ARL3, CETN2, CEP120, CEP164, KAT5, TMEM67, SUFU, TCTN2, NPHP1, INPP5E, TCTN1, PDE6D, BBS9, NPHP4, PDE6B, BBS7, ZNF423, CC2D2A, BBS5, CEP290, BBS2, BBS1, ARMC9, MYO5A, RPGRIP1L, TMEM231, AHI1, TTC8, NIN, TMEM17, TMEM216, CEP41, B9D2	0.000140945
WP428~Wnt signaling	42	INVS, GSK3B, CAMK2D, WNT2B, CTBP1, TCF7, LEF1, CAMK2A, PRICKLE1, CXXC4, NKD1, MAPK9, PORCN, PPP3CB, MAPK8, PPP3CC, SOST, WNT1, WNT3, WNT4, FZD1, TCF7L2, WNT10B, FZD3, WNT5B, PRKCB, WNT3A, WNT7B, WNT5A, KREMEN1, FZD8, WNT7A, DKK1, NFATC4, VANGL2, PLCB4, APC, DAAM1, CTNNB1, NOTUM, PLCB1, PLCB2	0.00284596
WP4239~Epithelial to mesenchymal transition in colorectal cancer	54	GSK3B, NRP2, SPARC, WNT2B, TUSC3, PKD1, CLDN1, CDH2, AKT3, AKT1, HRAS, CDKL2, WNT5B, WNT5A, WNT9A, PROX1, TGFBR1, CLDN5, ZEB2, ZEB1, CTDSP1, COL4A6, COL4A5, SOS2, NOTCH2, PIK3R3, WNT8B, PIK3R1, DLL1, DLL3, DLL4, VTN, MAPK8, WNT1, WNT3, WNT4, MAPK3, FZD1, WNT10B, FZD3, JAG1, SMAD3, TGFB3, WNT3A, WNT7B, FN1, FZD8, WNT7A, DLK1, MAPK11, ID2, ID1, SNAI2, CTNNB1	0.00334715
WP4540~Hippo signaling regulation pathways	37	TCF7, LEF1, PRKCZ, CDH9, CDH8, GNAI2, CDC42, CDH6, CDH2, CDH24, PRKACA, TEAD2, NTRK1, NGFR, TCF7L2, PDGFRA, NTRK2, SMAD3, PRKCB, PRKCE, MST1, YY1AP1, PLCB4, PRKAR1B, PRKAR1A, CDH10, KIT, CDH11, GNAS, CTNNB1, NF2, CDH15, PLCB1, PLCB2, FGFR3, FGFR2, CDH18	0.00338417
WP4155~Endometrial cancer	27	GSK3B, TCF7, LEF1, ILK, PIK3R3, PIK3R1, FOXO3, AKT3, ERBB2, AKT1, CTNNA2, POLK, HRAS, MAPK3, APC2, TCF7L2, GADD45A, PDPK1, BAD, FOS, AXIN2, GADD45G, APC, CTNNB1, FGFR3, SOS2, FGFR2	0.00350634
WP2267~Synaptic vesicle pathway	23	NAPA, SNAP25, SYT1, STXBP1, CACNA1B, CACNA1A, CLTA, AP2B1, SYP, CPLX2, AP2A2, CPLX1, DNM1, CPLX3, CLTCL1, AP2S1, SLC17A6, SLC17A7, STX2, DNM1L, STX1A, VAMP2, SLC18A3	0.00535159
WP706~Sudden infant death syndrome (SIDS) susceptibility pathways	52	SNAP25, MECP2, CASP3, ACADM, PRKACA, KCNH2, CHRNB2, CHRNB4, EN1, SSTR1, SSTR2, POU3F2, YWHAZ, SLC9A3, ADCYAP1, PRKAR1B, PRKAR1A, LMX1B, VAMP2, DLX2, DDC, ADCYAP1R1, CHRNA4, MAZ, CREM, ATP1A3, GATA3, ASCL1, GATA2, NEUROD1, MAP2, HES1, TPPP, TAC1, SCN3B, PPARGC1A, HES5, EGR1, NTRK2, NFYA, MBD1, POU2F2, PHOX2B, PHOX2A, TH, TLX3, SST, FEV, SP3, PLP1, CTNNB1, GNB3	0.00723331
WP2038~Microtubule cytoskeleton regulation	21	GSK3B, WNT3A, MAST1, LIMK1, CDC42, CLIP1, PARD6A, APC, PTPRA, MAP1B, DPYSL2, CFL2, MAPKAPK2, STMN1, CDK1, AKT1, TPPP, MAPT, EPHB2, PRKACA, CLASP1, MARK1	0.00803658
WP382~MAPK signaling pathway	73	ATF2, ARRB1, ARRB2, IKBKB, RPS6KA3, PPP3CB, PPP3CC, RPS6KA5, CASP3, AKT3, STMN1, AKT1, MAP3K8, PRKACA, HRAS, DUSP4, DUSP3, DUSP1, CACNA2D1, PLA2G4B, CACNA2D2, FOS, DUSP8, MAPK8IP2, DUSP9, MAPK8IP3, TGFBR1, MAPK8IP1, CDC25B, CACNB1, CACNB3, MRAS, DDIT3, MAPKAPK2, MAPT, SOS2, CACNA1B, CACNA1A, CACNA1E, RASGRP1, CACNA1H, CACNA1G, CACNG6, CDC42, MAPK9, MAPK8, MKNK1, FLNB, FLNC, CACNG4, MAP2K5, MAPK3,…	0.00803658
WP5053~Development of ureteric collection system	25	ROBO2, FOXC1, BMPR2, GREB1L, ILK, SIX1, GATA3, CELSR1, GLI3, SLIT2, GDF11, SMAD1, EYA1, GFRA1, BMP7, BMP5, BMP4, BMP2, VANGL2, LHX1, RARA, CTNNB1, FAT4, FREM1, FGFR2	0.00865929
WP4150~Wnt signaling in kidney disease	18	FZD1, INVS, WNT10B, FZD3, WNT2B, WNT5B, WNT3A, WNT7B, WNT5A, FZD8, WNT7A, MAPK10, MAPK9, MAPK8, CTNNB1, WNT1, WNT3, WNT4	0.00957183
WP4262~Breast cancer pathway	49	RB1, GSK3B, WNT2B, HEY1, AKT3, AKT1, POLK, HRAS, APC2, NCOA1, WNT5B, NCOA3, WNT5A, FOS, AXIN2, KIT, SOS2, NOTCH2, SHC2, SHC3, TCF7, LEF1, PIK3R3, PIK3R1, DLL1, DLL3, DLL4, ERBB2, HES1, WNT1, WNT3, HES5, WNT4, MAPK3, FZD1, TCF7L2, WNT10B, FZD3, WNT3A, GADD45A, WNT7B, FZD8, WNT7A, GADD45G, FGF17, HEYL, APC, FGF18, CTNNB1	0.0178158
WP4249~Hedgehog signaling pathway	19	CSNK1G3, SMURF1, PTCH1, FBXL17, CSNK1D, ARRB1, LRP2, ARRB2, GLI3, EVC, KIF3A, SUFU, GPR161, BOC, BCL2, SPOP, GAS1, PRKACA, CDON	0.0234194
WP4532~Intraflagellar transport proteins binding to dynein	14	DYNC1I2, DYNLT1, IFT140, WDR19, IFT80, DYNLL1, WDR35, DYNLL2, DYNC2LI1, IFT22, IFT43, IFT81, IFT46, DYNC1I1	0.0252535
WP4549~Fragile X syndrome	40	CYFIP2, GRIA2, CYFIP1, APP, ABCD3, KCNC1, CAMK2A, AGAP2, CLTB, CLTA, ABAT, GPHN, MECP2, CNR1, MKNK1, CLTCL1, DAG1, AP2S1, AKT1, FYN, PRKACA, NTRK2, EPHA4, DUSP3, PPP2R5B, TSC2, AP2B1, DNM1, ALDH5A1, PRKAR1A, DLG4, MAP1B, TBC1D7, NF1, PICK1, PLCB1, PTPN5, SHANK1, EIF4G1	0.0252535
WP5124~Alzheimer's disease	74	APP, GSK3B, WNT2B, CSF1, IRS4, CALML4, IKBKB, TUBA1C, PPP3CB, CASP7, PPP3CC, TUBA1A, TUBB3, KIF5C, CASP3, AKT3, KIF5A, CAPN2, AKT1, HRAS, PSENEN, APC2, WNT5B, APAF1, TUBB, WNT5A, AXIN2, DKK1, ATG13, BACE1, PSMA6, PSMA3, TUBB2B, PLCB4, TUBB2A, PSMA1, DDIT3, ULK2, VDAC1, MAPT, PLCB1, PLCB2, RTN3, PSEN2, PIK3R3, PIK3R1, KLC1, RTN4, APH1A, MAPK9, MAPK8, KLC2, APBB1, WNT1, WNT3, WNT4, MAPK3, SNCA, FZD…	0.0252535
WP5087~Malignant pleural mesothelioma	114	ATF2, SPARC, CSF1, CDH9, CDH8, AMOT, CDH6, RPS6KA3, RPS6KA5, CDH2, RASSF4, RASSF5, AKT3, AKT1, PDGFRA, WNT5B, WNT5A, TSC2, ATG13, DKK1, PGF, DDIT3, MAPKAPK2, COL4A6, COL4A5, ULK2, TNIK, MAD1L1, CTBP1, TCF7, EFNA5, PORCN, PDGFD, PDGFC, CDH24, WNT1, PPARGC1A, WNT3, MAP2K5, WNT4, FZD1, WNT10B, NGFR, FZD3, WNT3A, FN1, IGF2, FZD8, FGF17, EFNA2, FGF18, CDK2, BCL2, MAP3K10, NF2, FGF13, OGT, FGFR3, FGF11…	0.0294259
