# Supplementary material for: Deciphering the Molecular Mechanisms of Autonomic Nervous System Neuron Induction through Integrative Bioinformatics Analysis
Source: Int J Mol Sci. 2023 May 21;24(10):9053. doi: 10.3390/ijms24109053 (PMC10219521; doi:10.3390/ijms24109053)
Supplement: Supplementary file 1 [file ijms-24-09053-s001.zip › Supplementary Table S2.xlsx]

## Sheet: GO_BP
Term	Count	Genes	adjusted P-value
GO:0006915~apoptotic process	166	APP, STEAP3, RTKN, ZFAND6, UBE2D3, JADE1, NUDT2, BUB1B, CAAP1, AHR, NR3C1, PDCD2L, CCAR1, PYCARD, SLK, LGALS1, DPF1, ZC3H12A, RPS6KA1, CHEK1, PIM1, PIM2, MAP3K9, PHLDA1, LGALS7, IER3, DAXX, SEMA6A, UNC5B, DAPK1, PRKCD, UNC5D, THOC6, MELK, BRMS1, SFRP5, PSME3, MADD, ELMO1, DPEP1, CDIP1, ELMO3, VDAC1, PPIA, TP53, DAP3, FAIM, RTN3, KMT2A, DIABLO, CDCA7, ECSCR, FOXO3, FOXO1, SAV1, ZFP36L1, DEDD2, BCL…	8.40792e-06
GO:0061644~protein localization to CENP-A containing chromatin	16	HIST1H2BJ, HIST1H4J, CENPA	8.40792e-06
GO:0045653~negative regulation of megakaryocyte differentiation	16	PRMT1, HIST1H4J, PF4	7.43932e-05
GO:1990830~cellular response to leukemia inhibitory factor	42	RARG, RIF1, CTBP2, PCOLCE2, TFRC, RNMT, GLDC, SHMT1, PRDM5, SNX10, HK2, SRM, ICAM1, SOCS3, SYNGR1, PDCD10, RNF138, TNFSF11, TRIM25, LRAT, MYBL2, JARID2, HELLS, GFPT2, SPRY4, KLF4, WDR35, SIRT1, PML, BSPRY, PTP4A3, CACNB4, RNF125, KLF5, CTH, MTF2, PADI2, B3GNT2, NUP35, GCLM, EEF1E1, PFKP	0.000170397
GO:0051301~cell division	110	ERCC6L, CCNT2, ZWILCH, BUB1B, NR3C1, SMC4, SMC2, PPP1CC, CHEK2, POGZ, ZNF207, RCC1, NEK1, NEK3, FBXO5, TXNL4A, TIPIN, BORA, LIG1, LIG3, ATAD3B, CDC25C, KNSTRN, CDC25A, CD2AP, CDC25B, EML4, CCNE1, ZFYVE19, PARD3, KIF20B, ANAPC1, LLGL2, ANAPC13, SEH1L, ANAPC15, CDCA2, EPB41, CDCA5, CDCA7, SKA3, SKA1, ANAPC11, EPB41L2, FAM83D, EVI5, CDT1, UBE2I, UBE2C, RCC2, KLHL21, MICAL3, HMGA2, CDC7, CDC6, CDK7, …	0.000172383
GO:0006336~DNA replication-independent nucleosome assembly	18	NASP, HAT1, IMP4, HIST1H4J, IPO4, CABIN1	0.000251419
GO:0007049~cell cycle	101	ERCC6L, STEAP3, CCNT2, RIF1, HJURP, AHR, NR3C1, SMC4, PDCD2L, SMC2, CCAR1, PPP1CC, RPS6KA1, PIM1, NEK1, MAP3K8, PIM2, TXNL4A, TIPIN, BORA, PRKCD, LIG3, CDC25C, CDC25A, CD2AP, CDC25B, DMTF1, DDIT3, PSME3, PARD3, KIF20B, TP53, ANAPC13, ANAPC15, CDCA2, EPB41, CDCA5, BRINP1, EPB41L2, EVI5, CDT1, PRNP, DDIAS, SIAH2, RCC2, KLHL21, MICAL3, HMGA2, CDK7, NASP, RAD17, MNAT1, PRR5, SUV39H2, CCDC124, CLTA, B…	0.000694982
GO:0051056~regulation of small GTPase mediated signal transduction	43	ARHGAP11A, ARHGAP8, FAM13B, RASGRF2, FAM13A, RAP1GAP, ARHGAP4, ARHGAP22, PREX2, ARHGAP44, ABR, FGD4, FGD5, SIPA1L1, SH3BP1, ECT2, RAP1GAP2, VAV3, PLEKHG3, PLEKHG4, ARHGEF10, SWAP70, PLEKHG5, PLEKHG6, ARHGEF19, TSC2, ARAP3, HMHA1, MYO9B, ARHGAP27, RHOF, ARAP1, ARHGAP26, RHOD, DEF6, ARHGAP23, NET1, ARHGEF3, ARHGEF2, DOCK2, SIPA1, ARHGEF5, ARHGEF6	0.00251358
GO:0051017~actin filament bundle assembly	20	SWAP70, ACTN1, PAWR, ESPN, BAIAP2, RHOD, AIF1, CORO1B, AIF1L, ADD2, LIMA1, MYO1B, BAIAP2L2, BAIAP2L1, CALD1, MICAL1, DPYSL3, LCP1, EZR, PLS1	0.00251358
GO:0016477~cell migration	79	ITGB1, DOCK5, FLT1, RNH1, ITGB5, LAMC3, ITGB4, WWC1, USP33, WWC2, PIK3CD, PIK3CB, RND3, PHB2, CTGF, SYDE1, RASGEF1A, MYO18A, KDR, RAC1, VAV3, PRKCI, USP45, RHOH, RHOF, RHOD, KNSTRN, DGKZ, MMP9, CD2AP, TGFBR3, ATRN, ARC, TYRO3, ELMO1, ANG, ITGB1BP1, RHOV, LCP1, DOCK2, MET, PHLDB2, CD63, RAB1A, CD151, SDC4, PXN, IQGAP1, PRKCZ, CORO1B, LIMA1, CLN3, TGFBR3L, PAK1, STRIP2, SH3BP1, PODXL, PDPN, IGFBP6,…	0.00480169
GO:0006364~rRNA processing	45	DDX49, DDX47, RPP30, HEATR1, PPAN, NOLC1, DDX21, IPO4, WDR43, RRP9, RPS15, EXOSC7, FBL, EMG1, RPS17, EXOSC5, NOB1, EXOSC9, PES1, BRIX1, UTP20, RRP12, EXOSC3, LYAR, EXOSC2, MDN1, RPP38, PELP1, NOP56, UTP15, NOP14, HELQ, WDR74, WDR75, DDX54, IMP4, NPM3, UTP18, ISG20, BOP1, LAS1L, DKC1, NAF1, RPP25, RPS24	0.00778725
GO:0006260~DNA replication	42	PIF1, BLM, SET, DSCC1, SAMHD1, TBRG1, POLD4, HELB, CHTF8, ORC6, ORC1, TOP1MT, ORC3, POLD1, ORC2, CHEK1, POLD2, C10ORF2, KAT7, POLL, RBBP6, NT5M, RMI2, DUT, RRM2, LIG1, RFC2, LIG3, ADRA2A, TICRR, FAM111B, FAM111A, DNAJC2, NASP, RPA3, POLE2, MCM4, MCM5, SSBP1, DNA2, DTL	0.00914485
GO:1902895~positive regulation of pri-miRNA transcription from RNA polymerase II promoter	23	SREBF1, SMAD1, TGFB1, SRF, STAT3, MKL1, PDGFB, KLF4, FOXO3, NR3C1, ETS1, FGF2, HIF1A, SREBF2, SMARCA4, GNL3, APLN, FOSL1, AR, KLF5, TERT, MYC, TP53	0.0150583
GO:0006335~DNA replication-dependent nucleosome assembly	17	NASP, HAT1, IMP4, HIST1H4J, IPO4	0.0150583
GO:0006355~regulation of transcription, DNA-templated	220	ATF2, ZMYND8, KEAP1, JMJD1C, RPL6, UBE2L3, CCAR1, RPS6KA4, ZNF607, MYC, CHEK2, SAP130, ZNF826P, KAT7, PKNOX1, TRIM22, ZNF18, DAXX, SAP30BP, SFMBT1, ZNF160, ZNF281, ZNF718, MSL3P1, DDIT3, ZNF836, ZNF714, ZSCAN26, ATF7, PRKCQ, ATF5, TP53, ZNF398, ZNF155, ZNF273, IGSF1, ZNF20, CDCA7, HIF1A, POU5F1B, ZNF707, ZBED1, ZNF700, RREB1, ZNF146, ZNF267, PPARGC1B, ZNF143, CREBBP, SNAI3, FZD7, EAF2, NR1D2, SMA…	0.0192168
GO:0016310~phosphorylation	42	PRPS2, PRR5, PI4K2B, PANK2, MVK, SGMS1, PANK1, MAPKAP1, ADK, AK2, PIK3CD, BUB1B, PIK3CB, PAPSS2, GK5, RPTOR, NADK2, PAK1, HYKK, NMRK2, NMRK1, PIP5KL1, MLST8, PGK1, CKMT1B, AKT1, PIP4K2C, TK1, SEPHS1, NADK, IP6K2, GK, SPHK2, CKMT1A, LIMK2, STAT3, COASY, BCKDK, UCK2, UCK1, ETNK1, ALDH18A1	0.0192168
GO:0032259~methylation	34	PNMT, TRMU, DNMT1, TPMT, CARNMT1, SETD9, SHMT2, SHMT1, NOP2, THUMPD2, PRDM14, ECE2, METTL21A, PRDM10, FBL, COMTD1, METTL13, FAM86B2, EEF2KMT, DNMT3B, METTL5, METTL7A, LCMT1, METTL17, ARMT1, KDM2A, TYW3, AMT, ASMTL, NSUN7, METTL23, COQ3, MTAP	0.0192168
GO:0072659~protein localization to plasma membrane	50	DPP10, RAB3B, PLEKHF1, CD81, F11R, PIGW, ZDHHC3, EFR3A, ZFYVE27, SCP2, CDH1, BSG, TMEM150A, TESC, RHBDF2, WDR72, TTC7A, ANK3, FAM126A, RAB34, MYADM, PKP2, ITGB1BP1, TNIK, PKP3, EZR, RAMP2, ZDHHC23, ZDHHC22, PRKCZ, CLN3, BAG4, P2RY1, MAP7, SPTBN1, S100A10, PACSIN1, PTCH1, MYO5A, EHD2, NFASC, DLG1, EHD4, RAB15, RAB12, SLMAP, RAB13, FGF13, MRAP2, CRB3	0.0192168
GO:2000647~negative regulation of stem cell proliferation	13	RARG, PTCH1, KDF1, FBLN1, OVOL1, RBPJ, FGF2, OVOL2, FERMT1, CD109, SFN, IRF6, TP53	0.0206515
GO:0030036~actin cytoskeleton organization	55	TESK2, FHL3, RND3, CAPZB, RAC2, PHACTR2, RAC3, RAC1, ARFGEF3, PHACTR4, ARHGEF10, GAS2L3, ACTN1, MKL1, RHOG, RHOH, ADRA2A, INF2, DAAM2, CDC42EP2, ELMO1, RHOV, DOCK2, PFN1, SMTNL2, ARHGEF5, EPB41, SRF, PDGFA, CORO1B, ADD2, PDLIM1, FGD4, CLN3, FGD5, FGD6, PDLIM2, DNAJB6, FLNB, PDLIM7, SPTBN1, SPECC1, VASP, IQSEC2, LIMK2, ARHGAP26, SSH3, DIAPH1, DIAPH3, BCL6, TRIP10, SPIRE1, KRAS, NF2, RAN	0.0215028
GO:0071276~cellular response to cadmium ion	18	DAXX, MT1L, MT1M, AKR1C3, MT1X, MT3, MMP9, MAPK8, MT1A, SUMO1, MT1F, HESX1, AKT1, MT1G, HMOX1, MT1H, CER1, MT1E	0.0215028
GO:0006139~nucleobase-containing compound metabolic process	18	PRPS2, DUT, TPMT, DDX11, CRMP1, NUDT2, CTPS1, REXO2, MTAP, PRPSAP2, ATIC, PNP, DPYSL2, FPGS, BPNT1, TK1, UPP1, SLC29A1	0.0215028
GO:0007015~actin filament organization	44	PPP1R9A, RND3, CORO1B, ARHGAP12, SH3BP1, MPRIP, RAC2, RAC3, RAC1, PPARGC1B, CGNL1, PACSIN1, PRKCI, TPM3, TPM2, ACTN1, TPM1, RHOG, RHOH, MYO5A, SORBS2, RHOF, RHOD, MYO19, TLE6, CD2AP, MAD2L2, MYO1D, MYO1E, DIAPH2, DLG1, MYO1B, MYO1C, SH3D21, MYO5B, MYO5C, CDC42EP2, ELMO1, ELMO3, ARHGEF2, ALDOA, DBN1, BCAR1, MYO1F	0.0233222
GO:0001525~angiogenesis	68	PANK2, CLIC4, FLT1, PLXND1, FLT4, PDCD6, ITGA2B, TNFAIP2, UBP1, RORA, HIF3A, RBPJ, CTGF, ELK3, NPPC, CASP8, ZC3H12A, BSG, KDR, PKNOX1, HTATIP2, VAV3, EGFL7, WARS, TNFRSF12A, ANXA2, UNC5B, ADRA2B, SIRT1, OVOL2, ADAM15, COL8A2, PRKD2, ANG, MFGE8, EPHA1, RAMP2, SHC1, EPAS1, SH2D2A, ECSCR, PDGFA, TGFA, THY1, HIF1A, RASIP1, ARHGAP22, APELA, RNF213, CALD1, PDCD10, HMOX1, SEMA4A, FZD5, TIE1, TNFSF12, CA…	0.0383704
GO:0035556~intracellular signal transduction	111	DGKE, TRAF3IP2, TFRC, DGKA, CTGF, RPS6KA4, PREX2, DEPTOR, RASSF3, RPS6KA1, CHEK1, AKT1, STK32B, MAP3K4, PRKCI, PRKCH, UNC13A, DAPK1, S100A1, ACOT11, PRKCD, HMHA1, PASK, DGKZ, SDCBP2, CARHSP1, MELK, MAPKAPK3, PRKAR1A, MAPKAPK2, PRKD2, PRKCQ, TNIK, DGKK, NLRX1, NPR1, SHC1, TGFA, RASAL1, PRKCZ, DEDD2, ABR, SOCS3, SOCS1, INPP5D, HMOX1, ECT2, MARK2, LYN, PRPF38B, STAC, HMGA2, CORO2A, DCLK1, NET1, PPP1…	0.0410385
GO:0007005~mitochondrion organization	30	CEBPA, STOML2, MTFP1, EPAS1, PHB, TAZ, GABPB1, PHB2, PRDX3, RHOT1, TERT, OPA1, MAN2A1, LONP1, RAB29, CLUH, CXADR, MTX1, CHCHD10, SIRT5, LIG3, ATAD3B, BCS1L, TMEM11, YME1L1, RAB38, MTFR1, MTFR2, LETMD1, SLC25A33	0.0418944
GO:0043124~negative regulation of I-kappaB kinase/NF-kappaB signaling	22	TLE1, NLRX1, USP10, STAT1, HDAC1, GSTP1, PPM1N, RHOH, RORA, NR1D1, SIRT1, TANK, PYCARD, PPM1B, CASP8, TNIP1, TRIM39, ZC3H12A, TRIM59, SLC39A8, NAF1, ZMYND11	0.0489991
GO:0001843~neural tube closure	29	TRIM71, RARG, SDC4, ADM, SPINT2, PRICKLE1, LIAS, MTHFD1L, OPA1, SALL4, SUFU, PRKACA, PRKACB, TEAD2, KDM6A, PHACTR4, VASP, STIL, ST14, TGFB1, APAF1, PTCH1, COBL, TSC2, GRHL2, SPINT1, MTHFD1, PFN1, KIF20B	0.0489991

## Sheet: KEGG
Term	Count	Genes	adjusted P-value
hsa01100:Metabolic pathways	393	PNMT, PI4K2B, CDA, GLDC, UXS1, EHMT2, XYLT2, ENO1, SUV420H1, GCSH, SCP2, NAMPT, CKMT1B, LRAT, PIP4K2C, EARS2, MECR, DHDH, SETMAR, MTAP, MTHFD1, MTHFD2, ACOT2, HPRT1, MPPE1, ACOT4, IDO1, LIPT1, MTMR2, HACD1, SHMT2, SHMT1, MTMR8, PLA2G3, PLA2G6, PLA2G7, UGT8, HSD11B2, LDHB, CYP2B6, RDH11, AFMID, HMOX1, FDFT1, B3GALNT2, CHKA, PMM2, MTHFS, UCK2, UCK1, FASN, PAH, OGDH, ADA, ITPA, GPI, MTMR14, PIGP, AD…	0.000192448
hsa05203:Viral carcinogenesis	73	ATF2, GTF2H2C, DDX3X, YWHAB, HDAC11, PIK3CD, PIK3CB, RBPJ, CASP8, CREB3L4, CREB3L1, CHEK1, RAC1, PRKACA, SKP2, JAK3, PRKACB, USP7, ACTN1, HLA-C, TRAF2, HLA-A, HLA-E, IRF3, CCNE1, MAPKAPK2, HIST1H2BE, TP53, HIST1H2BD, HIST1H2BN, HIST1H2BJ, HDAC1, SRF, HPN, PXN, HDAC8, GTF2E1, HDAC7, PMAIP1, BAK1, LYN, STAT5A, RANBP1, GTF2H2C_2, CREBBP, GSN, STAT3, GTF2H2, NFKB2, DLG1, CDK6, BAX, KRAS, GRB2, HIST1H…	0.000192448
hsa01230:Biosynthesis of amino acids	33	PRPS2, ACY1, SHMT2, SHMT1, RPE, MAT2B, ENO1, CBS, IDH3B, PGK1, ASL, PHGDH, TPI1, IDH1, PGAM1, PYCR1, TALDO1, MAT1A, CPS1, PSAT1, CTH, PAH, PGAM4, ALDOC, ACO1, ALDH18A1, NAGS, BCAT1, ALDOA, TKT, GAPDH, PFKP	0.00185437
hsa00270:Cysteine and methionine metabolism	24	MPST, DNMT1, AHCY, MDH1, MDH2, AMD1, DNMT3A, CCBL1, MAT2B, MAT1A, SRM, LDHB, GCLC, MTAP, CBS, PSAT1, CTH, SMS, DNMT3B, PHGDH, BCAT1, GCLM, ENOPH1	0.00765017
hsa01240:Biosynthesis of cofactors	51	PANK2, ALAS1, PANK1, PPCDC, NADK2, SPR, FLAD1, NAPRT, FPGS, GMPPA, EARS2, ADSL, CAD, AKR1A1, NME2, CTPS1, NME4, MAT1A, COASY, NME1, ALDH3A2, MTHFD1, MTHFD2, RGN, BCAT1, MOCS1, IDO1, LIPT1, SHMT2, SHMT1, AK2, AK4, MAT2B, HSD17B6, LIAS, UGP2, MTHFD1L, ALDH1B1, RDH11, AFMID, NADK, NQO1, GCH1, PMM2, DHRS3, COQ3, GCLC, COQ2, PSAT1, ALPL, GCLM	0.0287807
hsa00260:Glycine, serine and threonine metabolism	19	ALAS1, AOC2, MAOA, SHMT2, GLDC, SHMT1, PGAM1, AMT, PIPOX, GCAT, GCSH, GATM, CBS, PSAT1, CTH, CHDH, PGAM4, PHGDH	0.0304903

## Sheet: Reactome
Term	Count	Genes	adjusted P-value
R-HSA-69620~Cell Cycle Checkpoints	106	ERCC6L, ZWILCH, YWHAB, UBE2D1, BUB1B, MCM10, BRCA1, BABAM1, PPP1CC, PSMD6, SGOL1, PPP2R1B, PSMD5, PPP2R5E, EXO1, CHEK2, UIMC1, CHEK1, PSMD1, NBN, RMI2, SEC13, RFC2, UBE2E1, PPP2R5A, CDC25C, CDC25A, PSMA5, CCNE1, PSME3, MCM3, PSME1, MCM4, HIST1H2BE, MCM5, KIF2C, DNA2, TP53, ITGB3BP, ANAPC1, HIST1H2BD, HIST1H2BN, DYNC1I2, BLM, SEH1L, ANAPC15, HIST1H2BJ, PSMD13, PMF1-BGLAP, PKMYT1, CENPA, PSMB10, SK…	1.80111e-05
R-HSA-452723~Transcriptional regulation of pluripotent stem cells	19	FOXD3, EPAS1, STAT3, PRDM14, HIF3A, KLF4, FGF2, POU5F1, PBX1, FOXP1, LIN28A, NR6A1, SALL1, DPPA4, SALL4, ZSCAN10, NANOG, EPHA1, TDGF1	1.80111e-05
R-HSA-69481~G2/M Checkpoints	68	YWHAB, MCM10, BRCA1, BABAM1, PSMD6, EXO1, PSMD5, CHEK2, UIMC1, CHEK1, PSMD1, NBN, RMI2, RFC2, CDC25C, CDC25A, PSMA5, PSME3, MCM3, PSME1, HIST1H2BE, MCM4, MCM5, DNA2, TP53, HIST1H2BD, HIST1H2BN, BLM, HIST1H2BJ, PSMD13, PKMYT1, PSMB10, ORC6, PSMB5, ORC1, UBB, PSMB3, ORC3, ORC2, RBBP8, SFN, RPS27A, CDC7, CDC6, PSMB8, WEE1, PSMC5, PSMC4, RPA3, RAD17, HIST1H4J	1.80111e-05
R-HSA-72312~rRNA processing	79	DDX49, RPL3, RPL32, DDX47, RPP30, NAT10, TFB1M, PWP2, RPL8, WDR46, RPL6, WDR43, RRP9, RPS15, FBL, TRMT112, RPS14, RPS17, NOB1, RPL36, RPL38, RIOK2, RPS10, RPP38, PELP1, UTP15, DIMT1, TEX10, ELAC2, WDR75, RPS3A, IMP4, RPSA, CSNK1E, UTP18, GNL3, DKC1, RPP21, RPP25, RPL28, RPL10, NIP7, RPL12, HEATR1, NOP2, RPL36A, DDX21, MRM1, EXOSC7, EMG1, EXOSC5, EXOSC9, PES1, BMS1, GAR1, RPS3, DHX37, RPL13, UTP20…	1.80111e-05
R-HSA-8868773~rRNA processing in the nucleus and cytosol	76	DDX49, RPL3, RPL32, DDX47, RPP30, NAT10, PWP2, RPL8, WDR46, RPL6, WDR43, RRP9, RPS15, FBL, TRMT112, RPS14, RPS17, NOB1, RPL36, RPL38, RIOK2, RPS10, RPP38, PELP1, UTP15, DIMT1, TEX10, WDR75, RPS3A, IMP4, RPSA, CSNK1E, UTP18, GNL3, DKC1, RPP21, RPP25, RPL28, RPL10, NIP7, RPL12, HEATR1, NOP2, RPL36A, DDX21, EXOSC7, EMG1, EXOSC5, EXOSC9, PES1, BMS1, GAR1, RPS3, DHX37, RPL13, UTP20, RPL15, EXOSC3, RPS…	1.80111e-05
R-HSA-1640170~Cell Cycle	207	ERCC6L, ZWILCH, DSCC1, GMNN, HJURP, UBE2D1, BUB1B, SMC4, SMC2, PPP1CC, PSMD6, TUBB6, PPP2R1B, PSMD5, MYC, CHEK2, CHEK1, PSMD1, RCC1, AKT1, NBN, FBXO5, SKP2, PRKACA, PHLDA1, DAXX, BORA, ESCO1, LIG1, UBE2E1, VRK2, ESCO2, CSNK1E, CDC25C, TUBA4A, CDC25A, CDC25B, EML4, DKC1, CCNE1, PSME3, AKAP9, CSNK2B, PSME1, HIST1H2BE, DNA2, TP53, ANAPC1, KPNB1, HIST1H2BD, PIF1, BLM, SEH1L, SET, ANAPC15, MAX, PSMD13…	3.04507e-05
R-HSA-1643685~Disease	461	RPL3, RPL32, WIPF3, ENO1, RBPJ, RPL8, ELK1, RPL6, PSMD6, GJA1, MPRIP, PSMD5, MYC, RPL36, AKT1, PSMD1, LRAT, RPL38, AP1S3, PRKACA, PRKACB, DAXX, FRS2, EML4, PRKAR1B, PRKAR1A, PSME3, PSME1, SERPING1, HPRT1, RPL28, SEH1L, ANAPC15, CTBP2, MAPKAP1, PDGFB, PDGFA, NEDD4L, ZC3HAV1, IQGAP1, ANAPC11, RNF213, ADAMTS19, NTHL1, PRDX1, HMOX1, SFN, GSDMD, LYN, CREBBP, FZD5, FZD7, PMM2, EDEM2, ERLIN1, TCN2, PAH,…	3.04507e-05
R-HSA-69278~Cell Cycle, Mitotic	172	ERCC6L, ZWILCH, GMNN, UBE2D1, BUB1B, SMC4, SMC2, PPP1CC, PSMD6, TUBB6, PPP2R1B, PSMD5, MYC, PSMD1, RCC1, AKT1, FBXO5, SKP2, PRKACA, PHLDA1, BORA, ESCO1, LIG1, UBE2E1, VRK2, ESCO2, CSNK1E, CDC25C, TUBA4A, CDC25A, CDC25B, EML4, CCNE1, PSME3, AKAP9, CSNK2B, PSME1, HIST1H2BE, DNA2, TP53, ANAPC1, HIST1H2BD, KPNB1, SEH1L, SET, ANAPC15, MAX, PSMD13, TUBGCP2, CDCA5, HMMR, PKMYT1, SKA1, ANAPC11, ORC6, ORC…	5.60146e-05
R-HSA-9716542~Signaling by Rho GTPases, Miro GTPases and RHOBTB3	212	TFRC, WIPF3, PREX2, GJA1, BAIAP2L2, BAIAP2L1, HTR7, PPP2R1B, ACTN1, PRKCD, FRS2, AR, DDX39B, PFN1, GRB7, SEH1L, SHMT2, IQGAP1, IQGAP2, PRKCZ, SKA1, ABR, SCFD1, RHOT1, SFN, SPTBN1, RCC2, PLK1, NET1, CCT6A, ANLN, FAM135A, GRB2, HIST1H4J, HNRNPC, CALM2, ARHGAP8, ARHGAP4, AKAP12, C1QBP, RAC2, RAC3, RAC1, VAV3, SEC13, RHOG, RRAS2, RHOH, RHOF, RHOD, CTTN, CDC42EP5, CDC42EP2, ARHGEF3, KIF2C, RHOV, ARHGE…	7.54309e-05
R-HSA-6791226~Major pathway of rRNA processing in the nucleolus and cytosol	70	DDX49, RPL3, RPL32, DDX47, RPP30, PWP2, RPL8, WDR46, RPL6, WDR43, RRP9, RPS15, FBL, RPS14, RPS17, NOB1, RPL36, RPL38, RIOK2, RPS10, RPP38, PELP1, UTP15, TEX10, WDR75, RPS3A, IMP4, RPSA, CSNK1E, UTP18, GNL3, RPP21, RPP25, RPL28, RPL10, NIP7, RPL12, HEATR1, RPL36A, DDX21, EXOSC7, EMG1, EXOSC5, EXOSC9, PES1, BMS1, RPS3, DHX37, RPL13, UTP20, RPL15, EXOSC3, RPS27A, RPP14, RPL18, EXOSC2, RPL17, NOP56, …	0.00012043
R-HSA-194315~Signaling by Rho GTPases	206	ERCC6L, STEAP3, RTKN, PLXND1, FAM13B, TFRC, ZWILCH, WIPF3, FAM13A, BUB1B, ARHGAP44, PREX2, SYDE1, PPP1CC, ARHGAP42, TUBB6, GJA1, BAIAP2L2, SLK, BAIAP2L1, PPP2R1B, CDH1, TPM3, SWAP70, ACTN1, PRKCD, HMHA1, FRS2, CYBA, VRK2, CDC25C, TUBA4A, ALDH3A2, AR, DDX39B, HIST1H2BE, PKP4, PFN1, HIST1H2BD, GRB7, SEH1L, SHMT2, IQGAP1, SLC1A5, IQGAP2, PRKCZ, SKA1, PLD2, ARHGAP12, ARHGAP22, NCKIPSD, ABR, STIP1, KL…	0.000155078
R-HSA-69306~DNA Replication	70	GMNN, UBE2D1, MCM10, PSMD6, PSMD5, H2AFJ, PSMD1, SKP2, LIG1, RFC2, UBE2E1, PSMA5, CCNE1, PSME3, MCM3, PSME1, HIST1H2BE, MCM4, MCM5, DNA2, ANAPC1, HIST1H2BD, KPNB1, HIST1H2BN, PRIM2, ANAPC15, HIST1H2BJ, PSMD13, PRIM1, PSMB10, ANAPC11, POLD4, ORC6, PSMB5, ORC1, UBB, PSMB3, ORC3, POLD1, ORC2, POLD2, RPS27A, GINS1, CDT1, UBE2C, CDC7, CDC6, PSMB8, PSMC5, PSMC4, POLE2, RPA3, HIST1H4J	0.000199103
R-HSA-1430728~Metabolism	538	PNMT, PI4K2B, CDA, RPL3, RPL32, GLDC, XYLT2, ENO1, RPL8, RPL6, GCSH, PSMD6, SCP2, PSMD5, NAMPT, RPL36, CKMT1B, AKT1, PSMD1, LRAT, RPL38, PIP4K2C, PRKACA, PRKACB, STARD4, ACOT7, MECR, TSTD1, CACNA2D2, PHKA1, MED7, SLC5A6, MTAP, SCO1, MTHFD1, PRKAR1B, PRKAR1A, MTHFD2, PSME3, PSME1, ACOT2, PLBD1, PRKD2, HPRT1, FAR2, TMEM126B, RPL28, ACOT4, IDO1, LIPT1, MTMR2, HACD1, SEH1L, ABCB7, SHMT2, SHMT1, MTMR8…	0.000225642
R-HSA-69002~DNA Replication Pre-Initiation	61	HIST1H2BN, PRIM2, ANAPC15, HIST1H2BJ, PSMD13, PRIM1, GMNN, UBE2D1, MCM10, PSMB10, ANAPC11, PSMD6, ORC6, PSMB5, ORC1, UBB, PSMB3, PSMD5, H2AFJ, ORC3, ORC2, PSMD1, RPS27A, CDT1, UBE2C, UBE2E1, CDC7, CDC6, PSMB8, PSMA5, PSMC5, PSMC4, POLE2, PSME3, RPA3, MCM3, PSME1, HIST1H2BE, MCM4, MCM5, HIST1H4J, ANAPC1, HIST1H2BD, KPNB1	0.000375816
R-HSA-69473~G2/M DNA damage checkpoint	41	HIST1H2BN, BLM, RMI2, HIST1H2BJ, RFC2, YWHAB, BRCA1, CDC25C, BABAM1, WEE1, EXO1, CHEK2, RPA3, UIMC1, CHEK1, RBBP8, HIST1H2BE, RAD17, SFN, HIST1H4J, NBN, DNA2, TP53, HIST1H2BD	0.000474214
R-HSA-73929~Base-Excision Repair, AP Site Formation	31	HIST1H2BN, MBD4, HIST1H2BJ, MPG, TERF1, UNG, SMUG1, NEIL2, H2AFJ, NTHL1, HIST1H2BE, HIST1H4J, HIST1H2BD, MUTYH	0.000474214
R-HSA-73884~Base Excision Repair	40	HIST1H2BN, MBD4, PARG, HIST1H2BJ, LIG1, RFC2, MPG, LIG3, TERF1, UNG, SMUG1, POLD4, NEIL2, H2AFJ, NTHL1, RPA3, POLD1, POLE2, POLD2, HIST1H2BE, HIST1H4J, HIST1H2BD, MUTYH	0.000619714
R-HSA-68867~Assembly of the pre-replicative complex	55	HIST1H2BN, ANAPC15, HIST1H2BJ, PSMD13, GMNN, UBE2D1, PSMB10, ANAPC11, PSMD6, ORC6, PSMB5, ORC1, UBB, PSMB3, PSMD5, H2AFJ, ORC3, ORC2, PSMD1, RPS27A, CDT1, UBE2C, UBE2E1, CDC6, PSMB8, PSMA5, PSMC5, PSMC4, PSME3, MCM3, PSME1, HIST1H2BE, MCM4, MCM5, HIST1H4J, ANAPC1, HIST1H2BD, KPNB1	0.000719973
R-HSA-774815~Nucleosome assembly	34	HIST1H2BN, CENPU, NPM1, HIST1H2BJ, HJURP, CENPA, H2AFJ, MIS18BP1, CENPK, CENPL, HIST1H2BE, CENPM, CENPN, HIST1H4J, CENPP, HIST1H2BD, ITGB3BP	0.000755032
R-HSA-606279~Deposition of new CENPA-containing nucleosomes at the centromere	34	HIST1H2BN, CENPU, NPM1, HIST1H2BJ, HJURP, CENPA, H2AFJ, MIS18BP1, CENPK, CENPL, HIST1H2BE, CENPM, CENPN, HIST1H4J, CENPP, HIST1H2BD, ITGB3BP	0.000755032
R-HSA-73886~Chromosome Maintenance	54	HIST1H2BN, PRIM2, PIF1, BLM, HIST1H2BJ, PRIM1, DSCC1, HJURP, CENPA, POLD4, CHTF8, TERT, MIS18BP1, H2AFJ, POLD1, POLD2, PPP6R3, GAR1, POLR2H, CENPU, NPM1, DAXX, LIG1, RFC2, TERF1, DKC1, RPA3, CENPK, CENPL, HIST1H2BE, CENPM, CENPN, HIST1H4J, DNA2, CENPP, HIST1H2BD, ITGB3BP	0.000875582
R-HSA-110328~Recognition and association of DNA glycosylase with site containing an affected pyrimidine	29	HIST1H2BN, SMUG1, MBD4, NEIL2, HIST1H2BJ, H2AFJ, NTHL1, HIST1H2BE, HIST1H4J, TERF1, HIST1H2BD, UNG	0.00158292
R-HSA-73928~Depyrimidination	29	HIST1H2BN, SMUG1, MBD4, NEIL2, HIST1H2BJ, H2AFJ, NTHL1, HIST1H2BE, HIST1H4J, TERF1, HIST1H2BD, UNG	0.00158292
R-HSA-110329~Cleavage of the damaged pyrimidine	29	HIST1H2BN, SMUG1, MBD4, NEIL2, HIST1H2BJ, H2AFJ, NTHL1, HIST1H2BE, HIST1H4J, TERF1, HIST1H2BD, UNG	0.00158292
R-HSA-69242~S Phase	59	GMNN, UBE2D1, CKS1B, PSMD6, PSMD5, MYC, PSMD1, AKT1, SKP2, LIG1, ESCO1, RFC2, UBE2E1, ESCO2, CDC25A, CDC25B, PSMA5, CCNE1, PSME3, MCM3, PSME1, MCM4, MCM5, DNA2, ANAPC1, PRIM2, ANAPC15, MAX, PSMD13, PRIM1, CDCA5, LIN9, PSMB10, ANAPC11, POLD4, ORC6, PSMB5, ORC1, UBB, PSMB3, ORC3, POLD1, ORC2, POLD2, RPS27A, GINS1, CDT1, UBE2C, CABLES1, CDC6, PSMB8, WEE1, PSMC5, CDK7, STAG2, PSMC4, POLE2, RPA3, MNAT1	0.00194373
R-HSA-8953897~Cellular responses to stimuli	221	ATF2, SLC46A1, RPL3, RPL32, EHMT2, MT1M, KEAP1, NUDT2, MT1X, RPL8, RPL6, RPS15, RPS14, RPS17, PSMD6, PSMD5, CREB3L4, MYC, CREB3L1, RPS6KA1, RPL36, PSMD1, AKT1, RPL38, CHAC1, SKP2, RPS10, ATP6V1E2, DDX11, PRKCD, TALDO1, AR, MT1A, SCO1, DDIT3, PSME3, CSNK2B, PSME1, MT1F, MT1G, MT1H, KDELR3, ATF5, RPL28, TP53, ATF3, MT1E, SEH1L, ANAPC15, EPAS1, HIF1A, ANAPC11, PRDX3, PRDX1, HMOX1, SULT1A4, SEC31A, C…	0.00194373
R-HSA-2892247~POU5F1 (OCT4), SOX2, NANOG activate genes related to proliferation	11	FOXD3, NR6A1, SALL1, DPPA4, SALL4, STAT3, NANOG, EPHA1, TDGF1, FGF2, POU5F1	0.00237367
R-HSA-9645723~Diseases of programmed cell death	42	HIST1H2BN, APP, PRIM2, DNMT1, HIST1H2BJ, PRIM1, FOXO3, CASP8, H2AFJ, C1QBP, PRDX1, LMNA, DNMT3B, CAPN1, MLKL, DNMT3A, TRAF2, CDC25C, SOD2, CDC25A, CDC25B, HIST1H2BE, HIST1H4J, TP53, HIST1H2BD	0.00237367
R-HSA-5693538~Homology Directed Repair	51	HIST1H2BN, BLM, HIST1H2BJ, BRCA1, RAD51AP1, BABAM1, POLD4, UBB, EXO1, POLD1, UIMC1, POLD2, CHEK1, RBBP8, NBN, RPS27A, POLQ, TIPIN, RMI2, UBE2I, RFC2, XRCC2, XRCC3, LIG3, RAD51B, RAD51D, RAD51, POLE2, RPA3, HIST1H2BE, RAD17, HIST1H4J, DNA2, HIST1H2BD	0.00343844
R-HSA-196849~Metabolism of water-soluble vitamins and cofactors	47	SLC46A1, PANK2, MTRR, SHMT2, PANK1, SHMT1, SLC2A1, CBLC, SLC2A3, PPCDC, ACACA, THTPA, NADK2, MTHFD1L, NMRK2, FLAD1, NMRK1, NAPRT, NAMPT, FPGS, SLC19A3, ENPP1, ACP5, AOX1, NADK, SLC19A2, MCCC2, CYB5A, GSTO2, RNLS, GSTO1, MCCC1, MOCOS, SLC52A3, MTHFS, PARP14, COASY, SLC5A6, BTD, TCN2, PCCA, MTHFD1, SLC25A19, MTHFD2, FASN, MOCS1, CD320	0.00343844
R-HSA-5693565~Recruitment and ATM-mediated phosphorylation of repair and signaling proteins at DNA double strand breaks	33	HIST1H2BN, UBE2I, HIST1H2BJ, BRCA1, BABAM1, MAPK8, UBB, SUMO1, CHEK2, UIMC1, HIST1H2BE, HIST1H4J, NBN, RPS27A, TP53, HIST1H2BD	0.00358586
R-HSA-5693607~Processing of DNA double-strand break ends	39	HIST1H2BN, BLM, TIPIN, RMI2, UBE2I, HIST1H2BJ, RFC2, BRCA1, BABAM1, UBB, EXO1, RPA3, UIMC1, CHEK1, RBBP8, HIST1H2BE, RAD17, HIST1H4J, NBN, DNA2, RPS27A, HIST1H2BD	0.00358586
R-HSA-6790901~rRNA modification in the nucleus and cytosol	28	DDX49, DDX47, HEATR1, NOP2, NAT10, PWP2, WDR46, WDR43, RRP9, RPS14, FBL, TRMT112, EMG1, BMS1, GAR1, DHX37, UTP20, NOP56, UTP15, NOP14, PNO1, DIMT1, WDR75, IMP4, UTP18, RCL1, DKC1, NOL11	0.00358586
R-HSA-5693567~HDR through Homologous Recombination (HRR) or Single Strand Annealing (SSA)	49	HIST1H2BN, BLM, HIST1H2BJ, BRCA1, RAD51AP1, BABAM1, POLD4, UBB, EXO1, POLD1, UIMC1, POLD2, CHEK1, RBBP8, NBN, RPS27A, TIPIN, RMI2, UBE2I, RFC2, XRCC2, XRCC3, RAD51B, RAD51D, RAD51, POLE2, RPA3, HIST1H2BE, RAD17, HIST1H4J, DNA2, HIST1H2BD	0.00377803
R-HSA-5693606~DNA Double Strand Break Response	33	HIST1H2BN, UBE2I, HIST1H2BJ, BRCA1, BABAM1, MAPK8, UBB, SUMO1, CHEK2, UIMC1, HIST1H2BE, HIST1H4J, NBN, RPS27A, TP53, HIST1H2BD	0.00448993
R-HSA-110331~Cleavage of the damaged purine	26	HIST1H2BN, HIST1H2BJ, H2AFJ, MPG, HIST1H2BE, HIST1H4J, TERF1, HIST1H2BD, MUTYH	0.00490034
R-HSA-110330~Recognition and association of DNA glycosylase with site containing an affected purine	26	HIST1H2BN, HIST1H2BJ, H2AFJ, MPG, HIST1H2BE, HIST1H4J, TERF1, HIST1H2BD, MUTYH	0.00490034
R-HSA-73927~Depurination	26	HIST1H2BN, HIST1H2BJ, H2AFJ, MPG, HIST1H2BE, HIST1H4J, TERF1, HIST1H2BD, MUTYH	0.00490034
R-HSA-157579~Telomere Maintenance	43	HIST1H2BN, PRIM2, PIF1, BLM, HIST1H2BJ, DSCC1, PRIM1, POLD4, CHTF8, TERT, H2AFJ, POLD1, POLD2, PPP6R3, GAR1, POLR2H, DAXX, LIG1, RFC2, TERF1, DKC1, RPA3, HIST1H2BE, HIST1H4J, DNA2, HIST1H2BD	0.00525682
R-HSA-69206~G1/S Transition	48	PRIM2, PSMD13, MAX, HDAC1, PRIM1, GMNN, MCM10, LIN9, PSMB10, CKS1B, PSMD6, ORC6, PSMB5, ORC1, PPP2R1B, UBB, PSMD5, PSMB3, MYC, ORC3, ORC2, PSMD1, AKT1, FBXO5, TK1, RPS27A, SKP2, CDT1, RRM2, CABLES1, CDC7, CDC6, PSMB8, CDC25A, PSMA5, PSMC5, WEE1, CDK7, CCNE1, PSMC4, PSME3, RPA3, POLE2, MCM3, PSME1, MCM4, MCM5, MNAT1	0.00556456
R-HSA-196854~Metabolism of vitamins and cofactors	64	PANK2, SLC46A1, MTRR, PANK1, SLC2A1, CBLC, SLC2A3, PPCDC, THTPA, NADK2, SPR, FLAD1, NMRK2, NAPRT, NMRK1, NAMPT, FPGS, ENPP1, ACP5, AOX1, AKT1, LRAT, MCCC2, GSTO2, GSTO1, MCCC1, APOA2, COASY, SLC5A6, BTD, MTHFD1, PCCA, MTHFD2, SLC25A19, MOCS1, SDC4, SHMT2, SHMT1, LRP8, ACACA, MTHFD1L, RDH11, SLC19A3, PDSS1, GPC4, APOE, LDLR, NADK, SLC19A2, CYB5A, GCH1, RNLS, IDH1, MOCOS, SLC52A3, AKR1C3, MTHFS, PA…	0.00612714
R-HSA-5693532~DNA Double-Strand Break Repair	58	HIST1H2BN, BLM, HIST1H2BJ, RIF1, BRCA1, RAD51AP1, BABAM1, POLD4, MAPK8, UBB, SUMO1, EXO1, POLD1, CHEK2, UIMC1, POLD2, CHEK1, RBBP8, POLL, NBN, RPS27A, POLQ, TIPIN, RMI2, UBE2I, XRCC4, RFC2, XRCC2, XRCC3, LIG3, RAD51B, RAD51D, RAD51, POLE2, RPA3, HIST1H2BE, RAD17, HIST1H4J, DNA2, TP53, HIST1H2BD	0.00619297
R-HSA-9012999~RHO GTPase cycle	130	STEAP3, RTKN, PLXND1, FAM13B, TFRC, WIPF3, FAM13A, PREX2, ARHGAP44, SYDE1, ARHGAP42, GJA1, BAIAP2L2, SLK, BAIAP2L1, TPM3, SWAP70, ACTN1, HMHA1, FRS2, CYBA, VRK2, ALDH3A2, DDX39B, PKP4, GRB7, SHMT2, SLC1A5, IQGAP1, IQGAP2, ARHGAP12, PLD2, ARHGAP22, ABR, STIP1, SCFD1, ECT2, SPTBN1, ACBD5, CAV1, ARHGAP27, ARHGAP26, ARHGAP23, NET1, CCT6A, ANLN, DIAPH1, DIAPH2, DIAPH3, FAM135A, GRB2, HNRNPC, PICALM, A…	0.00697098
R-HSA-2262752~Cellular responses to stress	212	ATF2, SLC46A1, RPL3, RPL32, EHMT2, KEAP1, NUDT2, RPL8, RPL6, RPS15, RPS14, RPS17, PSMD6, PSMD5, CREB3L4, MYC, CREB3L1, RPS6KA1, RPL36, PSMD1, AKT1, RPL38, CHAC1, SKP2, RPS10, ATP6V1E2, DDX11, PRKCD, TALDO1, AR, SCO1, DDIT3, PSME3, CSNK2B, PSME1, KDELR3, ATF5, RPL28, TP53, ATF3, SEH1L, ANAPC15, EPAS1, HIF1A, ANAPC11, PRDX3, PRDX1, HMOX1, SULT1A4, SEC31A, CREBBP, PHC1, NR1D1, HSPA12B, PHC3, MOV10, …	0.00814031
R-HSA-4551638~SUMOylation of chromatin organization proteins	30	SEC13, SEH1L, UBE2I, PHC1, NUP155, HDAC1, PHC3, PIAS2, SUMO1, NUP50, NUP62, ZBED1, NUP35, NUP43, NUP54, HIST1H4J, NUP37	0.00819327
R-HSA-5693571~Nonhomologous End-Joining (NHEJ)	29	HIST1H2BN, BABAM1, HIST1H2BJ, RIF1, XRCC4, UIMC1, HIST1H2BE, POLL, HIST1H4J, NBN, BRCA1, HIST1H2BD	0.00875145
R-HSA-171306~Packaging Of Telomere Ends	24	HIST1H2BN, HIST1H2BJ, H2AFJ, HIST1H2BE, HIST1H4J, TERF1, HIST1H2BD	0.00888973
R-HSA-71291~Metabolism of amino acids and derivatives	111	PNMT, MTRR, RPL3, RPL32, GLDC, CCBL1, RPL8, RPL6, RPS15, GCSH, RPS14, RPS17, PSMD6, HYKK, PSMD5, RPL36, PSMD1, CKMT1B, RPL38, RPS10, MCCC2, TSTD1, MCCC1, PIPOX, RPSA, SLC6A11, MAT1A, GCAT, MTAP, PSME3, PSME1, SMS, RPL28, IDO1, GCDH, LIPT1, PSMD13, SHMT1, LIAS, AFMID, NAALAD2, ASL, RIMKLA, PRODH, MPST, PDHA1, PYCR1, NMRAL1, AZIN1, AIMP2, CPS1, PAH, OGDH, IARS, ALDH18A1, RPS24, SERINC5, SLC44A1, AM…	0.00888973
R-HSA-453279~Mitotic G1 phase and G1/S transition	52	GMNN, MCM10, CKS1B, PSMD6, PPP2R1B, PSMD5, MYC, PSMD1, AKT1, MYBL2, FBXO5, TK1, SKP2, CDC25A, PSMA5, CCNE1, PSME3, MCM3, PSME1, MCM4, MCM5, PRIM2, MAX, PSMD13, HDAC1, PRIM1, LIN9, PSMB10, ORC6, PSMB5, ORC1, UBB, PSMB3, ORC3, ORC2, E2F3, RPS27A, LYN, CDT1, RRM2, CABLES1, CDC7, CDC6, PSMB8, WEE1, PSMC5, CDK7, CDK6, PSMC4, POLE2, RPA3, MNAT1	0.00922978
R-HSA-1221632~Meiotic synapsis	32	HIST1H2BN, DIDO1, SUN1, UBE2I, HIST1H2BJ, BRCA1, HSPA2, TERF1, SYNE2, STAG2, H2AFJ, LMNA, HIST1H2BE, HIST1H4J, HIST1H2BD	0.0106357
R-HSA-69239~Synthesis of DNA	44	PRIM2, ANAPC15, PSMD13, PRIM1, GMNN, UBE2D1, PSMB10, ANAPC11, POLD4, PSMD6, ORC6, PSMB5, ORC1, UBB, PSMD5, PSMB3, ORC3, POLD1, ORC2, POLD2, PSMD1, RPS27A, SKP2, GINS1, CDT1, LIG1, RFC2, UBE2C, UBE2E1, CDC6, PSMB8, PSMA5, PSMC5, CCNE1, PSMC4, PSME3, RPA3, POLE2, MCM3, PSME1, MCM4, MCM5, DNA2, ANAPC1	0.0107145
R-HSA-5663205~Infectious disease	251	APP, RPL3, RPL32, WIPF3, KEAP1, ENO1, RPL8, ANTXR1, ELK1, ZDHHC3, RPL6, RPS15, RPS14, RPS17, PSMD6, GJA1, SNRPD2, PSMD5, SNRPD1, RPL36, TRIM25, PSMD1, RCC1, AKT1, RPL38, AP1S3, SNRPD3, PRKACA, RPS10, PRKACB, DAXX, ENTPD1, HLA-C, HLA-A, HLA-E, PRKAR1B, PRKAR1A, PSME3, PSME1, RPL28, SEH1L, SDC4, NEDD4L, GNG10, RNF213, PCBP2, HMOX1, SFN, GSDMD, LYN, CREBBP, XRCC4, FZD7, EDEM2, MYO5A, NMI, PARP14, BS…	0.0107145
R-HSA-9755511~KEAP1-NFE2L2 pathway	40	PSMD13, KEAP1, BRCA1, SLC7A11, PSMB10, DPP3, PSMD6, PSMB5, UBB, PSMD5, PSMB3, MYC, SESN1, PRDX1, ME1, PSMD1, AKT1, HMOX1, RPS27A, SKP2, NQO1, CREBBP, TXNRD1, IDH1, PRKCD, GSR, TALDO1, PSMB8, PSMA5, PSMC5, GCLC, NPLOC4, PSMC4, MAFG, PSME3, CSNK2B, PSME1, MAFK, GCLM, TKT	0.0108239
R-HSA-2990846~SUMOylation	62	ZNF131, RORA, BRCA1, SMC6, NR3C1, SENP5, SUMO1, NUP62, DNMT3B, IKBKE, DAXX, SEC13, MKL1, DNMT3A, PIAS2, NCOR2, AR, NUP50, NUP54, TP53, BLM, DNMT1, SEH1L, UHRF2, HDAC1, AURKB, AURKA, HDAC7, ZBED1, NUP43, CASP8AP2, NPM1, RWDD3, CREBBP, UBE2I, PHC1, NUP155, XRCC4, MBD1, NR1H3, PHC3, PML, NFKB2, STAG2, NUP35, HIST1H4J, HNRNPC, SAE1, NUP37	0.0115272
R-HSA-212300~PRC2 methylates histones and DNA	30	HIST1H2BN, DNMT1, HIST1H2BJ, DNMT3A, AEBP2, H2AFJ, MTF2, DNMT3B, HIST1H2BE, HIST1H4J, JARID2, HIST1H2BD, PHF19	0.0118283
R-HSA-8953854~Metabolism of RNA	192	RPL3, RPL32, RPP30, PWP2, RPL8, RPL6, ALKBH8, RRP9, CCAR1, RPS15, FBL, RPS14, RPS17, ZFP36, PSMD6, SNRPD2, PSMD5, SNRPD1, RPL36, PAPOLA, PSMD1, AKT1, RPL38, SNRPD3, TXNL4A, RPS10, RPP38, PUS3, SNRPN, METTL1, DIMT1, TYW3, PUS1, PRKCD, WDR75, RPSA, IMP4, CSNK1E, THOC5, PUS7, FTSJ1, THOC7, THOC6, GTPBP3, PRPF4, DDX39B, DKC1, SARNP, CLNS1A, PSME3, MAPKAPK2, RPP21, PSME1, GEMIN5, SNRPE, GEMIN7, RPP25,…	0.0150221
R-HSA-15869~Metabolism of nucleotides	37	CDA, GMPR2, ADK, AK2, NUDT1, AK4, SAMHD1, PFAS, ATIC, PNP, PPAT, NT5M, UPP1, TK1, ADSL, ENTPD1, DUT, RRM2, ENTPD2, TXNRD1, CAD, GSR, NME2, CTPS1, NME4, PAICS, NME1, APRT, NUDT9, DCTD, UCK2, UCK1, RRM2B, HPRT1, GART, ADA, ITPA	0.0178943
R-HSA-191273~Cholesterol biosynthesis	15	SREBF1, FDPS, MVK, CYP51A1, MSMO1, DHCR24, HMGCR, HSD17B7, LSS, SREBF2, ACAT2, SC5D, MVD, DHCR7, FDFT1	0.0180044
R-HSA-9759194~Nuclear events mediated by NFE2L2	31	PSMD13, SLC7A11, PSMB10, PSMD6, PSMB5, UBB, PSMD5, PSMB3, MYC, PRDX1, ME1, PSMD1, HMOX1, RPS27A, NQO1, CREBBP, TXNRD1, IDH1, GSR, TALDO1, PSMB8, PSMA5, PSMC5, GCLC, PSMC4, MAFG, PSME3, PSME1, MAFK, GCLM, TKT	0.0216808
R-HSA-68616~Assembly of the ORC complex at the origin of replication	28	HIST1H2BN, ORC6, ORC1, HIST1H2BJ, H2AFJ, ORC3, ORC2, HIST1H2BE, HIST1H4J, HIST1H2BD, KPNB1	0.0228281
R-HSA-3108232~SUMO E3 ligases SUMOylate target proteins	59	BLM, ZNF131, DNMT1, SEH1L, UHRF2, HDAC1, RORA, BRCA1, SMC6, NR3C1, AURKB, AURKA, HDAC7, SUMO1, NUP62, DNMT3B, ZBED1, NUP43, IKBKE, CASP8AP2, NPM1, DAXX, CREBBP, SEC13, UBE2I, PHC1, NUP155, XRCC4, MBD1, MKL1, DNMT3A, NR1H3, PHC3, PIAS2, PML, NFKB2, NCOR2, AR, STAG2, NUP50, NUP35, NUP54, HIST1H4J, HNRNPC, TP53, NUP37	0.0230905
R-HSA-157118~Signaling by NOTCH	73	PLXND1, FLT4, WWC1, HDAC11, ATP2A3, CCNC, ARRB2, RBPJ, PSMD6, PSMD5, H2AFJ, MYC, HEY2, PSMD1, AKT1, DLGAP5, TLE2, PRKCI, TLE1, FBXW7, NCOR2, PSMA5, ELF3, PSME3, NUMB, PSME1, HIST1H2BE, TP53, HIST1H2BD, HIST1H2BN, HIST1H2BJ, PSMD13, HDAC1, FURIN, DTX2, HDAC8, HIF1A, PSMB10, HDAC7, NEURL1B, PSMB5, UBB, PSMB3, E2F3, RPS27A, RAB6A, CREBBP, STAT1, WWP2, PSMB8, PBX1, MOV10, PSMC5, PSMC4, AGO2, HIST1H4J	0.0230905
R-HSA-195258~RHO GTPase Effectors	96	ITGB1, ERCC6L, RTKN, ZWILCH, YWHAB, WIPF3, BUB1B, PPP1CC, TUBB6, SGOL1, PPP2R1B, PPP2R5E, H2AFJ, CDH1, RAC2, RAC1, SEC13, PRKCD, MKL1, RHOG, PPP2R5A, CYBA, CDC25C, RHOD, TUBA4A, AR, CTTN, HIST1H2BE, KIF2C, PFN1, HIST1H2BD, ITGB3BP, HIST1H2BN, DYNC1I2, SEH1L, HIST1H2BJ, SRF, PMF1-BGLAP, IQGAP1, IQGAP2, CENPA, PRKCZ, SKA1, AURKB, NCKIPSD, KLC4, PAK1, KLC3, MYH14, NUP43, SFN, BUB3, BUB1, PPP1R14A, C…	0.0230905
R-HSA-210991~Basigin interactions	14	ITGB1, SLC16A1, ITGA3, CAV1, SLC3A2, SLC7A11, SLC7A10, SLC7A5, SLC7A7, SLC7A8, BSG, ITGA6, SLC16A3, PPIA	0.0250151
R-HSA-74160~Gene expression (Transcription)	376	TDRKH, ATF2, EHMT2, HDAC11, CCNC, RBPJ, PSMD6, ZNF607, PPP2R1B, PSMD5, MYC, CHEK2, CHEK1, SAP130, NAMPT, PSMD1, AKT1, PIP4K2C, SNRPD3, SKP2, PRKACA, ZNF18, DAXX, SAP30BP, ZNF160, DICER1, MED7, AR, ZNF718, SCO1, DDX39B, DDIT3, SARNP, PSME3, ZNF714, CSNK2B, PSME1, TFAM, PRKCQ, DNA2, TP53, ZNF398, ZNF155, SEH1L, ZNF273, ANAPC15, MAPKAP1, CSTF2, TWIST2, ZNF20, NEDD4L, TGFA, ANAPC11, ZNF707, PRDX1, CS…	0.0261888
R-HSA-2299718~Condensation of Prophase Chromosomes	29	HIST1H2BN, SET, HIST1H2BJ, H2AFJ, NCAPH2, PLK1, NCAPG2, HIST1H2BE, HIST1H4J, SMC4, HIST1H2BD, SMC2	0.0305615
R-HSA-450531~Regulation of mRNA stability by proteins that bind AU-rich elements	33	SET, PSMD13, YWHAB, PARN, PSMB10, ZFP36L1, EXOSC7, PSMD6, EXOSC5, ZFP36, PSMB5, UBB, PSMD5, PSMB3, EXOSC9, PSMD1, AKT1, EXOSC3, TNPO1, RPS27A, EXOSC2, PRKCD, TNFSF13, PSMB8, PSMA5, PSMC5, PSMC4, PSME3, MAPKAPK2, PSME1, PABPC1, DCP2, EIF4G1	0.0305615
R-HSA-5663202~Diseases of signal transduction by growth factor receptors and second messengers	121	CARS, HDAC11, ITGA2B, CCNC, RBPJ, FGF2, PPP1CC, PSMD6, MPRIP, PPP2R1B, PSMD5, MYC, PIM1, KDR, PSMD1, AKT1, TPM3, FBXW7, TSC2, FRS2, LMO7, EML4, PRKAR1A, PSME3, AKAP9, PSME1, VCL, CTBP2, SHC1, PSMD13, MAPKAP1, PDGFB, PDGFA, TGFA, IQGAP1, PHB, FOXO4, ZC3HAV1, FOXO3, FOXO1, BAG4, PORCN, RNF213, UBB, SPTBN1, SEC31A, STAT5A, LYN, CREBBP, TGFB1, FZD5, BCL11A, NR4A1, FGF16, FGF19, GOLGB1, GRB2, FGFR4, C…	0.0337721
R-HSA-5334118~DNA methylation	26	HIST1H2BN, DNMT1, HIST1H2BJ, H2AFJ, DNMT3A, DNMT3B, HIST1H2BE, HIST1H4J, HIST1H2BD	0.041086
R-HSA-912446~Meiotic recombination	32	HIST1H2BN, BLM, HIST1H2BJ, MND1, BRCA1, PSMC3IP, RAD51, H2AFJ, RPA3, DMC1, RBBP8, HIST1H2BE, HIST1H4J, NBN, HIST1H2BD	0.041086
R-HSA-162909~Host Interactions of HIV factors	44	SEH1L, PSMD13, PSIP1, PSMB10, PSMD6, PSMB5, UBB, PSMD5, PSMB3, NUP62, AP2S1, PSMD1, RCC1, ATP6V1H, NUP43, TCEB1, FYN, AP1S3, RAC1, RPS27A, AP1M2, RANBP1, NPM1, SEC13, NUP155, HMGA1, HLA-A, PSMB8, PSMA5, PSMC5, CD4, PSMC4, LCK, NUP50, PSME3, PSME1, ELMO1, NUP35, NUP54, DOCK2, PPIA, RAN, KPNB1, NUP37	0.0421084
R-HSA-2559586~DNA Damage/Telomere Stress Induced Senescence	30	HIST1H2BN, HIST1H2BJ, HMGA1, HMGA2, TERF1, CABIN1, CCNE1, H2AFJ, HIST1H2BE, HIST1H4J, NBN, TP53, HIST1H2BD	0.0496992
R-HSA-9710421~Defective pyroptosis	28	HIST1H2BN, PRIM2, DNMT1, HIST1H2BJ, H2AFJ, PRIM1, DNMT3A, DNMT3B, HIST1H2BE, HIST1H4J, HIST1H2BD	0.0496992
R-HSA-68962~Activation of the pre-replicative complex	16	CDT1, PRIM2, PRIM1, GMNN, MCM10, CDC7, CDC6, ORC6, ORC1, RPA3, ORC3, POLE2, ORC2, MCM3, MCM4, MCM5	0.0496992
R-HSA-68886~M Phase	116	ERCC6L, ZWILCH, UBE2D1, BUB1B, SMC4, SMC2, PPP1CC, PSMD6, TUBB6, PPP2R1B, PSMD5, PSMD1, RCC1, FBXO5, PRKACA, UBE2E1, VRK2, CSNK1E, TUBA4A, EML4, PSME3, AKAP9, CSNK2B, PSME1, HIST1H2BE, ANAPC1, HIST1H2BD, KPNB1, SEH1L, SET, ANAPC15, PSMD13, TUBGCP2, CDCA5, SKA1, ANAPC11, UBB, CEP76, UBE2I, NUP155, UBE2C, ODF2, NCAPH2, RCC2, PLK1, STAG2, HIST1H4J, CEP57, NCAPG2, SGOL1, SUMO1, PPP2R5E, H2AFJ, NUP62,…	0.0496992
R-HSA-9013149~RAC1 GTPase cycle	58	ITGB1, DOCK5, FAM13B, TFRC, DOCK9, RASGRF2, FAM13A, WIPF3, SNAP23, ARHGAP4, ARHGAP44, PREX2, ARHGAP42, BAIAP2L1, RAC1, PLEKHG3, VAV3, PLEKHG4, ARHGEF10, SWAP70, PLEKHG6, ARHGEF19, ARAP3, HMHA1, CYBA, VRK2, ARAP1, DOCK2, ARHGEF5, ARHGEF6, SLC1A5, IQGAP1, IQGAP2, ARHGAP12, PLD2, ARHGAP22, ABR, PAK1, FGD5, SH3BP1, NHS, PAK6, ECT2, FARP2, GIT2, CAV1, MYO9B, ARHGAP27, ARHGAP26, BAIAP2, DEF6, ARHGAP23,…	0.0496992
R-HSA-201722~Formation of the beta-catenin:TCF transactivating complex	33	HIST1H2BN, TCF7L2, CREBBP, TCF7L1, TLE2, TLE1, HIST1H2BJ, HDAC1, ASH2L, SMARCA4, TERT, H2AFJ, MYC, HIST1H2BE, HIST1H4J, HIST1H2BD	0.0496992
R-HSA-446728~Cell junction organization	33	ITGB1, CD151, FBLIM1, ITGB4, PXN, CTNND1, LAMC2, F11R, PVR, PARD6B, CDH3, CDH1, CLDN23, RSU1, VASP, PRKCI, DST, ACTN1, PARVB, CLDN11, CLDN6, CLDN10, CLDN4, CLDN3, PARD3, CLDN7, CLDN12, CLDN19, ITGA6, ANG, CRB3, LIMS1, ARHGEF6	0.0496992
R-HSA-9674555~Signaling by CSF3 (G-CSF)	15	LYN, STAT5A, SHC1, STAT1, STAT3, UBE2D3, UBE2D1, RNF7, SOCS3, SOCS1, UBB, GRB2, KRAS, TCEB1, RPS27A	0.0497428
R-HSA-9615933~Postmitotic nuclear pore complex (NPC) reformation	14	SEC13, UBE2I, SEH1L, NUP155, SUMO1, NUP62, RCC1, NUP35, NUP43, NUP54, TNPO1, RAN, KPNB1, NUP37	0.0499754

## Sheet: Wikipathways
Term	Count	Genes	adjusted P-value
WP2853~Endoderm differentiation	56	TRIM71, APP, RARG, WWC1, NCAPG2, NR3C1, ELK4, HHEX, C1QBP, SESN1, DNMT3B, JARID2, CER1, VAV3, MAP2K3, WDHD1, DUSP5, DUSP2, SFMBT1, ZNF281, FOXH1, TET1, CDYL, POU5F1, NME1, SFRP1, DDAH1, AEBP2, MTF2, RAB38, HPRT1, PABPC1, CTBP2, PRDM14, FOXO1, ACACA, EPB41L5, OTX2, ASCC3, BPTF, TCF7L1, TGFB1, STAT1, SIAH2, FOXN3, GDF3, TRERF1, GRHL2, PBX1, MAD2L2, APC, TAF4B, CEBPZ, NANOG, NAA15, NODAL	0.00280198
WP5087~Malignant pleural mesothelioma	136	ATF2, WWC1, FGF2, ELK1, ACTG2, CTGF, DEPTOR, FRAT2, CDH3, RASSF3, PLAU, CDH1, MYC, RPS6KA1, KDR, AKT1, MAP3K9, MAP3K4, CER1, PDK1, MAP2K3, SERPINF1, TSC2, CSNK1E, ATG13, SFRP1, COL4A1, CCNE1, SFRP5, DDIT3, MAPKAPK2, CSNK2B, ROR1, TNIK, TP53, ATF3, IDO1, CTBP2, MAX, SHC1, PDGFB, PDGFA, TGFA, ITPR3, HIF1A, EFNA4, FOXO1, SAV1, PORCN, BAG2, TERT, PODXL, PDGFD, EIF4EBP1, MAP2K5, PHC1, TGFB1, FZD5, BDN…	0.00280198
WP241~One-carbon metabolism	18	DNMT1, MTRR, AHCY, SHMT2, SHMT1, DNMT3A, AMT, MTHFS, MAT2B, MAT1A, ATIC, TCN2, MTHFD1, MTHFD1L, MTHFD2, CHDH, DNMT3B, GART	0.00490302
WP4718~Cholesterol metabolism with Bloch and Kandutsch-Russell pathways	24	SREBF1, FDPS, MYLIP, MVK, ELOVL5, CYP51A1, NR1H3, MSMO1, ACSL4, DHCR24, ACSL3, HMGCR, HSD17B7, LSS, SREBF2, ACAT2, FADS2, SCD, FASN, ACOT2, SC5D, MVD, DHCR7, FDFT1	0.00723392
WP4018~Clear cell renal cell carcinoma pathways	36	GPI, FLT1, SHMT2, SHMT1, BHLHE41, PDGFB, SLC2A1, PLOD2, ENO1, HIF1A, HK2, ACACA, RPTOR, LDHB, DEPTOR, KDR, MLST8, ME1, PGK1, AKT1, PHGDH, PGM1, CREBBP, TGFB1, TPI1, MDH1, STAT3, TSC2, VEGFA, PSAT1, FASN, AKT1S1, ALDOC, ALDOA, GAPDH, PFKP	0.00966755
WP4313~Ferroptosis	29	STEAP3, TFRC, SLC3A2, HMGCR, SLC7A11, SLC1A5, AIFM2, CBS, PCBP2, HMOX1, SLC39A8, ATG5, FDFT1, PRNP, SLC38A1, GCH1, TXNRD1, SLC11A2, NCOA4, AKR1C3, ACSL4, ACSL3, SLC39A14, COQ2, GCLC, CTH, LPCAT3, GCLM, TP53	0.0131933
WP4224~Purine metabolism and related disorders	14	ADSL, TPMT, PAICS, PFAS, APRT, ATIC, PNP, RRM2B, PPAT, AOX1, HPRT1, GART, ADA, ITPA	0.018338
WP3286~Copper homeostasis	24	PRNP, APP, STEAP3, MT1L, SLC11A2, XIAP, MT1X, FOXO3, MT3, SOD3, FOXO1, BACE1, MT1A, APC, SCO1, MTF2, MT1F, AKT1, MT1G, MT1H, STEAP1, STEAP2, TP53, MT1E	0.0324301
WP4534~Mechanoregulation and pathology of YAP/TAZ via Hippo and non-Hippo mechanisms	22	ITGB1, MAP4K1, TEAD4, MAP4K2, ITGB5, SGMS1, ITGB4, TAZ, YY1AP1, ACTG2, SAV1, ACTA1, PAK1, MAPK8, CDH1, PAK6, NF2, MAP4K3, TEAD2, MAP4K4, TEAD3	0.0324301
WP3888~VEGFA-VEGFR2 signaling	125	ATF2, TRAF3IP2, FHOD1, CTNND1, ETS1, ELK1, SLC8A1, ICAM1, CTGF, GJA1, PNP, PLAU, BSG, KDR, AKT1, CHAC1, MAP2K3, PRKCI, TPM3, PRKCD, FRS2, DOK1, BIN1, RAB37, MAPKAPK2, TFAM, PRKD2, ERG, EZR, PFN1, VCL, SET, SHC1, EPB41, MAPKAP1, SH2D2A, PXN, IQGAP1, FOXO4, FOXO3, PRKCZ, FUT1, FOXO1, ACACA, GIGYF2, STIP1, PGK1, CREBBP, RAB4A, SDF2L1, SIAH2, CAV1, LARP7, SMARCA2, NR4A1, MOV10, OCLN, P4HA2, GIPC1, AL…	0.0324301
WP4297~Thiamine metabolic pathways	8	BCKDHA, BCKDK, PDHA1, SLC25A19, SLC19A3, OGDH, TKT, SLC19A2	0.0338855
WP5220~Metabolic reprogramming in pancreatic cancer	20	BCKDHA, GPI, SLC16A1, PDHA1, MDH1, GLS2, RPE, SLC43A1, SLC2A1, SLC1A5, HMGCR, HK2, SLC7A5, FASN, ME1, PGM3, GNPNAT1, KRAS, LDLR, TP53	0.0338855
WP4290~Metabolic reprogramming in colon cancer	20	GPI, PDHA1, SHMT2, MDH2, PGAM1, SLC2A1, PYCR1, TALDO1, ENO1, SLC1A5, PAICS, PSAT1, FASN, PPAT, PGK1, SUCLG2, TKT, SLC16A3, GAPDH, GART	0.0338855
WP466~DNA replication	20	CDT1, PRIM2, RFC2, PRIM1, GMNN, MCM10, CDC7, CDC6, POLD4, ORC6, ORC1, RPA3, ORC3, POLD1, POLE2, ORC2, POLD2, MCM3, MCM4, MCM5	0.0338855
WP3303~RAC1/PAK1/p38/MMP2 pathway	28	ITGB1, YAP1, GRB7, PXN, FOXO1, CASP9, PAK1, CASP7, MAPK8, GRB14, MYC, ERBB2, EIF4EBP1, AKT1, RAC1, STAT5A, TIE1, STAT3, MAPK13, RAD51, TNIP1, MSH2, TNIP2, BAX, GRB2, KRAS, TEK, TP53	0.0338855
WP5114~Nucleotide excision repair in xeroderma pigmentosum	30	GTF2H2C_2, USP7, GTF2H2C, LIG1, RFC2, LIG3, CHD1L, GTF2H2, BRCA1, DDB2, POLD4, CDK7, RPA3, POLD1, POLE2, POLD2, HIST1H4J, MNAT1	0.034142
