# Supplementary material for: Deciphering the Molecular Mechanisms of Autonomic Nervous System Neuron Induction through Integrative Bioinformatics Analysis
Source: Int J Mol Sci. 2023 May 21;24(10):9053. doi: 10.3390/ijms24109053 (PMC10219521; doi:10.3390/ijms24109053)
Supplement: Supplementary file 1 [file ijms-24-09053-s001.zip › Supplementary Table S3.xlsx]

## Sheet: Gene cluster 1
Category	Term	Count	Genes	adjusted P-value
GO Biological Process	DNA repair	30	ERCC1|RFC2|APEX1|MLH1|POLK|PMS2|FANCM|CEP164|OGG1|RAD9A|PRKDC|GEN1|RAD51C|DNA2|RAD52|REV3L|POLL|POLH|XPA|PCNA|RFC3|FANCA|POLD1|RFC5|BRCA1|RAD51B|RAD17|XRCC3|C19orf40|LIG4	1.61e-20
GO Biological Process	Cilium assembly	25	IFT43|BBS9|BBS2|IFT172|BBS7|CEP164|BBS5|NPHP1|BBS1|IFT22|IFT88|TCTEX1D2|KIFAP3|AHI1|NPHP4|RPGRIP1L|DYNLL1|WDR19|TMEM67|CC2D2A|IFT140|TMEM216|CEP290|DYNC2LI1|DYNLL2	3.95e-19
GO Biological Process	DNA metabolic process	32	ERCC1|RFC2|APEX1|MLH1|POLK|PMS2|FANCM|CEP164|AXIN2|OGG1|RAD9A|PRKDC|GEN1|RAD51C|DNA2|RAD52|REV3L|POLL|POLH|POLE3|XPA|PCNA|RFC3|FANCA|POLD1|RFC5|BRCA1|RAD51B|RAD17|XRCC3|C19orf40|LIG4	6.45e-19
GO Biological Process	Nucleic acid metabolic process	46	ERCC1|RFC2|APEX1|MLH1|POLK|PMS2|FANCM|CEP164|AXIN2|OGG1|RPL15|RAD9A|PRKDC|GEN1|RAD51C|RPL21|DNA2|RAD52|REV3L|POLL|POLH|POLE3|RPL11|XPA|PCNA|RFC3|CARS|FANCA|RPL13A|RPL34|RPL31|RPS18|EARS2|RPL17|POLD1|RFC5|RPS24|RPL32|BRCA1|RAD51B|RAD17|RPS20|RPL18|XRCC3|C19orf40|LIG4	1.76e-17
GO Biological Process	Cellular response to DNA damage stimulus	31	ERCC1|RFC2|APEX1|MLH1|POLK|PMS2|FANCM|CEP164|OGG1|RAD9A|PRKDC|GEN1|RAD51C|DNA2|RAD52|REV3L|POLL|POLH|POLE3|XPA|PCNA|RFC3|FANCA|POLD1|RFC5|BRCA1|RAD51B|RAD17|XRCC3|C19orf40|LIG4	2.06e-17
GO Biological Process	Organelle assembly	29	MLH1|IFT43|BBS9|BBS2|IFT172|BBS7|CEP164|BBS5|MRPL11|NPHP1|PRKDC|BBS1|IFT22|IFT88|TCTEX1D2|KIFAP3|AHI1|RPL11|NPHP4|RPGRIP1L|DYNLL1|WDR19|TMEM67|CC2D2A|IFT140|TMEM216|CEP290|DYNC2LI1|DYNLL2	2.62e-16
GO Biological Process	Nucleobase-containing compound metabolic process	47	ERCC1|RFC2|APEX1|MLH1|POLK|PMS2|FANCM|CEP164|AXIN2|OGG1|RPL15|RAD9A|PRKDC|GEN1|PKM|RAD51C|RPL21|DNA2|RAD52|REV3L|POLL|POLH|POLE3|RPL11|XPA|PCNA|RFC3|CARS|FANCA|RPL13A|RPL34|RPL31|RPS18|EARS2|RPL17|POLD1|RFC5|RPS24|RPL32|BRCA1|RAD51B|RAD17|RPS20|RPL18|XRCC3|C19orf40|LIG4	3.5e-15
GO Biological Process	DNA replication	17	RFC2|POLK|FANCM|RAD9A|GEN1|DNA2|REV3L|POLL|POLH|POLE3|PCNA|RFC3|POLD1|RFC5|BRCA1|RAD17|LIG4	1.56e-13
GO Biological Process	Cellular nitrogen compound metabolic process	49	ERCC1|RFC2|APEX1|MLH1|POLK|PMS2|FANCM|CEP164|AXIN2|OGG1|MRPL11|RPL15|RAD9A|PRKDC|GEN1|PKM|RAD51C|RPL21|DNA2|RAD52|REV3L|POLL|POLH|POLE3|RPL11|XPA|PCNA|RFC3|CARS|FANCA|RPL13A|RPL34|RPL31|RPS18|EARS2|RPL17|POLD1|RFC5|RPS24|RPL32|BRCA1|GFM1|RAD51B|RAD17|RPS20|RPL18|XRCC3|C19orf40|LIG4	2.97e-13
GO Biological Process	Organelle organization	48	ERCC1|RFC2|APEX1|MLH1|NEK9|IFT43|BBS9|BBS2|IFT172|BBS7|FANCM|CEP164|BBS5|AXIN2|MRPL11|NPHP1|PRKDC|BBS1|IFT22|IFT88|TCTEX1D2|RAD51C|DNA2|KIFAP3|AHI1|POLE3|RPL11|XPA|NPHP4|PCNA|RPGRIP1L|RFC3|FANCA|DYNLL1|WDR19|TMEM67|CC2D2A|IFT140|POLD1|RFC5|BRCA1|RAD51B|TMEM216|CEP290|XRCC3|DYNC2LI1|DYNLL2|LIG4	1.1e-11
GO Biological Process	Intraciliary transport involved in cilium assembly	10	IFT43|IFT172|IFT22|IFT88|KIFAP3|DYNLL1|WDR19|IFT140|DYNC2LI1|DYNLL2	1.44e-11
GO Biological Process	Cellular macromolecule biosynthetic process	33	RFC2|POLK|FANCM|MRPL11|RPL15|RAD9A|GEN1|RPL21|DNA2|REV3L|POLL|POLH|POLE3|RPL11|PCNA|RFC3|CARS|RPL13A|RPL34|RPL31|RPS18|EARS2|RPL17|POLD1|RFC5|RPS24|RPL32|BRCA1|GFM1|RAD17|RPS20|RPL18|LIG4	2.7e-11
GO Biological Process	SRP-dependent cotranslational protein targeting to membrane	12	RPL15|RPL21|RPL11|RPL13A|RPL34|RPL31|RPS18|RPL17|RPS24|RPL32|RPS20|RPL18	4.39e-11
GO Biological Process	Nucleic acid phosphodiester bond hydrolysis	17	ERCC1|RFC2|APEX1|POLK|PMS2|FANCM|OGG1|RAD9A|GEN1|RAD51C|DNA2|REV3L|XPA|PCNA|RFC3|POLD1|RFC5	4.39e-11
GO Biological Process	Cellular protein localization	32	IFT43|BBS9|BBS2|IFT172|AXIN2|RPL15|BBS1|IFT22|IFT88|RPL21|KIFAP3|AHI1|RPL11|XPA|NPHP4|MSX1|RPL13A|DYNLL1|RPL34|SIL1|WDR19|RPL31|RPS18|RPL17|CC2D2A|IFT140|RPS24|RPL32|RPS20|RPL18|DYNC2LI1|DYNLL2	1.7e-10
GO Biological Process	Cellular response to stress	33	ERCC1|RFC2|APEX1|MLH1|POLK|PMS2|FANCM|CEP164|OGG1|RAD9A|PRKDC|GEN1|RAD51C|WNT7B|DNA2|RAD52|REV3L|POLL|POLH|POLE3|XPA|PCNA|RFC3|FANCA|TMEM67|POLD1|RFC5|BRCA1|RAD51B|RAD17|XRCC3|C19orf40|LIG4	1.72e-10
GO Biological Process	Telomere maintenance	12	ERCC1|RFC2|APEX1|PRKDC|RAD51C|DNA2|POLE3|PCNA|RFC3|POLD1|RFC5|XRCC3	1.73e-10
GO Biological Process	Viral transcription	12	RPL15|RPL21|RPL11|RPL13A|RPL34|RPL31|RPS18|RPL17|RPS24|RPL32|RPS20|RPL18	2.08e-10
GO Biological Process	Cellular component assembly	38	ERCC1|MLH1|IFT43|BBS9|BBS2|IFT172|BBS7|CEP164|FZD1|BBS5|AXIN2|MRPL11|NPHP1|PRKDC|BBS1|IFT22|IFT88|TCTEX1D2|DNA2|RAD52|KIFAP3|AHI1|POLE3|RPL11|XPA|NPHP4|RPGRIP1L|FANCA|DYNLL1|WDR19|TMEM67|CC2D2A|IFT140|TMEM216|CEP290|XRCC3|DYNC2LI1|DYNLL2	2.15e-10
GO Biological Process	Nuclear-transcribed mRNA catabolic process, nonsense-mediated decay	12	RPL15|RPL21|RPL11|RPL13A|RPL34|RPL31|RPS18|RPL17|RPS24|RPL32|RPS20|RPL18	2.84e-10
GO Biological Process	Nucleotide-excision repair, DNA incision	9	ERCC1|RFC2|POLK|OGG1|XPA|PCNA|RFC3|POLD1|RFC5	3.65e-10
GO Biological Process	Double-strand break repair	14	ERCC1|MLH1|FANCM|PRKDC|GEN1|RAD51C|DNA2|RAD52|REV3L|POLL|BRCA1|RAD51B|XRCC3|LIG4	3.88e-10
GO Biological Process	Cellular localization	42	MLH1|IFT43|BBS9|BBS2|IFT172|BBS7|CEP164|BBS5|AXIN2|RPL15|NPHP1|BBS1|PKM|IFT22|IFT88|RPL21|KIFAP3|AHI1|RPL11|XPA|NPHP4|RPGRIP1L|MSX1|RPL13A|DYNLL1|RPL34|SIL1|WDR19|RPL31|TMEM67|RPS18|RPL17|CC2D2A|IFT140|RPS24|RPL32|RPS20|TMEM216|RPL18|CEP290|DYNC2LI1|DYNLL2	4.22e-10
GO Biological Process	Cellular component biogenesis	39	ERCC1|MLH1|IFT43|BBS9|BBS2|IFT172|BBS7|CEP164|FZD1|BBS5|AXIN2|MRPL11|NPHP1|PRKDC|BBS1|IFT22|IFT88|TCTEX1D2|DNA2|RAD52|KIFAP3|AHI1|POLE3|RPL11|XPA|NPHP4|RPGRIP1L|FANCA|DYNLL1|WDR19|TMEM67|CC2D2A|IFT140|RPS24|TMEM216|CEP290|XRCC3|DYNC2LI1|DYNLL2	5.76e-10
GO Biological Process	Non-motile cilium assembly	9	BBS2|IFT172|BBS7|BBS1|IFT88|RPGRIP1L|CC2D2A|IFT140|TMEM216	7.46e-10
GO Biological Process	DNA recombination	14	ERCC1|APEX1|MLH1|FANCM|PRKDC|GEN1|RAD51C|RAD52|REV3L|POLL|BRCA1|RAD51B|XRCC3|LIG4	7.78e-10
GO Biological Process	DNA biosynthetic process	11	RFC2|POLK|REV3L|POLL|POLH|POLE3|PCNA|RFC3|POLD1|RFC5|LIG4	9.37e-10
GO Biological Process	Plasma membrane bounded cell projection organization	26	IFT43|BBS9|BBS2|IFT172|BBS7|CEP164|BBS5|NPHP1|BBS1|IFT22|IFT88|TCTEX1D2|WNT7B|KIFAP3|AHI1|NPHP4|RPGRIP1L|DYNLL1|WDR19|TMEM67|CC2D2A|IFT140|TMEM216|CEP290|DYNC2LI1|DYNLL2	1.11e-09
GO Biological Process	Protein localization	35	IFT43|BBS9|BBS2|IFT172|BBS7|BBS5|AXIN2|RPL15|BBS1|IFT22|IFT88|RPL21|KIFAP3|AHI1|RPL11|XPA|NPHP4|MSX1|RPL13A|DYNLL1|RPL34|SIL1|WDR19|RPL31|RPS18|RPL17|CC2D2A|IFT140|RPS24|RPL32|RPS20|RPL18|CEP290|DYNC2LI1|DYNLL2	1.23e-09
GO Biological Process	Translational initiation	12	RPL15|RPL21|RPL11|RPL13A|RPL34|RPL31|RPS18|RPL17|RPS24|RPL32|RPS20|RPL18	1.24e-09
GO Biological Process	Postreplication repair	9	RFC2|POLK|REV3L|POLH|PCNA|RFC3|POLD1|RFC5|BRCA1	2.02e-09
GO Biological Process	Nucleotide-excision repair	11	ERCC1|RFC2|POLK|OGG1|POLL|XPA|PCNA|RFC3|POLD1|RFC5|LIG4	2.12e-09
GO Biological Process	Nuclear-transcribed mRNA catabolic process	13	MLH1|RPL15|RPL21|RPL11|RPL13A|RPL34|RPL31|RPS18|RPL17|RPS24|RPL32|RPS20|RPL18	2.4e-09
GO Biological Process	Protein transport	29	IFT43|BBS9|BBS2|IFT172|BBS7|BBS5|RPL15|BBS1|IFT22|IFT88|RPL21|KIFAP3|RPL11|RPL13A|DYNLL1|RPL34|SIL1|WDR19|RPL31|RPS18|RPL17|IFT140|RPS24|RPL32|RPS20|RPL18|CEP290|DYNC2LI1|DYNLL2	2.4e-09
GO Biological Process	RNA catabolic process	14	MLH1|RPL15|RPL21|DNA2|RPL11|RPL13A|RPL34|RPL31|RPS18|RPL17|RPS24|RPL32|RPS20|RPL18	2.85e-09
GO Biological Process	Translation	16	MRPL11|RPL15|RPL21|RPL11|CARS|RPL13A|RPL34|RPL31|RPS18|EARS2|RPL17|RPS24|RPL32|GFM1|RPS20|RPL18	3.5e-09
GO Biological Process	Cellular nitrogen compound biosynthetic process	29	RFC2|POLK|OGG1|MRPL11|RPL15|PKM|RPL21|REV3L|POLL|POLH|POLE3|RPL11|PCNA|RFC3|CARS|RPL13A|RPL34|RPL31|RPS18|EARS2|RPL17|POLD1|RFC5|RPS24|RPL32|GFM1|RPS20|RPL18|LIG4	3.94e-09
GO Biological Process	Protein localization to organelle	21	BBS9|BBS2|RPL15|BBS1|RPL21|RPL11|XPA|NPHP4|MSX1|RPL13A|RPL34|WDR19|RPL31|RPS18|RPL17|CC2D2A|IFT140|RPS24|RPL32|RPS20|RPL18	4.46e-09
GO Biological Process	Nucleotide-excision repair, DNA incision, 5-to lesion	8	ERCC1|RFC2|POLK|XPA|PCNA|RFC3|POLD1|RFC5	5.34e-09
GO Biological Process	Establishment of protein localization to membrane	14	BBS2|RPL15|BBS1|RPL21|RPL11|RPL13A|RPL34|RPL31|RPS18|RPL17|RPS24|RPL32|RPS20|RPL18	6.54e-09
GO Biological Process	Error-prone translesion synthesis	7	RFC2|POLK|REV3L|POLH|PCNA|RFC3|RFC5	6.75e-09
GO Biological Process	Ciliary basal body-plasma membrane docking	10	CEP164|NPHP1|AHI1|NPHP4|RPGRIP1L|DYNLL1|TMEM67|CC2D2A|TMEM216|CEP290	8.52e-09
GO Biological Process	Nucleotide-excision repair, DNA gap filling	7	RFC2|POLK|PCNA|RFC3|POLD1|RFC5|LIG4	1.1e-08
GO Biological Process	Translesion synthesis	8	RFC2|POLK|REV3L|POLH|PCNA|RFC3|POLD1|RFC5	1.11e-08
GO Biological Process	Telomere maintenance via semi-conservative replication	7	RFC2|DNA2|POLE3|PCNA|RFC3|POLD1|RFC5	1.75e-08
GO Biological Process	Sensory organ development	18	JAG1|IFT172|BBS7|FRZB|WNT10B|NPHP1|IFT88|FZD2|WNT7B|AHI1|NPHP4|RPGRIP1L|MSX1|WNT5B|WDR19|CC2D2A|IFT140|CEP290	1.81e-08
GO Biological Process	Intracellular protein transport	23	IFT43|IFT172|RPL15|IFT22|IFT88|RPL21|KIFAP3|RPL11|RPL13A|DYNLL1|RPL34|SIL1|WDR19|RPL31|RPS18|RPL17|IFT140|RPS24|RPL32|RPS20|RPL18|DYNC2LI1|DYNLL2	1.82e-08
GO Biological Process	Cellular component organization	54	ERCC1|RFC2|APEX1|MLH1|NEK9|IFT43|BBS9|BBS2|IFT172|BBS7|FANCM|CEP164|FZD1|BBS5|AXIN2|MRPL11|NPHP1|PRKDC|BBS1|IFT22|IFT88|FZD2|TCTEX1D2|RAD51C|WNT7B|DNA2|RAD52|KIFAP3|AHI1|DKK1|POLE3|RPL11|XPA|NPHP4|PCNA|RPGRIP1L|RFC3|FANCA|DYNLL1|SNAI2|WDR19|TMEM67|CC2D2A|IFT140|POLD1|RFC5|BRCA1|RAD51B|TMEM216|CEP290|XRCC3|DYNC2LI1|DYNLL2|LIG4	2.03e-08
GO Biological Process	Cellular component organization or biogenesis	55	ERCC1|RFC2|APEX1|MLH1|NEK9|IFT43|BBS9|BBS2|IFT172|BBS7|FANCM|CEP164|FZD1|BBS5|AXIN2|MRPL11|NPHP1|PRKDC|BBS1|IFT22|IFT88|FZD2|TCTEX1D2|RAD51C|WNT7B|DNA2|RAD52|KIFAP3|AHI1|DKK1|POLE3|RPL11|XPA|NPHP4|PCNA|RPGRIP1L|RFC3|FANCA|DYNLL1|SNAI2|WDR19|TMEM67|CC2D2A|IFT140|POLD1|RFC5|RPS24|BRCA1|RAD51B|TMEM216|CEP290|XRCC3|DYNC2LI1|DYNLL2|LIG4	2.03e-08
GO Biological Process	Cellular macromolecule metabolic process	51	ERCC1|RFC2|APEX1|MLH1|NEK9|POLK|PMS2|FANCM|CEP164|AXIN2|OGG1|MRPL11|RPL15|RAD9A|PRKDC|GEN1|RAD51C|WNT7B|RPL21|DNA2|RAD52|REV3L|POLL|POLH|POLE3|RPL11|XPA|PCNA|RFC3|CARS|FANCA|RPL13A|RPL34|RPL31|TMEM67|RPS18|EARS2|RPL17|POLD1|RFC5|RPS24|RPL32|BRCA1|GFM1|RAD51B|RAD17|RPS20|RPL18|XRCC3|C19orf40|LIG4	3.55e-08
GO Biological Process	Nucleobase-containing compound catabolic process	15	MLH1|OGG1|RPL15|RPL21|DNA2|RPL11|RPL13A|RPL34|RPL31|RPS18|RPL17|RPS24|RPL32|RPS20|RPL18	3.57e-08
GO Biological Process	Anatomical structure homeostasis	15	ERCC1|RFC2|APEX1|BBS2|PRKDC|BBS1|RAD51C|DNA2|POLE3|NPHP4|PCNA|RFC3|POLD1|RFC5|XRCC3	4.45e-08
GO Biological Process	DNA-dependent DNA replication	10	RFC2|FANCM|GEN1|DNA2|REV3L|POLE3|PCNA|RFC3|POLD1|RFC5	5.63e-08
GO Biological Process	Cell cycle process	22	ERCC1|RFC2|MLH1|NEK9|FANCM|CEP164|WNT10B|RAD9A|PRKDC|RAD51C|DNA2|POLE3|PCNA|RFC3|FANCA|DYNLL1|POLD1|RFC5|BRCA1|RAD51B|RAD17|CEP290	6.67e-08
GO Biological Process	Cellular biosynthetic process	35	RFC2|POLK|FANCM|OGG1|MRPL11|RPL15|RAD9A|GEN1|PKM|RPL21|DNA2|REV3L|POLL|POLH|POLE3|RPL11|PCNA|RFC3|CARS|RPL13A|RPL34|RPL31|RPS18|EARS2|RPL17|POLD1|RFC5|RPS24|RPL32|BRCA1|GFM1|RAD17|RPS20|RPL18|LIG4	1.7e-07
GO Biological Process	Double-strand break repair via homologous recombination	9	FANCM|GEN1|RAD51C|RAD52|REV3L|POLL|BRCA1|RAD51B|XRCC3	2.68e-07
GO Biological Process	Base-excision repair	7	APEX1|OGG1|DNA2|POLL|XPA|PCNA|POLD1	2.81e-07
GO Biological Process	Error-free translesion synthesis	6	RFC2|POLH|PCNA|RFC3|POLD1|RFC5	3.57e-07
GO Biological Process	Organic substance biosynthetic process	35	RFC2|POLK|FANCM|OGG1|MRPL11|RPL15|RAD9A|GEN1|PKM|RPL21|DNA2|REV3L|POLL|POLH|POLE3|RPL11|PCNA|RFC3|CARS|RPL13A|RPL34|RPL31|RPS18|EARS2|RPL17|POLD1|RFC5|RPS24|RPL32|BRCA1|GFM1|RAD17|RPS20|RPL18|LIG4	5.01e-07
GO Biological Process	Transcription-coupled nucleotide-excision repair	8	ERCC1|RFC2|POLK|XPA|PCNA|RFC3|POLD1|RFC5	5.14e-07
GO Biological Process	Protein localization to membrane	15	BBS2|RPL15|BBS1|RPL21|RPL11|RPL13A|RPL34|WDR19|RPL31|RPS18|RPL17|RPS24|RPL32|RPS20|RPL18	1.13e-06
GO Biological Process	Regulation of response to DNA damage stimulus	11	ERCC1|AXIN2|OGG1|RAD9A|PRKDC|RAD52|POLH|PCNA|MSX1|SNAI2|BRCA1	1.21e-06
GO Biological Process	Cellular response to stimulus	56	ERCC1|RFC2|APEX1|MLH1|POLK|BBS2|JAG1|IFT172|INVS|BBS7|PMS2|FANCM|CEP164|FZD1|FRZB|WNT10B|AXIN2|OGG1|RAD9A|NPHP1|PRKDC|GEN1|PKM|IFT22|FZD2|RAD51C|WNT7B|DNA2|RAD52|REV3L|KIFAP3|AHI1|POLL|POLH|DKK1|POLE3|XPA|NPHP4|PCNA|RFC3|MSX1|FANCA|RPL13A|SNAI2|WNT5B|WDR19|TMEM67|CC2D2A|POLD1|RFC5|BRCA1|RAD51B|RAD17|XRCC3|C19orf40|LIG4	1.23e-06
GO Biological Process	Response to radiation	14	ERCC1|POLK|OGG1|RAD9A|NPHP1|PRKDC|POLH|XPA|NPHP4|PCNA|SNAI2|POLD1|BRCA1|LIG4	1.53e-06
GO Biological Process	Intracellular transport	25	IFT43|IFT172|BBS7|BBS5|RPL15|IFT22|IFT88|RPL21|KIFAP3|RPL11|RPL13A|DYNLL1|RPL34|SIL1|WDR19|RPL31|RPS18|RPL17|IFT140|RPS24|RPL32|RPS20|RPL18|DYNC2LI1|DYNLL2	1.53e-06
GO Biological Process	Pattern specification process	14	IFT172|BBS7|BBS5|AXIN2|PRKDC|WNT7B|AHI1|DKK1|RPGRIP1L|MSX1|WDR19|CC2D2A|IFT140|DYNC2LI1	1.55e-06
GO Biological Process	Eye development	13	JAG1|IFT172|BBS7|NPHP1|WNT7B|AHI1|NPHP4|RPGRIP1L|WNT5B|WDR19|CC2D2A|IFT140|CEP290	1.81e-06
GO Biological Process	Regulation of signal transduction by p53 class mediator	10	RFC2|RAD9A|DNA2|RPL11|RFC3|MSX1|SNAI2|RFC5|BRCA1|RAD17	1.92e-06
GO Biological Process	Heart development	15	JAG1|IFT172|BBS7|FZD1|BBS5|AXIN2|PRKDC|FZD2|AHI1|PCNA|RPGRIP1L|MSX1|SNAI2|CC2D2A|IFT140	2.01e-06
GO Biological Process	Cell cycle	23	ERCC1|RFC2|MLH1|NEK9|FANCM|CEP164|WNT10B|RAD9A|PRKDC|RAD51C|DNA2|POLE3|PCNA|RFC3|FANCA|DYNLL1|POLD1|RFC5|BRCA1|RAD51B|RAD17|CEP290|LIG4	2.02e-06
GO Biological Process	Somatic diversification of immunoglobulins	6	ERCC1|MLH1|PMS2|PRKDC|POLL|LIG4	2.05e-06
GO Biological Process	Embryo development	20	ERCC1|IFT172|BBS7|FZD1|FRZB|BBS5|AXIN2|PRKDC|FZD2|WNT7B|AHI1|DKK1|RPGRIP1L|MSX1|WDR19|CC2D2A|IFT140|BRCA1|CEP290|LIG4	2.51e-06
GO Biological Process	Epithelium development	21	JAG1|IFT172|BBS7|FZD1|FRZB|BBS5|AXIN2|PRKDC|FZD2|WNT7B|AHI1|DKK1|PCNA|RPGRIP1L|MSX1|SNAI2|WNT5B|WDR19|CC2D2A|IFT140|CEP290	2.53e-06
GO Biological Process	Cellular process	87	ERCC1|RFC2|APEX1|MLH1|NEK9|IFT43|POLK|BBS9|BBS2|JAG1|HSPBP1|IFT172|INVS|BBS7|PMS2|FANCM|CEP164|FZD1|FRZB|BBS5|WNT10B|AXIN2|OGG1|MRPL11|RPL15|RAD9A|NPHP1|PRKDC|BBS1|GEN1|PKM|IFT22|IFT88|FZD2|TCTEX1D2|RAD51C|WNT7B|RPL21|DNA2|RAD52|REV3L|KIFAP3|AHI1|POLL|POLH|DKK1|POLE3|RPL11|XPA|NPHP4|PCNA|RPGRIP1L|RFC3|CARS|MSX1|FANCA|RPL13A|DYNLL1|RPL34|SIL1|SNAI2|WNT5B|WDR19|RPL31|TMEM67|RPS18|EARS2|RPL17|CC2D2A…	2.75e-06
GO Biological Process	Mitotic recombination	5	ERCC1|GEN1|RAD51C|RAD52|XRCC3	4.55e-06
GO Biological Process	Tissue morphogenesis	15	JAG1|IFT172|BBS7|FZD1|FRZB|BBS5|FZD2|WNT7B|AHI1|DKK1|RPGRIP1L|MSX1|SNAI2|CC2D2A|CEP290	4.66e-06
GO Biological Process	Microtubule-based movement	12	IFT43|BBS2|IFT172|IFT22|IFT88|KIFAP3|NPHP4|DYNLL1|WDR19|IFT140|DYNC2LI1|DYNLL2	5.48e-06
GO Biological Process	Embryonic morphogenesis	15	IFT172|BBS7|FZD1|FRZB|BBS5|FZD2|WNT7B|AHI1|DKK1|RPGRIP1L|MSX1|WDR19|CC2D2A|IFT140|CEP290	5.74e-06
GO Biological Process	Regulation of mitotic cell cycle phase transition	13	APEX1|CEP164|WNT10B|PRKDC|GEN1|RAD51C|PCNA|DYNLL1|BRCA1|RAD51B|RAD17|CEP290|XRCC3	6.89e-06
GO Biological Process	Organelle localization	15	MLH1|BBS2|BBS7|CEP164|BBS5|NPHP1|KIFAP3|AHI1|NPHP4|RPGRIP1L|DYNLL1|TMEM67|CC2D2A|TMEM216|CEP290	9.98e-06
GO Biological Process	Regulation of DNA metabolic process	12	ERCC1|RFC2|MLH1|AXIN2|OGG1|PRKDC|RAD52|POLH|PCNA|RFC3|RFC5|BRCA1	1.14e-05
GO Biological Process	Determination of left/right symmetry	8	IFT172|BBS7|BBS5|AHI1|RPGRIP1L|CC2D2A|IFT140|DYNC2LI1	1.17e-05
GO Biological Process	Cellular response to radiation	9	ERCC1|POLK|RAD9A|POLH|XPA|PCNA|SNAI2|POLD1|LIG4	1.18e-05
GO Biological Process	Macromolecule metabolic process	52	ERCC1|RFC2|APEX1|MLH1|NEK9|POLK|IFT172|PMS2|FANCM|CEP164|AXIN2|OGG1|MRPL11|RPL15|RAD9A|PRKDC|GEN1|RAD51C|WNT7B|RPL21|DNA2|RAD52|REV3L|POLL|POLH|POLE3|RPL11|XPA|PCNA|RFC3|CARS|FANCA|RPL13A|RPL34|RPL31|TMEM67|RPS18|EARS2|RPL17|POLD1|RFC5|RPS24|RPL32|BRCA1|GFM1|RAD51B|RAD17|RPS20|RPL18|XRCC3|C19orf40|LIG4	1.34e-05
GO Biological Process	Non-recombinational repair	7	ERCC1|MLH1|PRKDC|RAD52|POLL|BRCA1|LIG4	1.41e-05
GO Biological Process	Embryonic organ development	13	ERCC1|IFT172|BBS7|FRZB|BBS5|FZD2|WNT7B|AHI1|MSX1|WDR19|CC2D2A|IFT140|CEP290	1.48e-05
GO Biological Process	Response to stimulus	61	ERCC1|RFC2|APEX1|MLH1|POLK|BBS9|BBS2|JAG1|IFT172|INVS|BBS7|PMS2|FANCM|CEP164|FZD1|FRZB|BBS5|WNT10B|AXIN2|OGG1|RAD9A|NPHP1|PRKDC|BBS1|GEN1|PKM|IFT22|FZD2|RAD51C|WNT7B|DNA2|RAD52|REV3L|KIFAP3|AHI1|POLL|POLH|DKK1|POLE3|XPA|NPHP4|PCNA|RFC3|MSX1|FANCA|RPL13A|DYNLL1|SNAI2|WNT5B|WDR19|TMEM67|CC2D2A|POLD1|RFC5|BRCA1|RAD51B|RAD17|CEP290|XRCC3|C19orf40|LIG4	1.62e-05
GO Biological Process	Protein localization to cilium	6	BBS9|BBS1|NPHP4|WDR19|CC2D2A|IFT140	2.04e-05
GO Biological Process	Positive regulation of DNA-directed DNA polymerase activity	4	RFC2|PCNA|RFC3|RFC5	2.52e-05
GO Biological Process	Camera-type eye development	11	JAG1|IFT172|NPHP1|WNT7B|AHI1|NPHP4|RPGRIP1L|WNT5B|WDR19|CC2D2A|IFT140	2.55e-05
GO Biological Process	Heart morphogenesis	10	JAG1|IFT172|BBS7|FZD1|BBS5|AXIN2|FZD2|AHI1|MSX1|SNAI2	2.63e-05
GO Biological Process	Regulation of cell cycle process	16	APEX1|CEP164|WNT10B|AXIN2|PRKDC|GEN1|RAD51C|PCNA|MSX1|DYNLL1|TMEM67|BRCA1|RAD51B|RAD17|CEP290|XRCC3	3.2e-05
GO Biological Process	Interstrand cross-link repair	6	ERCC1|FANCM|XPA|FANCA|XRCC3|C19orf40	3.23e-05
GO Biological Process	Intraciliary retrograde transport	4	IFT43|WDR19|IFT140|DYNC2LI1	3.34e-05
GO Biological Process	Establishment of localization in cell	29	MLH1|IFT43|BBS2|IFT172|BBS7|BBS5|RPL15|PKM|IFT22|IFT88|RPL21|KIFAP3|RPL11|RPL13A|DYNLL1|RPL34|SIL1|WDR19|RPL31|RPS18|RPL17|IFT140|RPS24|RPL32|RPS20|RPL18|CEP290|DYNC2LI1|DYNLL2	3.43e-05
GO Biological Process	Mismatch repair	5	ERCC1|MLH1|PMS2|PCNA|POLD1	4.25e-05
GO Biological Process	Response to stress	36	ERCC1|RFC2|APEX1|MLH1|POLK|PMS2|FANCM|CEP164|OGG1|RAD9A|PRKDC|GEN1|PKM|RAD51C|WNT7B|DNA2|RAD52|REV3L|POLL|POLH|POLE3|XPA|PCNA|RFC3|FANCA|RPL13A|WNT5B|TMEM67|POLD1|RFC5|BRCA1|RAD51B|RAD17|XRCC3|C19orf40|LIG4	4.43e-05
GO Biological Process	Morphogenesis of an epithelium	12	JAG1|IFT172|BBS7|FZD1|FRZB|BBS5|FZD2|WNT7B|AHI1|RPGRIP1L|CC2D2A|CEP290	6.76e-05
GO Biological Process	Tissue development	24	BBS2|JAG1|IFT172|BBS7|FZD1|FRZB|BBS5|WNT10B|AXIN2|PRKDC|PKM|FZD2|WNT7B|AHI1|DKK1|PCNA|RPGRIP1L|MSX1|SNAI2|WNT5B|WDR19|CC2D2A|IFT140|CEP290	6.76e-05
GO Biological Process	Microtubule-based process	15	MLH1|IFT43|BBS2|IFT172|IFT22|IFT88|KIFAP3|NPHP4|DYNLL1|WDR19|CC2D2A|IFT140|BRCA1|DYNC2LI1|DYNLL2	9.21e-05
GO Biological Process	Ear development	9	JAG1|FRZB|IFT88|FZD2|AHI1|RPGRIP1L|MSX1|WDR19|CEP290	9.43e-05
GO Biological Process	Chordate embryonic development	14	IFT172|FZD1|AXIN2|PRKDC|FZD2|WNT7B|DKK1|RPGRIP1L|MSX1|WDR19|CC2D2A|IFT140|BRCA1|LIG4	0.00011
GO Biological Process	Cytoplasmic translation	6	RPL15|RPL11|RPL31|RPL17|RPL32|RPL18	0.00012
GO Biological Process	Embryonic organ morphogenesis	10	IFT172|BBS7|FRZB|BBS5|FZD2|AHI1|MSX1|WDR19|IFT140|CEP290	0.00012
GO Biological Process	Double-strand break repair via nonhomologous end joining	6	ERCC1|MLH1|PRKDC|POLL|BRCA1|LIG4	0.00013
GO Biological Process	DNA damage response, detection of DNA damage	5	RFC2|PCNA|RFC3|POLD1|RFC5	0.00013
GO Biological Process	Animal organ morphogenesis	17	BBS2|JAG1|IFT172|BBS7|FZD1|FRZB|BBS5|WNT10B|AXIN2|FZD2|WNT7B|AHI1|MSX1|SNAI2|WDR19|IFT140|CEP290	0.00014
GO Biological Process	DNA-dependent DNA replication maintenance of fidelity	5	FANCM|GEN1|DNA2|PCNA|POLD1	0.00016
GO Biological Process	Circulatory system development	16	JAG1|IFT172|BBS7|FZD1|BBS5|AXIN2|PRKDC|FZD2|WNT7B|AHI1|PCNA|RPGRIP1L|MSX1|SNAI2|CC2D2A|IFT140	0.00016
GO Biological Process	Nitrogen compound metabolic process	53	ERCC1|RFC2|APEX1|MLH1|NEK9|POLK|IFT172|PMS2|FANCM|CEP164|AXIN2|OGG1|MRPL11|RPL15|RAD9A|PRKDC|GEN1|PKM|RAD51C|WNT7B|RPL21|DNA2|RAD52|REV3L|POLL|POLH|POLE3|RPL11|XPA|PCNA|RFC3|CARS|FANCA|RPL13A|RPL34|RPL31|TMEM67|RPS18|EARS2|RPL17|POLD1|RFC5|RPS24|RPL32|BRCA1|GFM1|RAD51B|RAD17|RPS20|RPL18|XRCC3|C19orf40|LIG4	0.00017
GO Biological Process	Regulation of mitotic cell cycle	14	APEX1|CEP164|WNT10B|RAD9A|PRKDC|GEN1|RAD51C|PCNA|DYNLL1|BRCA1|RAD51B|RAD17|CEP290|XRCC3	0.00019
GO Biological Process	Viral process	15	RPL15|RPL21|RPL11|PCNA|RPL13A|DYNLL1|RPL34|RPL31|RPS18|RPL17|RPS24|RPL32|RPS20|RPL18|LIG4	0.00019
GO Biological Process	Negative regulation of canonical Wnt signaling pathway	8	INVS|FZD1|FRZB|AXIN2|DKK1|NPHP4|SNAI2|WNT5B	0.00019
GO Biological Process	DNA strand elongation involved in DNA replication	4	DNA2|POLE3|PCNA|RFC3	0.0002
GO Biological Process	Regulation of DNA repair	7	AXIN2|OGG1|PRKDC|RAD52|POLH|PCNA|BRCA1	0.00021
GO Biological Process	Cellular response to UV	6	ERCC1|POLK|POLH|XPA|PCNA|POLD1	0.00023
GO Biological Process	Regionalization	10	IFT172|AXIN2|PRKDC|WNT7B|AHI1|DKK1|RPGRIP1L|MSX1|WDR19|IFT140	0.00025
GO Biological Process	Canonical Wnt signaling pathway	6	FZD1|FRZB|WNT10B|FZD2|WNT7B|WNT5B	0.00026
GO Biological Process	Regulation of G2/M transition of mitotic cell cycle	8	CEP164|WNT10B|RAD51C|DYNLL1|BRCA1|RAD51B|RAD17|CEP290	0.00032
GO Biological Process	Positive regulation of DNA metabolic process	8	ERCC1|RFC2|MLH1|PRKDC|PCNA|RFC3|RFC5|BRCA1	0.00034
GO Biological Process	Roof of mouth development	6	IFT172|BBS7|FZD1|FZD2|MSX1|SNAI2	0.00037
GO Biological Process	Chromosome organization	17	ERCC1|RFC2|APEX1|MLH1|FANCM|AXIN2|PRKDC|RAD51C|DNA2|POLE3|XPA|PCNA|RFC3|POLD1|RFC5|XRCC3|LIG4	0.00044
GO Biological Process	Regulation of cellular response to stress	14	ERCC1|FZD1|AXIN2|OGG1|RAD9A|PRKDC|WNT7B|RAD52|POLH|DKK1|PCNA|MSX1|SNAI2|BRCA1	0.00049
GO Biological Process	Base-excision repair, gap-filling	3	POLL|PCNA|POLD1	0.00052
GO Biological Process	Primary metabolic process	54	ERCC1|RFC2|APEX1|MLH1|NEK9|POLK|IFT172|PMS2|FANCM|CEP164|WNT10B|AXIN2|OGG1|MRPL11|RPL15|RAD9A|PRKDC|GEN1|PKM|RAD51C|WNT7B|RPL21|DNA2|RAD52|REV3L|POLL|POLH|POLE3|RPL11|XPA|PCNA|RFC3|CARS|FANCA|RPL13A|RPL34|RPL31|TMEM67|RPS18|EARS2|RPL17|POLD1|RFC5|RPS24|RPL32|BRCA1|GFM1|RAD51B|RAD17|RPS20|RPL18|XRCC3|C19orf40|LIG4	0.00056
GO Biological Process	Somatic recombination of immunoglobulin gene segments	4	ERCC1|MLH1|PRKDC|LIG4	0.00059
GO Biological Process	Regulation of canonical Wnt signaling pathway	9	INVS|FZD1|FRZB|WNT10B|AXIN2|DKK1|NPHP4|SNAI2|WNT5B	0.0006
GO Biological Process	Positive regulation of cell cycle process	9	APEX1|WNT10B|GEN1|RAD51C|PCNA|MSX1|BRCA1|RAD51B|XRCC3	0.00064
GO Biological Process	Regulation of cell cycle	18	APEX1|CEP164|WNT10B|AXIN2|RAD9A|PRKDC|GEN1|RAD51C|DNA2|PCNA|MSX1|DYNLL1|TMEM67|BRCA1|RAD51B|RAD17|CEP290|XRCC3	0.00068
GO Biological Process	Neural tube development	7	IFT172|FZD1|FZD2|RPGRIP1L|WDR19|CC2D2A|IFT140	0.00073
GO Biological Process	Response to light stimulus	9	ERCC1|POLK|OGG1|NPHP1|POLH|XPA|NPHP4|PCNA|POLD1	0.00078
GO Biological Process	DNA duplex unwinding	6	RFC2|FANCM|DNA2|XPA|RFC3|RFC5	0.00079
GO Biological Process	Double-strand break repair via synthesis-dependent strand annealing	3	FANCM|RAD52|XRCC3	0.00095
GO Biological Process	Biological regulation	74	ERCC1|RFC2|APEX1|MLH1|BBS2|JAG1|HSPBP1|IFT172|INVS|BBS7|FANCM|CEP164|FZD1|FRZB|WNT10B|AXIN2|OGG1|RPL15|RAD9A|NPHP1|PRKDC|BBS1|GEN1|PKM|IFT22|IFT88|FZD2|TCTEX1D2|RAD51C|WNT7B|RPL21|DNA2|RAD52|KIFAP3|AHI1|POLH|DKK1|POLE3|RPL11|XPA|NPHP4|PCNA|RPGRIP1L|RFC3|MSX1|FANCA|RPL13A|DYNLL1|RPL34|SIL1|SNAI2|WNT5B|WDR19|RPL31|TMEM67|RPS18|RPL17|CC2D2A|IFT140|POLD1|RFC5|RPS24|RPL32|BRCA1|GFM1|RAD51B|RAD17|RPS20…	0.00097
GO Biological Process	Regulation of DNA replication	6	RFC2|DNA2|PCNA|RFC3|RFC5|RAD17	0.00099
GO Biological Process	Cellular metabolic process	54	ERCC1|RFC2|APEX1|MLH1|NEK9|POLK|PMS2|FANCM|CEP164|AXIN2|OGG1|MRPL11|RPL15|RAD9A|PRKDC|GEN1|PKM|RAD51C|WNT7B|RPL21|DNA2|RAD52|REV3L|POLL|POLH|POLE3|RPL11|XPA|PCNA|RFC3|CARS|FANCA|RPL13A|DYNLL1|RPL34|RPL31|TMEM67|RPS18|EARS2|RPL17|POLD1|RFC5|RPS24|RPL32|BRCA1|GFM1|RAD51B|RAD17|RPS20|RPL18|XRCC3|C19orf40|DYNLL2|LIG4	0.0011
GO Biological Process	Cellular macromolecule catabolic process	15	MLH1|RPL15|RPL21|DNA2|RPL11|RPL13A|RPL34|RPL31|TMEM67|RPS18|RPL17|RPS24|RPL32|RPS20|RPL18	0.0011
GO Biological Process	Animal organ development	31	ERCC1|BBS2|JAG1|IFT172|BBS7|FZD1|FRZB|BBS5|WNT10B|AXIN2|NPHP1|PRKDC|PKM|IFT88|FZD2|WNT7B|AHI1|DKK1|NPHP4|PCNA|RPGRIP1L|MSX1|FANCA|DYNLL1|SNAI2|WNT5B|WDR19|CC2D2A|IFT140|CEP290|LIG4	0.0011
GO Biological Process	Cartilage development	7	BBS2|WNT10B|AXIN2|WNT7B|MSX1|SNAI2|WNT5B	0.0011
GO Biological Process	Skeletal system development	11	BBS2|IFT172|FRZB|WNT10B|AXIN2|WNT7B|MSX1|SNAI2|WNT5B|WDR19|IFT140	0.0012
GO Biological Process	Replication fork processing	4	FANCM|GEN1|DNA2|PCNA	0.0013
GO Biological Process	Limb development	7	IFT172|BBS7|DKK1|RPGRIP1L|MSX1|WDR19|IFT140	0.0014
GO Biological Process	Smoothened signaling pathway	5	IFT172|BBS7|WNT10B|WDR19|CC2D2A	0.0016
GO Biological Process	Mitotic cell cycle process	12	NEK9|CEP164|WNT10B|RAD9A|PRKDC|DNA2|POLE3|PCNA|DYNLL1|BRCA1|RAD17|CEP290	0.0016
GO Biological Process	Sensory organ morphogenesis	8	JAG1|IFT172|FRZB|FZD2|AHI1|MSX1|WDR19|CEP290	0.002
GO Biological Process	Wnt signaling pathway	9	INVS|FZD1|FRZB|WNT10B|AXIN2|FZD2|WNT7B|DKK1|WNT5B	0.0022
GO Biological Process	Telomere maintenance via recombination	3	ERCC1|RAD51C|XRCC3	0.0023
GO Biological Process	Photoreceptor cell outer segment organization	3	AHI1|NPHP4|IFT140	0.0023
GO Biological Process	Inner ear development	7	JAG1|FRZB|IFT88|FZD2|AHI1|RPGRIP1L|CEP290	0.0023
GO Biological Process	T-circle formation	3	ERCC1|DNA2|XRCC3	0.0023
GO Biological Process	Somite development	5	FRZB|AXIN2|PRKDC|DKK1|WDR19	0.0027
GO Biological Process	Somatic hypermutation of immunoglobulin genes	3	MLH1|PMS2|POLL	0.0028
GO Biological Process	Anatomical structure formation involved in morphogenesis	14	ERCC1|JAG1|IFT172|FZD1|WNT10B|AXIN2|PRKDC|FZD2|AHI1|DKK1|MSX1|SNAI2|CC2D2A|CEP290	0.0028
GO Biological Process	Negative regulation of macromolecule metabolic process	28	ERCC1|APEX1|MLH1|BBS2|FZD1|WNT10B|AXIN2|OGG1|RPL15|PRKDC|RPL21|DKK1|POLE3|RPL11|PCNA|MSX1|RPL13A|RPL34|SNAI2|RPL31|RPS18|RPL17|RPS24|RPL32|BRCA1|RAD17|RPS20|RPL18	0.0029
GO Biological Process	Organic substance metabolic process	54	ERCC1|RFC2|APEX1|MLH1|NEK9|POLK|IFT172|PMS2|FANCM|CEP164|WNT10B|AXIN2|OGG1|MRPL11|RPL15|RAD9A|PRKDC|GEN1|PKM|RAD51C|WNT7B|RPL21|DNA2|RAD52|REV3L|POLL|POLH|POLE3|RPL11|XPA|PCNA|RFC3|CARS|FANCA|RPL13A|RPL34|RPL31|TMEM67|RPS18|EARS2|RPL17|POLD1|RFC5|RPS24|RPL32|BRCA1|GFM1|RAD51B|RAD17|RPS20|RPL18|XRCC3|C19orf40|LIG4	0.0029
GO Biological Process	Regulation of biological process	70	ERCC1|RFC2|APEX1|MLH1|BBS2|JAG1|HSPBP1|IFT172|INVS|BBS7|FANCM|CEP164|FZD1|FRZB|WNT10B|AXIN2|OGG1|RPL15|RAD9A|NPHP1|PRKDC|GEN1|PKM|IFT22|IFT88|FZD2|TCTEX1D2|RAD51C|WNT7B|RPL21|DNA2|RAD52|KIFAP3|AHI1|POLH|DKK1|POLE3|RPL11|XPA|NPHP4|PCNA|RPGRIP1L|RFC3|MSX1|FANCA|RPL13A|DYNLL1|RPL34|SNAI2|WNT5B|WDR19|RPL31|TMEM67|RPS18|RPL17|CC2D2A|IFT140|RFC5|RPS24|RPL32|BRCA1|GFM1|RAD51B|RAD17|RPS20|RPL18|CEP290|XR…	0.0032
GO Biological Process	Response to ionizing radiation	6	ERCC1|RAD9A|PRKDC|SNAI2|BRCA1|LIG4	0.0035
GO Biological Process	Negative regulation of biological process	42	ERCC1|APEX1|MLH1|BBS2|JAG1|IFT172|INVS|FZD1|FRZB|WNT10B|AXIN2|OGG1|RPL15|RAD9A|PRKDC|RPL21|DNA2|KIFAP3|AHI1|DKK1|POLE3|RPL11|NPHP4|PCNA|RPGRIP1L|MSX1|RPL13A|DYNLL1|RPL34|SNAI2|WNT5B|RPL31|TMEM67|RPS18|RPL17|RPS24|RPL32|BRCA1|RAD17|RPS20|RPL18|LIG4	0.0035
GO Biological Process	Localization	43	MLH1|IFT43|BBS9|BBS2|IFT172|BBS7|CEP164|BBS5|AXIN2|RPL15|NPHP1|BBS1|PKM|IFT22|IFT88|RPL21|KIFAP3|AHI1|RPL11|XPA|NPHP4|RPGRIP1L|MSX1|RPL13A|DYNLL1|RPL34|SIL1|SNAI2|WDR19|RPL31|TMEM67|RPS18|RPL17|CC2D2A|IFT140|RPS24|RPL32|RPS20|TMEM216|RPL18|CEP290|DYNC2LI1|DYNLL2	0.0037
GO Biological Process	Regulation of centrosome duplication	4	GEN1|TMEM67|BRCA1|XRCC3	0.0039
GO Biological Process	Metabolic process	56	ERCC1|RFC2|APEX1|MLH1|NEK9|POLK|IFT172|PMS2|FANCM|CEP164|WNT10B|AXIN2|OGG1|MRPL11|RPL15|RAD9A|PRKDC|GEN1|PKM|RAD51C|WNT7B|RPL21|DNA2|RAD52|REV3L|POLL|POLH|POLE3|RPL11|XPA|PCNA|RFC3|CARS|FANCA|RPL13A|DYNLL1|RPL34|RPL31|TMEM67|RPS18|EARS2|RPL17|POLD1|RFC5|RPS24|RPL32|BRCA1|GFM1|RAD51B|RAD17|RPS20|RPL18|XRCC3|C19orf40|DYNLL2|LIG4	0.0043
GO Biological Process	DNA integrity checkpoint	6	RAD9A|PRKDC|DNA2|PCNA|BRCA1|RAD17	0.0043
GO Biological Process	Negative regulation of gene expression	22	MLH1|BBS2|FZD1|WNT10B|RPL15|RPL21|DKK1|POLE3|RPL11|PCNA|MSX1|RPL13A|RPL34|SNAI2|RPL31|RPS18|RPL17|RPS24|RPL32|BRCA1|RPS20|RPL18	0.0044
GO Biological Process	Photoreceptor cell development	4	AHI1|NPHP4|IFT140|CEP290	0.0044
GO Biological Process	Negative regulation of metabolic process	29	ERCC1|APEX1|MLH1|BBS2|FZD1|WNT10B|AXIN2|OGG1|RPL15|PRKDC|RPL21|DKK1|POLE3|RPL11|PCNA|MSX1|RPL13A|DYNLL1|RPL34|SNAI2|RPL31|RPS18|RPL17|RPS24|RPL32|BRCA1|RAD17|RPS20|RPL18	0.0045
GO Biological Process	Epithelial tube morphogenesis	8	IFT172|BBS7|FZD1|BBS5|FZD2|AHI1|CC2D2A|CEP290	0.0048
GO Biological Process	Positive regulation of mitotic cell cycle	6	APEX1|WNT10B|GEN1|RAD51C|RAD51B|XRCC3	0.0049
GO Biological Process	DNA replication checkpoint	3	RAD9A|DNA2|RAD17	0.005
GO Biological Process	Organonitrogen compound biosynthetic process	17	MRPL11|RPL15|PKM|RPL21|RPL11|CARS|RPL13A|RPL34|RPL31|RPS18|EARS2|RPL17|RPS24|RPL32|GFM1|RPS20|RPL18	0.0059
GO Biological Process	Resolution of mitotic recombination intermediates	2	GEN1|XRCC3	0.0062
GO Biological Process	Replication fork reversal	2	FANCM|DNA2	0.0062
GO Biological Process	Reciprocal meiotic recombination	4	MLH1|FANCM|RAD51C|RAD51B	0.0065
GO Biological Process	Meiotic cell cycle process	6	ERCC1|MLH1|FANCM|RAD51C|FANCA|RAD51B	0.0065
GO Biological Process	Regulation of cellular component biogenesis	14	ERCC1|FZD1|WNT10B|NPHP1|IFT88|TCTEX1D2|DKK1|XPA|NPHP4|RPL13A|SNAI2|IFT140|BRCA1|DYNC2LI1	0.0066
GO Biological Process	Tube development	13	JAG1|IFT172|BBS7|FZD1|BBS5|FZD2|WNT7B|AHI1|RPGRIP1L|WDR19|CC2D2A|IFT140|CEP290	0.0067
GO Biological Process	Isotype switching	3	ERCC1|MLH1|LIG4	0.0074
GO Biological Process	Fat cell differentiation	5	BBS9|BBS2|BBS7|SNAI2|WNT5B	0.0074
GO Biological Process	Positive regulation of response to DNA damage stimulus	5	RAD9A|PRKDC|PCNA|MSX1|BRCA1	0.0074
GO Biological Process	Brain development	12	BBS2|IFT172|BBS7|FZD1|PRKDC|WNT7B|AHI1|DKK1|RPGRIP1L|MSX1|DYNLL1|CEP290	0.0075
GO Biological Process	Regulation of cilium assembly	4	IFT88|TCTEX1D2|IFT140|DYNC2LI1	0.0077
GO Biological Process	Melanosome transport	3	BBS2|BBS7|BBS5	0.0082
GO Biological Process	Regulation of animal organ morphogenesis	7	JAG1|FZD1|FZD2|AHI1|DKK1|MSX1|SNAI2	0.0094
GO Biological Process	Mitotic telomere maintenance via semi-conservative replication	2	DNA2|PCNA	0.0096
GO Biological Process	Meiosis I cell cycle process	5	ERCC1|MLH1|FANCM|RAD51C|RAD51B	0.0098
GO Biological Process	Response to abiotic stimulus	15	ERCC1|POLK|OGG1|RAD9A|NPHP1|PRKDC|PKM|POLH|XPA|NPHP4|PCNA|SNAI2|POLD1|BRCA1|LIG4	0.01
GO Biological Process	DNA double-strand break processing	3	DNA2|RAD52|BRCA1	0.0101
GO Biological Process	Regulation of bicellular tight junction assembly	3	NPHP1|NPHP4|SNAI2	0.0101
GO Biological Process	Anatomical structure morphogenesis	22	ERCC1|BBS2|JAG1|IFT172|BBS7|FZD1|FRZB|BBS5|WNT10B|AXIN2|PRKDC|FZD2|WNT7B|AHI1|DKK1|RPGRIP1L|MSX1|SNAI2|WDR19|CC2D2A|IFT140|CEP290	0.0108
GO Biological Process	Regulation of osteoblast differentiation	5	JAG1|WNT10B|AXIN2|WNT7B|SNAI2	0.0108
GO Biological Process	Cell surface receptor signaling pathway involved in heart development	3	JAG1|MSX1|SNAI2	0.0112
GO Biological Process	Heart looping	4	IFT172|BBS7|BBS5|AHI1	0.0117
GO Biological Process	RNA metabolic process	18	APEX1|MLH1|RPL15|PRKDC|RPL21|DNA2|RPL11|CARS|RPL13A|RPL34|RPL31|RPS18|EARS2|RPL17|RPS24|RPL32|RPS20|RPL18	0.0118
GO Biological Process	Ear morphogenesis	5	FRZB|FZD2|MSX1|WDR19|CEP290	0.013
GO Biological Process	pro-B cell differentiation	2	PRKDC|LIG4	0.0135
GO Biological Process	Leading strand elongation	2	POLE3|PCNA	0.0135
GO Biological Process	Regulation of ossification	6	JAG1|WNT10B|AXIN2|WNT7B|DKK1|SNAI2	0.0143
GO Biological Process	Positive regulation of G2/M transition of mitotic cell cycle	3	WNT10B|RAD51C|RAD51B	0.0147
GO Biological Process	Embryonic limb morphogenesis	5	DKK1|RPGRIP1L|MSX1|WDR19|IFT140	0.0147
GO Biological Process	Cartilage morphogenesis	3	WNT7B|MSX1|SNAI2	0.0159
GO Biological Process	Intrinsic apoptotic signaling pathway in response to DNA damage	4	MLH1|PRKDC|XPA|BRCA1	0.0161
GO Biological Process	Epithelial tube formation	5	IFT172|FZD1|FZD2|CC2D2A|CEP290	0.0165
GO Biological Process	Regulation of macromolecule metabolic process	45	ERCC1|RFC2|APEX1|MLH1|BBS2|JAG1|HSPBP1|BBS7|FANCM|FZD1|WNT10B|AXIN2|OGG1|RPL15|PRKDC|FZD2|WNT7B|RPL21|DNA2|RAD52|AHI1|POLH|DKK1|POLE3|RPL11|XPA|PCNA|RFC3|MSX1|FANCA|RPL13A|RPL34|SNAI2|RPL31|RPS18|RPL17|RFC5|RPS24|RPL32|BRCA1|GFM1|RAD17|RPS20|RPL18|CEP290	0.0167
GO Biological Process	Regulation of fat cell differentiation	5	JAG1|FRZB|WNT10B|SNAI2|WNT5B	0.0175
GO Biological Process	Muscular septum morphogenesis	2	FZD1|FZD2	0.0178
GO Biological Process	Immunoglobulin V(D)J recombination	2	PRKDC|LIG4	0.0178
GO Biological Process	T cell receptor V(D)J recombination	2	PRKDC|LIG4	0.0178
GO Biological Process	Positive regulation of intrinsic apoptotic signaling pathway by p53 class mediator	2	RPL11|MSX1	0.0178
GO Biological Process	Developmental process	42	ERCC1|APEX1|MLH1|BBS9|BBS2|JAG1|IFT172|INVS|BBS7|PMS2|FZD1|FRZB|BBS5|WNT10B|AXIN2|OGG1|NPHP1|PRKDC|PKM|IFT88|FZD2|RAD51C|WNT7B|AHI1|POLL|DKK1|XPA|NPHP4|PCNA|RPGRIP1L|MSX1|FANCA|DYNLL1|SNAI2|WNT5B|WDR19|CC2D2A|IFT140|BRCA1|CEP290|DYNC2LI1|LIG4	0.0183
GO Biological Process	DNA damage checkpoint	5	RAD9A|PRKDC|PCNA|BRCA1|RAD17	0.0213
GO Biological Process	Positive regulation of developmental process	16	MLH1|BBS2|JAG1|FZD1|FRZB|WNT10B|AXIN2|PRKDC|PKM|WNT7B|AHI1|DKK1|SNAI2|WNT5B|BRCA1|LIG4	0.0214
GO Biological Process	Central nervous system development	13	BBS2|IFT172|BBS7|FZD1|PRKDC|WNT7B|AHI1|DKK1|RPGRIP1L|MSX1|DYNLL1|CEP290|LIG4	0.0227
GO Biological Process	Hard palate development	2	FZD1|FZD2	0.0228
GO Biological Process	Positive regulation of bicellular tight junction assembly	2	NPHP1|NPHP4	0.0228
GO Biological Process	Positive regulation of ATP-dependent microtubule motor activity, plus-end-directed	2	DYNLL1|DYNLL2	0.0228
GO Biological Process	Morphogenesis of embryonic epithelium	5	IFT172|FZD1|FZD2|WNT7B|CC2D2A	0.0234
GO Biological Process	Nucleobase-containing compound biosynthetic process	13	RFC2|POLK|OGG1|PKM|REV3L|POLL|POLH|POLE3|PCNA|RFC3|POLD1|RFC5|LIG4	0.0236
GO Biological Process	Positive regulation of transcription initiation from RNA polymerase II promoter	3	ERCC1|WNT10B|XPA	0.0249
GO Biological Process	Positive regulation of mitotic cell cycle phase transition	4	APEX1|WNT10B|RAD51C|RAD51B	0.025
GO Biological Process	Regulation of metabolic process	47	ERCC1|RFC2|APEX1|MLH1|BBS2|JAG1|HSPBP1|BBS7|FANCM|FZD1|WNT10B|AXIN2|OGG1|RPL15|PRKDC|IFT88|FZD2|WNT7B|RPL21|DNA2|RAD52|AHI1|POLH|DKK1|POLE3|RPL11|XPA|PCNA|RFC3|MSX1|FANCA|RPL13A|DYNLL1|RPL34|SNAI2|RPL31|RPS18|RPL17|RFC5|RPS24|RPL32|BRCA1|GFM1|RAD17|RPS20|RPL18|CEP290	0.0253
GO Biological Process	Neural tube patterning	3	RPGRIP1L|WDR19|IFT140	0.0266
GO Biological Process	System development	34	ERCC1|MLH1|BBS2|JAG1|IFT172|BBS7|PMS2|FZD1|FRZB|BBS5|WNT10B|AXIN2|NPHP1|PRKDC|PKM|IFT88|FZD2|WNT7B|AHI1|POLL|DKK1|NPHP4|PCNA|RPGRIP1L|MSX1|FANCA|DYNLL1|SNAI2|WNT5B|WDR19|CC2D2A|IFT140|CEP290|LIG4	0.0272
GO Biological Process	Positive regulation of mitotic cell cycle spindle assembly checkpoint	2	GEN1|XRCC3	0.0278
GO Biological Process	Meiotic nuclear division	5	MLH1|FANCM|RAD51C|FANCA|RAD51B	0.0285
GO Biological Process	Multicellular organism development	37	ERCC1|MLH1|BBS2|JAG1|IFT172|INVS|BBS7|PMS2|FZD1|FRZB|BBS5|WNT10B|AXIN2|NPHP1|PRKDC|PKM|IFT88|FZD2|WNT7B|AHI1|POLL|DKK1|NPHP4|PCNA|RPGRIP1L|MSX1|FANCA|DYNLL1|SNAI2|WNT5B|WDR19|CC2D2A|IFT140|BRCA1|CEP290|DYNC2LI1|LIG4	0.0306
GO Biological Process	Nervous system development	22	BBS2|JAG1|IFT172|BBS7|FZD1|WNT10B|PRKDC|IFT88|FZD2|WNT7B|AHI1|DKK1|NPHP4|RPGRIP1L|MSX1|DYNLL1|WNT5B|WDR19|CC2D2A|IFT140|CEP290|LIG4	0.0312
GO Biological Process	DNA conformation change	7	RFC2|FANCM|DNA2|POLE3|XPA|RFC3|RFC5	0.0313
GO Biological Process	Mitotic cell cycle checkpoint	5	RAD9A|PRKDC|PCNA|BRCA1|RAD17	0.0315
GO Biological Process	Stem cell differentiation	5	JAG1|FZD1|FRZB|MSX1|SNAI2	0.0315
GO Biological Process	Tube morphogenesis	10	JAG1|IFT172|BBS7|FZD1|BBS5|FZD2|WNT7B|AHI1|CC2D2A|CEP290	0.0323
GO Biological Process	Neural tube closure	4	IFT172|FZD1|FZD2|CC2D2A	0.0331
GO Biological Process	Regulation of response to stimulus	32	ERCC1|RFC2|MLH1|BBS2|JAG1|IFT172|INVS|FZD1|FRZB|WNT10B|AXIN2|OGG1|RAD9A|PRKDC|WNT7B|DNA2|RAD52|POLH|DKK1|RPL11|NPHP4|PCNA|RPGRIP1L|RFC3|MSX1|FANCA|SNAI2|WNT5B|IFT140|RFC5|BRCA1|RAD17	0.0331
GO Biological Process	Cellular catabolic process	18	MLH1|OGG1|RPL15|RPL21|DNA2|RPL11|RPL13A|DYNLL1|RPL34|RPL31|TMEM67|RPS18|RPL17|RPS24|RPL32|RPS20|RPL18|DYNLL2	0.0334
GO Biological Process	Pronephros development	2	AHI1|CEP290	0.0334
GO Biological Process	Protein localization to ciliary transition zone	2	NPHP4|CC2D2A	0.0334
GO Biological Process	Embryonic camera-type eye development	3	IFT172|WDR19|IFT140	0.0338
GO Biological Process	Pigmentation	4	BBS2|BBS7|BBS5|SNAI2	0.0352
GO Biological Process	Regulation of cellular component organization	22	ERCC1|FZD1|FRZB|WNT10B|AXIN2|NPHP1|GEN1|IFT88|TCTEX1D2|AHI1|DKK1|XPA|NPHP4|MSX1|RPL13A|SNAI2|TMEM67|IFT140|BRCA1|XRCC3|DYNC2LI1|LIG4	0.0357
GO Biological Process	Regulation of microtubule-based process	6	BBS2|GEN1|TCTEX1D2|TMEM67|BRCA1|XRCC3	0.0361
GO Biological Process	Photoreceptor cell maintenance	3	BBS2|BBS1|NPHP4	0.0382
GO Biological Process	Cell junction disassembly	2	DKK1|SNAI2	0.0395
GO Biological Process	Endocardial cushion development	3	JAG1|MSX1|SNAI2	0.0451
GO Biological Process	Membranous septum morphogenesis	2	FZD1|FZD2	0.0464
GO Biological Process	Pyrimidine dimer repair	2	ERCC1|POLH	0.0464
GO Biological Process	Loop of Henle development	2	JAG1|WNT7B	0.0464
GO Biological Process	Regulation of chromosome organization	7	ERCC1|AXIN2|GEN1|SNAI2|BRCA1|XRCC3|LIG4	0.0482
GO Biological Process	Homeostatic process	17	ERCC1|RFC2|APEX1|BBS2|PRKDC|BBS1|RAD51C|WNT7B|DNA2|POLE3|NPHP4|PCNA|RFC3|POLD1|RFC5|RPS24|XRCC3	0.0493
GO Biological Process	Male meiotic nuclear division	3	MLH1|RAD51C|FANCA	0.0499
KEGG Pathways	Ribosome	14	MRPL11|RPL15|RPL21|RPL11|RPL13A|RPL34|RPL31|RPS18|RPL17|RPS24|RPL32|RPS20|RPL18|ENSP00000463379	1.08e-12
KEGG Pathways	Fanconi anemia pathway	11	ERCC1|MLH1|POLK|PMS2|FANCM|RAD51C|REV3L|POLH|FANCA|BRCA1|C19orf40	1.08e-12
KEGG Pathways	Mismatch repair	7	RFC2|MLH1|PMS2|PCNA|RFC3|POLD1|RFC5	6.43e-09
KEGG Pathways	Nucleotide excision repair	8	ERCC1|RFC2|POLE3|XPA|PCNA|RFC3|POLD1|RFC5	9.45e-09
KEGG Pathways	DNA replication	7	RFC2|DNA2|POLE3|PCNA|RFC3|POLD1|RFC5	5.82e-08
KEGG Pathways	Base excision repair	6	APEX1|OGG1|POLL|POLE3|PCNA|POLD1	1.18e-06
KEGG Pathways	Basal cell carcinoma	7	POLK|FZD1|WNT10B|AXIN2|FZD2|WNT7B|WNT5B	1.27e-06
KEGG Pathways	Breast cancer	9	POLK|JAG1|FZD1|WNT10B|AXIN2|FZD2|WNT7B|WNT5B|BRCA1	1.38e-06
KEGG Pathways	Homologous recombination	6	RAD51C|RAD52|POLD1|BRCA1|RAD51B|XRCC3	1.92e-06
KEGG Pathways	Gastric cancer	8	MLH1|POLK|FZD1|WNT10B|AXIN2|FZD2|WNT7B|WNT5B	1.49e-05
KEGG Pathways	Wnt signaling pathway	8	INVS|FZD1|WNT10B|AXIN2|FZD2|WNT7B|DKK1|WNT5B	2.19e-05
KEGG Pathways	Platinum drug resistance	6	ERCC1|MLH1|REV3L|POLH|XPA|BRCA1	3.45e-05
KEGG Pathways	Hippo signaling pathway	7	FZD1|WNT10B|AXIN2|FZD2|WNT7B|SNAI2|WNT5B	0.00021
KEGG Pathways	Hepatocellular carcinoma	7	POLK|FZD1|WNT10B|AXIN2|FZD2|WNT7B|WNT5B	0.00026
KEGG Pathways	Non-homologous end-joining	3	PRKDC|POLL|LIG4	0.00088
KEGG Pathways	Signaling pathways regulating pluripotency of stem cells	6	FZD1|WNT10B|AXIN2|FZD2|WNT7B|WNT5B	0.0011
KEGG Pathways	Melanogenesis	5	FZD1|WNT10B|FZD2|WNT7B|WNT5B	0.0017
KEGG Pathways	Cushing syndrome	6	FZD1|WNT10B|AXIN2|FZD2|WNT7B|WNT5B	0.0017
KEGG Pathways	Human papillomavirus infection	8	JAG1|FZD1|WNT10B|AXIN2|PKM|FZD2|WNT7B|WNT5B	0.0024
KEGG Pathways	Pathways in cancer	9	MLH1|POLK|JAG1|FZD1|WNT10B|AXIN2|FZD2|WNT7B|WNT5B	0.0105
KEGG Pathways	mTOR signaling pathway	5	FZD1|WNT10B|FZD2|WNT7B|WNT5B	0.0115
KEGG Pathways	Vasopressin-regulated water reabsorption	3	DYNLL1|DYNC2LI1|DYNLL2	0.0192
KEGG Pathways	Alzheimer disease	7	FZD1|WNT10B|AXIN2|FZD2|WNT7B|DKK1|WNT5B	0.0192
KEGG Pathways	Proteoglycans in cancer	5	FZD1|WNT10B|FZD2|WNT7B|WNT5B	0.0309
KEGG Pathways	Endometrial cancer	3	MLH1|POLK|AXIN2	0.0343
Reactome Pathways	DNA Repair	30	ERCC1|RFC2|APEX1|MLH1|POLK|PMS2|FANCM|OGG1|RAD9A|PRKDC|GEN1|RAD51C|DNA2|RAD52|REV3L|POLL|POLH|POLE3|XPA|PCNA|RFC3|FANCA|POLD1|RFC5|BRCA1|RAD51B|RAD17|XRCC3|C19orf40|LIG4	1.36e-27
Reactome Pathways	Cilium Assembly	24	BBS9|BBS2|IFT172|BBS7|CEP164|BBS5|NPHP1|BBS1|IFT22|IFT88|TCTEX1D2|KIFAP3|AHI1|NPHP4|RPGRIP1L|DYNLL1|WDR19|TMEM67|CC2D2A|IFT140|TMEM216|CEP290|DYNC2LI1|DYNLL2	8.64e-24
Reactome Pathways	DNA Double-Strand Break Repair	21	ERCC1|RFC2|POLK|RAD9A|PRKDC|GEN1|RAD51C|DNA2|RAD52|POLL|POLH|POLE3|PCNA|RFC3|POLD1|RFC5|BRCA1|RAD51B|RAD17|XRCC3|LIG4	6.69e-22
Reactome Pathways	HDR through Homologous Recombination (HRR)	16	RFC2|POLK|RAD9A|GEN1|RAD51C|DNA2|POLH|POLE3|PCNA|RFC3|POLD1|RFC5|BRCA1|RAD51B|RAD17|XRCC3	8.7e-20
Reactome Pathways	HDR through Homologous Recombination (HRR) or Single Strand Annealing (SSA)	18	ERCC1|RFC2|POLK|RAD9A|GEN1|RAD51C|DNA2|RAD52|POLH|POLE3|PCNA|RFC3|POLD1|RFC5|BRCA1|RAD51B|RAD17|XRCC3	1.49e-19
Reactome Pathways	Peptide chain elongation	12	RPL15|RPL21|RPL11|RPL13A|RPL34|RPL31|RPS18|RPL17|RPS24|RPL32|RPS20|RPL18	6.28e-12
Reactome Pathways	Viral mRNA Translation	12	RPL15|RPL21|RPL11|RPL13A|RPL34|RPL31|RPS18|RPL17|RPS24|RPL32|RPS20|RPL18	6.28e-12
Reactome Pathways	Homologous DNA Pairing and Strand Exchange	10	RFC2|RAD9A|RAD51C|DNA2|RFC3|RFC5|BRCA1|RAD51B|RAD17|XRCC3	6.28e-12
Reactome Pathways	Selenocysteine synthesis	12	RPL15|RPL21|RPL11|RPL13A|RPL34|RPL31|RPS18|RPL17|RPS24|RPL32|RPS20|RPL18	7.45e-12
Reactome Pathways	Eukaryotic Translation Termination	12	RPL15|RPL21|RPL11|RPL13A|RPL34|RPL31|RPS18|RPL17|RPS24|RPL32|RPS20|RPL18	7.45e-12
Reactome Pathways	Nonsense Mediated Decay (NMD) independent of the Exon Junction Complex (EJC)	12	RPL15|RPL21|RPL11|RPL13A|RPL34|RPL31|RPS18|RPL17|RPS24|RPL32|RPS20|RPL18	7.45e-12
Reactome Pathways	Formation of a pool of free 40S subunits	12	RPL15|RPL21|RPL11|RPL13A|RPL34|RPL31|RPS18|RPL17|RPS24|RPL32|RPS20|RPL18	1.37e-11
Reactome Pathways	Response of EIF2AK4 (GCN2) to amino acid deficiency	12	RPL15|RPL21|RPL11|RPL13A|RPL34|RPL31|RPS18|RPL17|RPS24|RPL32|RPS20|RPL18	1.37e-11
Reactome Pathways	Intraflagellar transport	10	IFT172|IFT22|IFT88|TCTEX1D2|KIFAP3|DYNLL1|WDR19|IFT140|DYNC2LI1|DYNLL2	2.05e-11
Reactome Pathways	L13a-mediated translational silencing of Ceruloplasmin expression	12	RPL15|RPL21|RPL11|RPL13A|RPL34|RPL31|RPS18|RPL17|RPS24|RPL32|RPS20|RPL18	2.95e-11
Reactome Pathways	GTP hydrolysis and joining of the 60S ribosomal subunit	12	RPL15|RPL21|RPL11|RPL13A|RPL34|RPL31|RPS18|RPL17|RPS24|RPL32|RPS20|RPL18	3.09e-11
Reactome Pathways	SRP-dependent cotranslational protein targeting to membrane	12	RPL15|RPL21|RPL11|RPL13A|RPL34|RPL31|RPS18|RPL17|RPS24|RPL32|RPS20|RPL18	3.25e-11
Reactome Pathways	HDR through Single Strand Annealing (SSA)	9	ERCC1|RFC2|RAD9A|DNA2|RAD52|RFC3|RFC5|BRCA1|RAD17	4.15e-11
Reactome Pathways	Nonsense Mediated Decay (NMD) enhanced by the Exon Junction Complex (EJC)	12	RPL15|RPL21|RPL11|RPL13A|RPL34|RPL31|RPS18|RPL17|RPS24|RPL32|RPS20|RPL18	4.15e-11
Reactome Pathways	Translation	16	MRPL11|RPL15|RPL21|RPL11|CARS|RPL13A|RPL34|RPL31|RPS18|EARS2|RPL17|RPS24|RPL32|GFM1|RPS20|RPL18	4.22e-11
Reactome Pathways	Presynaptic phase of homologous DNA pairing and strand exchange	9	RFC2|RAD9A|RAD51C|DNA2|RFC3|RFC5|BRCA1|RAD51B|RAD17	4.85e-11
Reactome Pathways	Translesion synthesis by Y family DNA polymerases bypasses lesions on DNA template	9	RFC2|POLK|REV3L|POLH|POLE3|PCNA|RFC3|POLD1|RFC5	5.75e-11
Reactome Pathways	Dual Incision in GG-NER	9	ERCC1|RFC2|POLK|POLE3|XPA|PCNA|RFC3|POLD1|RFC5	8.24e-11
Reactome Pathways	Termination of translesion DNA synthesis	8	RFC2|POLK|POLH|POLE3|PCNA|RFC3|POLD1|RFC5	5.76e-10
Reactome Pathways	Resolution of Abasic Sites (AP sites)	8	RFC2|APEX1|OGG1|POLE3|PCNA|RFC3|POLD1|RFC5	1.8e-09
Reactome Pathways	Regulation of expression of SLITs and ROBOs	12	RPL15|RPL21|RPL11|RPL13A|RPL34|RPL31|RPS18|RPL17|RPS24|RPL32|RPS20|RPL18	1.8e-09
Reactome Pathways	PCNA-Dependent Long Patch Base Excision Repair	7	RFC2|APEX1|POLE3|PCNA|RFC3|POLD1|RFC5	1.97e-09
Reactome Pathways	Dual incision in TC-NER	9	ERCC1|RFC2|POLK|POLE3|XPA|PCNA|RFC3|POLD1|RFC5	2.63e-09
Reactome Pathways	Anchoring of the basal body to the plasma membrane	10	CEP164|NPHP1|AHI1|NPHP4|RPGRIP1L|DYNLL1|TMEM67|CC2D2A|TMEM216|CEP290	2.95e-09
Reactome Pathways	Major pathway of rRNA processing in the nucleolus and cytosol	12	RPL15|RPL21|RPL11|RPL13A|RPL34|RPL31|RPS18|RPL17|RPS24|RPL32|RPS20|RPL18	3.57e-09
Reactome Pathways	Gap-filling DNA repair synthesis and ligation in GG-NER	7	RFC2|POLK|POLE3|PCNA|RFC3|POLD1|RFC5	4.99e-09
Reactome Pathways	Translesion synthesis by POLK	6	RFC2|POLK|REV3L|PCNA|RFC3|RFC5	3.12e-08
Reactome Pathways	Lagging Strand Synthesis	6	RFC2|DNA2|PCNA|RFC3|POLD1|RFC5	6.89e-08
Reactome Pathways	Cell Cycle	17	RFC2|MLH1|NEK9|CEP164|RAD9A|RAD51C|DNA2|POLE3|PCNA|RFC3|DYNLL1|POLD1|RFC5|BRCA1|RAD17|CEP290|DYNLL2	2.6e-07
Reactome Pathways	Recognition of DNA damage by PCNA-containing replication complex	6	RFC2|POLE3|PCNA|RFC3|POLD1|RFC5	5.2e-07
Reactome Pathways	Resolution of D-loop Structures through Holliday Junction Intermediates	6	GEN1|RAD51C|DNA2|BRCA1|RAD51B|XRCC3	6.07e-07
Reactome Pathways	Polymerase switching	5	RFC2|PCNA|RFC3|POLD1|RFC5	7.16e-07
Reactome Pathways	Telomere C-strand (Lagging Strand) Synthesis	6	RFC2|DNA2|PCNA|RFC3|POLD1|RFC5	9.07e-07
Reactome Pathways	Translesion synthesis by REV1	5	RFC2|REV3L|PCNA|RFC3|RFC5	1.17e-06
Reactome Pathways	Gap-filling DNA repair synthesis and ligation in TC-NER	7	RFC2|POLK|POLE3|PCNA|RFC3|POLD1|RFC5	1.17e-06
Reactome Pathways	Translesion synthesis by POLI	5	RFC2|REV3L|PCNA|RFC3|RFC5	1.48e-06
Reactome Pathways	Translesion Synthesis by POLH	5	RFC2|POLH|PCNA|RFC3|RFC5	2.33e-06
Reactome Pathways	G2/M DNA damage checkpoint	7	RFC2|RAD9A|DNA2|RFC3|RFC5|BRCA1|RAD17	3.86e-06
Reactome Pathways	BBSome-mediated cargo-targeting to cilium	5	BBS9|BBS2|BBS7|BBS5|BBS1	4.24e-06
Reactome Pathways	Processing of DNA double-strand break ends	7	RFC2|RAD9A|DNA2|RFC3|RFC5|BRCA1|RAD17	4.7e-06
Reactome Pathways	Cellular responses to stress	14	RPL15|RPL21|RPL11|RPL13A|DYNLL1|RPL34|RPL31|RPS18|RPL17|RPS24|RPL32|RPS20|RPL18|DYNLL2	6.38e-06
Reactome Pathways	Resolution of D-loop Structures through Synthesis-Dependent Strand Annealing (SDSA)	5	RAD51C|DNA2|BRCA1|RAD51B|XRCC3	6.87e-06
Reactome Pathways	Polymerase switching on the C-strand of the telomere	5	RFC2|PCNA|RFC3|POLD1|RFC5	8.05e-06
Reactome Pathways	Regulation of TP53 Activity through Phosphorylation	7	RFC2|RAD9A|DNA2|RFC3|RFC5|BRCA1|RAD17	9.71e-06
Reactome Pathways	Diseases of DNA repair	4	MLH1|PMS2|OGG1|BRCA1	2.01e-05
Reactome Pathways	Mismatch repair (MMR) directed by MSH2:MSH6 (MutSalpha)	4	MLH1|PMS2|PCNA|POLD1	3.32e-05
Reactome Pathways	Mismatch repair (MMR) directed by MSH2:MSH3 (MutSbeta)	4	MLH1|PMS2|PCNA|POLD1	3.32e-05
Reactome Pathways	Activation of ATR in response to replication stress	5	RFC2|RAD9A|RFC3|RFC5|RAD17	3.57e-05
Reactome Pathways	Synthesis of DNA	7	RFC2|DNA2|POLE3|PCNA|RFC3|POLD1|RFC5	3.97e-05
Reactome Pathways	Disease	21	MLH1|JAG1|PMS2|OGG1|RPL15|RPL21|DKK1|RPL11|RPL13A|DYNLL1|RPL34|RPL31|RPS18|RPL17|RPS24|RPL32|BRCA1|RPS20|RPL18|DYNLL2|LIG4	0.00013
Reactome Pathways	Infectious disease	15	RPL15|RPL21|RPL11|RPL13A|DYNLL1|RPL34|RPL31|RPS18|RPL17|RPS24|RPL32|RPS20|RPL18|DYNLL2|LIG4	0.00013
Reactome Pathways	Cell Cycle, Mitotic	12	RFC2|NEK9|CEP164|DNA2|POLE3|PCNA|RFC3|DYNLL1|POLD1|RFC5|CEP290|DYNLL2	0.00013
Reactome Pathways	Cell Cycle Checkpoints	9	RFC2|RAD9A|DNA2|RFC3|DYNLL1|RFC5|BRCA1|RAD17|DYNLL2	0.00013
Reactome Pathways	Transcriptional Regulation by TP53	10	RFC2|MLH1|PMS2|RAD9A|DNA2|PCNA|RFC3|RFC5|BRCA1|RAD17	0.00018
Reactome Pathways	Metabolism of proteins	23	AXIN2|MRPL11|RPL15|PRKDC|RPL21|RAD52|RPL11|PCNA|CARS|RPL13A|DYNLL1|RPL34|RPL31|RPS18|EARS2|RPL17|RPS24|RPL32|BRCA1|GFM1|RPS20|RPL18|DYNLL2	0.00047
Reactome Pathways	Fanconi Anemia Pathway	4	ERCC1|FANCM|FANCA|C19orf40	0.0008
Reactome Pathways	Removal of the Flap Intermediate	3	DNA2|PCNA|POLD1	0.0013
Reactome Pathways	Removal of the Flap Intermediate from the C-strand	3	DNA2|PCNA|POLD1	0.0021
Reactome Pathways	Defective Mismatch Repair Associated With MLH1	2	MLH1|PMS2	0.0026
Reactome Pathways	Defective Mismatch Repair Associated With PMS2	2	MLH1|PMS2	0.0026
Reactome Pathways	Nonhomologous End-Joining (NHEJ)	4	PRKDC|POLL|BRCA1|LIG4	0.0026
Reactome Pathways	Hedgehog off state	5	IFT172|IFT88|RPGRIP1L|WDR19|IFT140	0.0037
Reactome Pathways	WNT ligand biogenesis and trafficking	3	WNT10B|WNT7B|WNT5B	0.0062
Reactome Pathways	Signaling by WNT	7	FZD1|WNT10B|AXIN2|FZD2|WNT7B|DKK1|WNT5B	0.0092
Reactome Pathways	Class B/2 (Secretin family receptors)	4	FZD1|WNT10B|FZD2|WNT7B	0.0204
Reactome Pathways	Displacement of DNA glycosylase by APEX1	2	APEX1|OGG1	0.0214
Reactome Pathways	Aggrephagy	3	IFT88|DYNLL1|DYNLL2	0.0217
Reactome Pathways	Developmental Biology	13	WNT10B|RPL15|RPL21|RPL11|RPL13A|RPL34|RPL31|RPS18|RPL17|RPS24|RPL32|RPS20|RPL18	0.0255
Reactome Pathways	Formation of the ternary complex, and subsequently, the 43S complex	3	RPS18|RPS24|RPS20	0.0325
Reactome Pathways	Mitotic Prometaphase	5	NEK9|CEP164|DYNLL1|CEP290|DYNLL2	0.0441
Reactome Pathways	Translation initiation complex formation	3	RPS18|RPS24|RPS20	0.0441
Reactome Pathways	Ribosomal scanning and start codon recognition	3	RPS18|RPS24|RPS20	0.0441
Reactome Pathways	Meiotic recombination	3	MLH1|RAD51C|BRCA1	0.0441
WikiPathways	DNA repair pathways, full network	24	ERCC1|RFC2|APEX1|MLH1|POLK|PMS2|FANCM|OGG1|PRKDC|RAD51C|RAD52|REV3L|POLL|POLH|POLE3|XPA|PCNA|RFC3|FANCA|POLD1|RFC5|BRCA1|C19orf40|LIG4	7.93e-29
WikiPathways	Ciliopathies	21	NEK9|BBS9|BBS2|IFT172|INVS|BBS7|CEP164|BBS5|NPHP1|BBS1|TCTEX1D2|AHI1|NPHP4|RPGRIP1L|WDR19|TMEM67|CC2D2A|IFT140|TMEM216|CEP290|DYNC2LI1	1.33e-20
WikiPathways	Genes related to primary cilium development (based on CRISPR)	17	BBS9|BBS2|IFT172|BBS7|BBS5|BBS1|IFT88|TCTEX1D2|KIFAP3|RPGRIP1L|DYNLL1|WDR19|TMEM67|CC2D2A|IFT140|TMEM216|DYNC2LI1	6.19e-19
WikiPathways	Joubert syndrome	15	BBS9|BBS2|INVS|BBS7|CEP164|BBS5|NPHP1|BBS1|AHI1|NPHP4|RPGRIP1L|TMEM67|CC2D2A|TMEM216|CEP290	1.41e-17
WikiPathways	Cytoplasmic ribosomal proteins	12	RPL15|RPL21|RPL11|RPL13A|RPL34|RPL31|RPS18|RPL17|RPS24|RPL32|RPS20|RPL18	2.77e-12
WikiPathways	DNA mismatch repair	8	RFC2|MLH1|PMS2|POLE3|PCNA|RFC3|POLD1|RFC5	1.05e-10
WikiPathways	DNA IR-damage and cellular response via ATR	10	MLH1|CEP164|RAD9A|PRKDC|RAD52|XPA|PCNA|FANCA|BRCA1|RAD17	6.28e-10
WikiPathways	Ciliary landscape	13	BBS9|BBS2|IFT172|BBS7|BBS5|BBS1|IFT22|IFT88|TCTEX1D2|DYNLL1|IFT140|CEP290|DYNLL2	1.91e-09
WikiPathways	Nucleotide excision repair	8	ERCC1|RFC2|POLE3|XPA|PCNA|RFC3|POLD1|RFC5	6.18e-09
WikiPathways	Intraflagellar transport proteins binding to dynein	7	IFT22|TCTEX1D2|DYNLL1|WDR19|IFT140|DYNC2LI1|DYNLL2	6.39e-09
WikiPathways	Base excision repair	6	APEX1|OGG1|POLL|POLE3|PCNA|POLD1	9.3e-07
WikiPathways	Wnt signaling in kidney disease	6	INVS|FZD1|WNT10B|FZD2|WNT7B|WNT5B	1.89e-06
WikiPathways	DNA IR-double strand breaks and cellular response via ATM	6	RAD9A|PRKDC|RAD52|PCNA|BRCA1|RAD17	1.56e-05
WikiPathways	lncRNA in canonical Wnt signaling and colorectal cancer	7	FZD1|WNT10B|AXIN2|FZD2|WNT7B|DKK1|WNT5B	1.69e-05
WikiPathways	Breast cancer pathway	8	POLK|FZD1|WNT10B|AXIN2|FZD2|WNT7B|WNT5B|BRCA1	3.1e-05
WikiPathways	Wnt signaling	7	INVS|FZD1|WNT10B|FZD2|WNT7B|DKK1|WNT5B	5.41e-05
WikiPathways	Osteoblast differentiation and related diseases	7	JAG1|FZD1|WNT10B|PRKDC|FZD2|WNT7B|WNT5B	6.34e-05
WikiPathways	DNA replication	5	RFC2|PCNA|RFC3|POLD1|RFC5	8.45e-05
WikiPathways	ncRNAs involved in Wnt signaling in hepatocellular carcinoma	6	FZD1|WNT10B|FZD2|WNT7B|DKK1|WNT5B	0.00013
WikiPathways	Wnt signaling pathway and pluripotency	6	FZD1|WNT10B|AXIN2|FZD2|WNT7B|WNT5B	0.00031
WikiPathways	Epithelial to mesenchymal transition in colorectal cancer	7	JAG1|FZD1|WNT10B|FZD2|WNT7B|SNAI2|WNT5B	0.00035
WikiPathways	Non-homologous end joining	3	PRKDC|POLL|LIG4	0.00058
WikiPathways	DNA damage response	5	RAD9A|PRKDC|RAD52|BRCA1|RAD17	0.00058
WikiPathways	miRNA regulation of DNA damage response	5	RAD9A|PRKDC|RAD52|BRCA1|RAD17	0.00065
WikiPathways	Alzheimers disease	7	FZD1|WNT10B|AXIN2|FZD2|WNT7B|DKK1|WNT5B	0.0051
WikiPathways	Alzheimers disease and miRNA effects	7	FZD1|WNT10B|AXIN2|FZD2|WNT7B|DKK1|WNT5B	0.0052
WikiPathways	Embryonic stem cell pluripotency pathways	5	FZD1|WNT10B|FZD2|WNT7B|WNT5B	0.0056
WikiPathways	3q29 copy number variation syndrome	4	TCTEX1D2|DYNLL1|DYNC2LI1|DYNLL2	0.0056
WikiPathways	Male infertility	5	ERCC1|MLH1|PMS2|XRCC3|LIG4	0.0124
WikiPathways	Retinoblastoma gene in cancer	4	PRKDC|PCNA|RFC3|RFC5	0.0176
WikiPathways	Homologous recombination	2	RAD52|POLD1	0.0389

## Sheet: Gene cluster 2
Category	Term	Count	Genes	adjusted P-value
GO Biological Process	Regionalization	25	MSX2|BMP4|NOTCH2|WNT5A|LEF1|WNT3A|WNT7A|WNT1|IFT122|FGF8|PTCH1|SMAD3|WNT8B|WLS|VANGL2|WNT2B|IFT52|RING1|ROR2|BMP2|GPC3|TCTN1|DYNC2H1|PAX6|FGFR2	5.13e-18
GO Biological Process	Pattern specification process	27	MSX2|BMP4|NOTCH2|WNT5A|LEF1|WNT3A|WNT7A|WNT1|IFT122|FGF8|PTCH1|SMAD3|WNT8B|WLS|VANGL2|WNT2B|IFT52|RING1|ROR2|BMP2|GPC3|TCTN1|DYNC2H1|PAX6|IFT74|FGFR2|TTC8	5.13e-18
GO Biological Process	Embryonic morphogenesis	28	MSX2|BMP4|SOX9|NOTCH2|TMEM231|WNT5A|LEF1|WNT3A|WNT7A|WNT4|WNT1|IFT122|FGF8|PTCH1|SMAD3|WNT8B|WLS|FN1|VANGL2|IFT52|ROR2|GPC3|TCTN1|DYNC2H1|C5orf42|PAX6|FGFR2|FZD3	2.09e-16
GO Biological Process	Regulation of cell cycle	37	CEP41|CCND1|FBXO5|MSX2|BMP4|SOX9|NOTCH2|EPC1|KAT2B|WNT5A|LEF1|ANLN|EGFR|WNT4|CDC25C|FGF8|PTCH1|SMAD3|FOXM1|BRE|NEK2|TCF7L2|BRCC3|RING1|BMP2|ECT2|PTTG1|PRC1|RACGAP1|FGFR2|PHC3|CDC27|FZD3|CUL7|ANAPC15|NUSAP1|ANAPC16	3.25e-16
GO Biological Process	Morphogenesis of an epithelium	25	MSX2|BMP4|SOX9|NOTCH2|WNT5A|LEF1|EGFR|WNT3A|WNT7A|WNT4|WNT1|IFT122|FGF8|PTCH1|SMAD3|VANGL2|IFT52|BMP2|GPC3|SOX10|TCTN1|CXCR4|C5orf42|FGFR2|FZD3	4.87e-16
GO Biological Process	Cellular component organization	70	KIF22|CEP41|HCFC2|FBXO5|MND1|IFT81|SOX9|BRD8|NOTCH2|TMEM231|KANSL1|EPC1|KAT2B|IFT46|GPC1|WNT5A|LEF1|ANLN|CDH2|CBX8|CBX4|EGFR|KANSL1L|WNT3A|WNT7A|WNT1|IFT122|UBB|TCTN2|TADA3|MSL2|MSL3|IFT80|FGF8|FGF13|PTCH1|SMAD3|KAT5|WNT8B|BRE|FN1|MCRS1|NEK2|VANGL2|TCF7L2|BRCC3|IFT52|RING1|DCLRE1C|ECT2|PTTG1|PRC1|TCTN1|DYNC2H1|TMEM237|CXCR4|C5orf42|MORF4L2|KANSL3|TTC21A|PAX6|IFT74|RACGAP1|FGFR2|FZD3|CUL7|PCGF5|NU…	4.87e-16
GO Biological Process	Limb development	19	MSX2|BMP4|SOX9|NOTCH2|TMEM231|KAT2B|WNT5A|LEF1|WNT7A|IFT122|IFT80|FGF8|PTCH1|IFT52|ROR2|GPC3|DYNC2H1|C5orf42|FGFR2	4.87e-16
GO Biological Process	Regulation of cell cycle process	30	CEP41|CCND1|FBXO5|MSX2|BMP4|SOX9|EPC1|KAT2B|WNT5A|LEF1|ANLN|EGFR|WNT4|CDC25C|FGF8|FOXM1|BRE|NEK2|BRCC3|RING1|ECT2|PTTG1|PRC1|RACGAP1|PHC3|CDC27|CUL7|ANAPC15|NUSAP1|ANAPC16	8.47e-16
GO Biological Process	Tube morphogenesis	28	MSX2|BMP4|SOX9|NOTCH2|WNT5A|LEF1|CDH2|EGFR|WNT3A|WNT7A|WNT4|WNT1|IFT122|FGF8|PTCH1|SMAD3|FOXM1|FN1|VANGL2|IFT52|BMP2|GPC3|SOX10|TCTN1|CXCR4|FGFR2|FZD3|CUL7	2.05e-15
GO Biological Process	Cell division	25	CCND1|FBXO5|FAM64A|LEF1|ANLN|WNT3A|WNT7A|SKA3|CDC25C|FGF13|BRE|NEK2|VANGL2|BRCC3|ECT2|PTTG1|PRC1|RACGAP1|FGFR2|ANAPC13|CDC27|CUL7|ANAPC15|NUSAP1|ANAPC16	3.46e-15
GO Biological Process	Tissue morphogenesis	26	MSX2|BMP4|SOX9|NOTCH2|WNT5A|LEF1|EGFR|WNT3A|WNT7A|WNT4|WNT1|IFT122|FGF8|PTCH1|SMAD3|WLS|VANGL2|IFT52|BMP2|GPC3|SOX10|TCTN1|CXCR4|C5orf42|FGFR2|FZD3	4.96e-15
GO Biological Process	Limb morphogenesis	17	MSX2|BMP4|SOX9|NOTCH2|TMEM231|WNT5A|LEF1|WNT7A|IFT122|FGF8|PTCH1|IFT52|ROR2|GPC3|DYNC2H1|C5orf42|FGFR2	5.24e-15
GO Biological Process	Histone H4 acetylation	13	BRD8|KANSL1|EPC1|LEF1|KANSL1L|TADA3|MSL2|MSL3|KAT5|MCRS1|MORF4L2|KANSL3|MSL1	5.9e-15
GO Biological Process	Epithelial tube morphogenesis	21	MSX2|BMP4|SOX9|NOTCH2|WNT5A|LEF1|WNT3A|WNT4|WNT1|IFT122|FGF8|PTCH1|SMAD3|VANGL2|IFT52|BMP2|GPC3|TCTN1|CXCR4|FGFR2|FZD3	5.9e-15
GO Biological Process	Embryo development	32	MSX2|BMP4|SOX9|NOTCH2|TMEM231|WNT5A|LEF1|EGFR|WNT3A|WNT7A|WNT4|WNT1|IFT122|FGF8|PTCH1|SMAD3|WNT8B|WLS|FN1|NEK2|VANGL2|IFT52|ROR2|BMP2|GPC3|SOX10|TCTN1|DYNC2H1|C5orf42|PAX6|FGFR2|FZD3	8.62e-15
GO Biological Process	Tube development	30	MSX2|BMP4|SOX9|NOTCH2|WNT5A|LEF1|CDH2|EGFR|WNT3A|WNT7A|WNT4|WNT1|IFT122|UBB|FGF8|PTCH1|SMAD3|FOXM1|FN1|VANGL2|IFT52|BMP2|GPC3|SOX10|TCTN1|CXCR4|PAX6|FGFR2|FZD3|CUL7	8.62e-15
GO Biological Process	Anatomical structure morphogenesis	44	MSX2|BMP4|SOX9|NOTCH2|TMEM231|GPC1|WNT5A|LEF1|NKD1|CDH2|EGFR|WNT3A|WNT7A|WNT4|WNT1|IFT122|UBB|IFT80|FGF8|PTCH1|SMAD3|FGFR3|WNT8B|FOXM1|WLS|FN1|VANGL2|WNT2B|IFT52|RING1|ROR2|BMP2|ECT2|GPC3|SOX10|TCTN1|DYNC2H1|CXCR4|C5orf42|PAX6|FGFR2|FZD3|CUL7|TTC8	1.47e-14
GO Biological Process	Circulatory system development	29	MSX2|BMP4|SOX9|NOTCH2|TMEM231|EPC1|KAT2B|WNT5A|LEF1|CDH2|WNT3A|WNT7A|IFT122|FGF8|PTCH1|SMAD3|FOXM1|FN1|VANGL2|TCF7L2|IFT52|BMP2|GPC3|DYNC2H1|C5orf42|PAX6|IFT74|FGFR2|CUL7	1.3e-13
GO Biological Process	Organelle organization	53	KIF22|CEP41|HCFC2|FBXO5|MND1|IFT81|SOX9|BRD8|TMEM231|KANSL1|EPC1|KAT2B|IFT46|LEF1|ANLN|CBX8|CBX4|KANSL1L|IFT122|UBB|TCTN2|TADA3|MSL2|MSL3|IFT80|FGF13|KAT5|BRE|MCRS1|NEK2|VANGL2|TCF7L2|BRCC3|IFT52|RING1|DCLRE1C|PTTG1|PRC1|TCTN1|DYNC2H1|TMEM237|C5orf42|MORF4L2|KANSL3|TTC21A|PAX6|IFT74|RACGAP1|CUL7|PCGF5|NUSAP1|MSL1|TTC8	1.68e-13
GO Biological Process	Embryonic limb morphogenesis	15	MSX2|BMP4|NOTCH2|TMEM231|WNT5A|LEF1|WNT7A|IFT122|FGF8|PTCH1|IFT52|ROR2|GPC3|DYNC2H1|C5orf42	1.86e-13
GO Biological Process	Cell population proliferation	23	CCND1|BMP4|SOX9|NOTCH2|WNT5A|LEF1|WNT3A|WNT7A|WNT4|WNT1|MELK|IFT80|CDC25C|FGF8|FGF13|PTCH1|FGFR3|WNT2B|BMP2|GPC3|RACGAP1|FGFR2|FZD3	2.55e-13
GO Biological Process	Chromosome organization	31	KIF22|HCFC2|SOX9|BRD8|KANSL1|EPC1|KAT2B|LEF1|CBX8|CBX4|KANSL1L|UBB|TADA3|MSL2|MSL3|KAT5|BRE|MCRS1|NEK2|TCF7L2|BRCC3|RING1|DCLRE1C|PTTG1|PRC1|MORF4L2|KANSL3|RACGAP1|PCGF5|NUSAP1|MSL1	2.79e-13
GO Biological Process	Histone acetylation	14	BRD8|KANSL1|EPC1|KAT2B|LEF1|KANSL1L|TADA3|MSL2|MSL3|KAT5|MCRS1|MORF4L2|KANSL3|MSL1	3.52e-13
GO Biological Process	Cell fate commitment	18	BMP4|SOX9|NOTCH2|WNT5A|WNT3A|WNT7A|WNT4|WNT1|FGF8|FGF13|PTCH1|WNT8B|TCF7L2|WNT2B|ROR2|BMP2|PAX6|FGFR2	3.84e-13
GO Biological Process	Tissue development	38	CCND1|MSX2|BMP4|SOX9|NOTCH2|TMEM231|WNT5A|LEF1|CDH2|EGFR|WNT3A|WNT7A|WNT4|WNT1|IFT122|UBB|IFT80|FGF8|PTCH1|SMAD3|FGFR3|WLS|FN1|VANGL2|WNT2B|IFT52|ROR2|BMP2|GPC3|SOX10|TCTN1|CXCR4|C5orf42|PAX6|IFT74|FGFR2|FZD3|CUL7	6.03e-13
GO Biological Process	Epithelium development	31	CCND1|MSX2|BMP4|SOX9|NOTCH2|TMEM231|WNT5A|LEF1|CDH2|EGFR|WNT3A|WNT7A|WNT4|WNT1|IFT122|FGF8|PTCH1|SMAD3|VANGL2|IFT52|ROR2|BMP2|GPC3|SOX10|TCTN1|CXCR4|C5orf42|PAX6|IFT74|FGFR2|FZD3	6.76e-13
GO Biological Process	Animal organ morphogenesis	29	MSX2|BMP4|SOX9|NOTCH2|WNT5A|LEF1|NKD1|CDH2|EGFR|WNT3A|WNT7A|WNT4|WNT1|IFT122|IFT80|FGF8|PTCH1|SMAD3|FGFR3|VANGL2|WNT2B|IFT52|RING1|ROR2|BMP2|GPC3|PAX6|FGFR2|FZD3	1.11e-12
GO Biological Process	Regulation of epithelial cell proliferation	19	CCND1|BMP4|SOX9|NOTCH2|WNT5A|EGFR|WNT3A|WNT7A|IFT122|IFT80|PTCH1|SMAD3|TCF7L2|IFT52|BMP2|GPC3|PAX6|IFT74|FGFR2	3.85e-12
GO Biological Process	Plasma membrane bounded cell projection organization	30	CEP41|IFT81|NOTCH2|TMEM231|IFT46|GPC1|WNT5A|EGFR|WNT3A|WNT7A|IFT122|UBB|TCTN2|IFT80|FGF8|PTCH1|NEK2|VANGL2|IFT52|TCTN1|DYNC2H1|TMEM237|CXCR4|C5orf42|TTC21A|PAX6|IFT74|FGFR2|FZD3|TTC8	5.86e-12
GO Biological Process	Cell cycle	32	KIF22|CEP41|CCND1|FBXO5|MND1|FAM64A|NOTCH2|KAT2B|ANLN|MELK|UBB|TADA3|SKA3|CDC25C|SMAD3|FOXM1|BRE|NEK2|TCF7L2|BRCC3|ECT2|PTTG1|PRC1|PAX6|RACGAP1|ANAPC13|PBK|CDC27|CUL7|ANAPC15|NUSAP1|ANAPC16	7.18e-12
GO Biological Process	Regulation of Wnt signaling pathway	19	SOX9|WNT5A|LEF1|NKD1|CDH2|EGFR|WNT3A|IFT80|SMAD3|WLS|RSPO1|VANGL2|TCF7L2|ROR2|BMP2|GPC3|SOX10|TMEM237|FGFR2	1.55e-11
GO Biological Process	Cellular macromolecule metabolic process	60	KIF22|CEP41|CCND1|FBXO5|MND1|BMP4|SOX9|BRD8|NOTCH2|KANSL1|EPC1|KAT2B|GPC1|WNT5A|LEF1|CDH2|CBX8|CBX4|EGFR|KANSL1L|WNT1|MELK|UBB|TADA3|MSL2|MSL3|CDC25C|FGF8|FGF13|SMAD3|FGFR3|KAT5|FOXM1|BRE|USP1|FN1|MCRS1|NEK2|VANGL2|TCF7L2|BRCC3|RING1|ROR2|DCLRE1C|BMP2|PTTG1|GPC3|SOX10|MORF4L2|KANSL3|PAX6|FGFR2|ANAPC13|PBK|CDC27|CUL7|ANAPC15|PCGF5|MSL1|ANAPC16	1.59e-11
GO Biological Process	Cellular protein modification process	47	CEP41|CCND1|FBXO5|BMP4|SOX9|BRD8|KANSL1|EPC1|KAT2B|WNT5A|LEF1|CDH2|CBX8|CBX4|EGFR|KANSL1L|MELK|UBB|TADA3|MSL2|MSL3|CDC25C|FGF8|FGF13|SMAD3|FGFR3|KAT5|BRE|USP1|FN1|MCRS1|NEK2|BRCC3|RING1|ROR2|BMP2|GPC3|MORF4L2|KANSL3|FGFR2|ANAPC13|PBK|CDC27|CUL7|PCGF5|MSL1|ANAPC16	1.6e-11
GO Biological Process	Sensory organ development	22	BMP4|SOX9|NOTCH2|TMEM231|WNT5A|LEF1|NKD1|EGFR|WNT3A|WNT7A|WNT1|IFT122|FGF8|SMAD3|VANGL2|WNT2B|RING1|ROR2|BMP2|PAX6|FGFR2|FZD3	2.22e-11
GO Biological Process	Positive regulation of nitrogen compound metabolic process	48	CCND1|HCFC2|BMP4|SOX9|BRD8|NOTCH2|EPC1|KAT2B|WNT5A|LEF1|NKD1|CDH2|CBX8|EGFR|WNT3A|WNT7A|WNT4|WNT1|UBB|TADA3|FGF8|FGF13|PTCH1|SMAD3|FGFR3|KAT5|FOXM1|BRE|FN1|RSPO1|MCRS1|NEK2|VANGL2|TCF7L2|BRCC3|ROR2|BMP2|ECT2|GPC3|SOX10|CXCR4|MORF4L2|PAX6|IFT74|FGFR2|PBK|CDC27|PCGF5	2.49e-11
GO Biological Process	Forebrain development	19	BMP4|WNT5A|LEF1|CDH2|EGFR|WNT3A|WNT7A|WNT4|WNT1|UBB|FGF8|FGF13|WNT2B|BMP2|TCTN1|DYNC2H1|CXCR4|PAX6|FGFR2	2.82e-11
GO Biological Process	Chordate embryonic development	23	BMP4|SOX9|NOTCH2|TMEM231|WNT5A|LEF1|EGFR|WNT3A|WNT1|IFT122|FGF8|PTCH1|SMAD3|NEK2|VANGL2|IFT52|ROR2|BMP2|SOX10|TCTN1|PAX6|FGFR2|FZD3	2.82e-11
GO Biological Process	Morphogenesis of a branching epithelium	14	MSX2|BMP4|SOX9|WNT5A|LEF1|WNT4|WNT1|FGF8|PTCH1|VANGL2|BMP2|GPC3|SOX10|FGFR2	3.89e-11
GO Biological Process	Histone modification	18	BRD8|KANSL1|EPC1|KAT2B|LEF1|CBX8|KANSL1L|TADA3|MSL2|MSL3|KAT5|MCRS1|BRCC3|RING1|MORF4L2|KANSL3|PCGF5|MSL1	6.17e-11
GO Biological Process	Regulation of cell population proliferation	34	CCND1|FBXO5|MSX2|BMP4|SOX9|NOTCH2|KAT2B|WNT5A|LEF1|CDH2|CBX8|EGFR|WNT3A|WNT7A|WNT1|IFT122|IFT80|FGF8|PTCH1|SMAD3|FGFR3|FOXM1|FN1|TCF7L2|IFT52|ROR2|BMP2|PRC1|GPC3|SOX10|PAX6|IFT74|FGFR2|FZD3	6.42e-11
GO Biological Process	Animal organ development	47	CCND1|MSX2|BMP4|SOX9|NOTCH2|TMEM231|KAT2B|WNT5A|LEF1|ANLN|NKD1|CDH2|EGFR|WNT3A|WNT7A|WNT4|WNT1|IFT122|MELK|UBB|IFT80|FGF8|FGF13|PTCH1|SMAD3|FGFR3|WLS|FN1|VANGL2|TCF7L2|WNT2B|IFT52|RING1|ROR2|DCLRE1C|BMP2|GPC3|SOX10|TCTN1|DYNC2H1|CXCR4|C5orf42|PAX6|IFT74|FGFR2|FZD3|CUL7	6.42e-11
GO Biological Process	Gland development	19	CCND1|MSX2|BMP4|SOX9|NOTCH2|WNT5A|LEF1|EGFR|WNT3A|WNT4|WNT1|FGF8|PTCH1|SMAD3|WLS|BMP2|SOX10|PAX6|FGFR2	6.54e-11
GO Biological Process	Branching morphogenesis of an epithelial tube	13	MSX2|BMP4|SOX9|WNT5A|LEF1|WNT4|WNT1|FGF8|PTCH1|VANGL2|BMP2|GPC3|FGFR2	6.59e-11
GO Biological Process	Central nervous system development	27	BMP4|SOX9|WNT5A|LEF1|CDH2|EGFR|WNT3A|WNT7A|WNT4|WNT1|IFT122|UBB|FGF8|FGF13|PTCH1|WLS|WNT2B|ROR2|BMP2|SOX10|TCTN1|DYNC2H1|CXCR4|C5orf42|PAX6|FGFR2|FZD3	6.73e-11
GO Biological Process	Generation of neurons	33	BMP4|SOX9|NOTCH2|GPC1|WNT5A|LEF1|NKD1|CDH2|EGFR|WNT3A|WNT7A|WNT4|WNT1|UBB|FGF8|FGF13|PTCH1|WNT8B|FN1|VANGL2|WNT2B|ROR2|BMP2|ECT2|SOX10|TCTN1|DYNC2H1|CXCR4|PAX6|RACGAP1|FGFR2|FZD3|CUL7	7.14e-11
GO Biological Process	Cell surface receptor signaling pathway	40	CCND1|MSX2|BMP4|SOX9|BRD8|NOTCH2|TMEM231|KAT2B|IFT46|WNT5A|LEF1|NKD1|EGFR|WNT3A|WNT7A|WNT4|WNT1|IFT122|UBB|TCTN2|IFT80|FGF8|PTCH1|SMAD3|FGFR3|WNT8B|WLS|FN1|RSPO1|VANGL2|TCF7L2|WNT2B|IFT52|ROR2|BMP2|CXCR4|PAX6|IFT74|FGFR2|FZD3	7.24e-11
GO Biological Process	Regulation of animal organ morphogenesis	16	BMP4|SOX9|WNT5A|NKD1|WNT3A|WNT7A|WNT4|WNT1|FGF8|VANGL2|WNT2B|ROR2|BMP2|GPC3|FGFR2|FZD3	7.76e-11
GO Biological Process	Anterior/posterior pattern specification	15	MSX2|BMP4|WNT5A|LEF1|WNT3A|WNT1|FGF8|SMAD3|WLS|VANGL2|RING1|ROR2|BMP2|GPC3|PAX6	8.69e-11
GO Biological Process	Protein metabolic process	54	CEP41|CCND1|FBXO5|BMP4|SOX9|BRD8|KANSL1|EPC1|KAT2B|GPC1|WNT5A|LEF1|CDH2|CBX8|CBX4|EGFR|KANSL1L|WNT1|MELK|UBB|TADA3|MSL2|MSL3|CDC25C|FGF8|FGF13|PTCH1|SMAD3|FGFR3|KAT5|BRE|USP1|FN1|MCRS1|NEK2|VANGL2|BRCC3|RING1|ROR2|BMP2|PTTG1|GPC3|DYNC2H1|MORF4L2|KANSL3|FGFR2|ANAPC13|PBK|CDC27|CUL7|ANAPC15|PCGF5|MSL1|ANAPC16	9.03e-11
GO Biological Process	Sensory organ morphogenesis	16	BMP4|SOX9|NOTCH2|WNT5A|NKD1|WNT3A|WNT1|IFT122|FGF8|VANGL2|WNT2B|RING1|ROR2|PAX6|FGFR2|FZD3	1.07e-10
GO Biological Process	Cellular protein metabolic process	50	CEP41|CCND1|FBXO5|BMP4|SOX9|BRD8|KANSL1|EPC1|KAT2B|WNT5A|LEF1|CDH2|CBX8|CBX4|EGFR|KANSL1L|WNT1|MELK|UBB|TADA3|MSL2|MSL3|CDC25C|FGF8|FGF13|SMAD3|FGFR3|KAT5|BRE|USP1|FN1|MCRS1|NEK2|BRCC3|RING1|ROR2|BMP2|PTTG1|GPC3|MORF4L2|KANSL3|FGFR2|ANAPC13|PBK|CDC27|CUL7|ANAPC15|PCGF5|MSL1|ANAPC16	1.26e-10
GO Biological Process	Movement of cell or subcellular component	32	KIF22|MSX2|IFT81|NOTCH2|IFT46|GPC1|WNT5A|LEF1|ANLN|CDH2|EGFR|WNT3A|WNT7A|IFT122|UBB|IFT80|FGF8|FGF13|PTCH1|FN1|VANGL2|IFT52|ROR2|GPC3|SOX10|DYNC2H1|CXCR4|TTC21A|PAX6|IFT74|RACGAP1|FZD3	1.47e-10
GO Biological Process	Head development	24	BMP4|SOX9|WNT5A|LEF1|CDH2|EGFR|WNT3A|WNT7A|WNT4|WNT1|UBB|FGF8|FGF13|PTCH1|WLS|WNT2B|BMP2|TCTN1|DYNC2H1|CXCR4|C5orf42|PAX6|FGFR2|FZD3	1.63e-10
GO Biological Process	Regulation of nuclear division	14	FBXO5|MSX2|BMP4|WNT5A|ANLN|WNT4|CDC25C|FGF8|NEK2|PTTG1|CDC27|CUL7|ANAPC15|NUSAP1	1.99e-10
GO Biological Process	Dorsal/ventral pattern formation	11	BMP4|WNT3A|WNT7A|IFT122|FGF8|PTCH1|WNT8B|IFT52|TCTN1|DYNC2H1|PAX6	2.13e-10
GO Biological Process	Multicellular organism development	58	CCND1|MSX2|BMP4|SOX9|NOTCH2|PHC2|TMEM231|EPC1|KAT2B|GPC1|WNT5A|LEF1|ANLN|NKD1|CDH2|EGFR|WNT3A|WNT7A|WNT4|WNT1|IFT122|MELK|UBB|IFT80|FGF8|FGF13|PTCH1|SMAD3|FGFR3|WNT8B|FOXM1|USP1|WLS|FN1|NEK2|VANGL2|TCF7L2|WNT2B|IFT52|RING1|ROR2|DCLRE1C|BMP2|ECT2|GPC3|SOX10|TCTN1|DYNC2H1|CXCR4|C5orf42|PAX6|IFT74|RACGAP1|FGFR2|PHC3|FZD3|CUL7|TTC8	2.88e-10
GO Biological Process	Heart development	20	MSX2|BMP4|SOX9|NOTCH2|KAT2B|WNT5A|WNT3A|IFT122|FGF8|PTCH1|SMAD3|FN1|VANGL2|IFT52|BMP2|GPC3|DYNC2H1|C5orf42|IFT74|FGFR2	3.07e-10
GO Biological Process	Regulation of multicellular organismal development	37	CCND1|FBXO5|MSX2|BMP4|SOX9|NOTCH2|KAT2B|GPC1|WNT5A|LEF1|NKD1|CDH2|EGFR|WNT3A|WNT7A|WNT4|WNT1|IFT122|FGF8|FGF13|PTCH1|SMAD3|FN1|VANGL2|TCF7L2|WNT2B|ROR2|BMP2|ECT2|GPC3|SOX10|CXCR4|PAX6|RACGAP1|FGFR2|FZD3|CUL7	3.15e-10
GO Biological Process	Cell surface receptor signaling pathway involved in cell-cell signaling	19	CCND1|BMP4|WNT5A|LEF1|NKD1|WNT3A|WNT7A|WNT4|WNT1|UBB|WNT8B|WLS|RSPO1|VANGL2|TCF7L2|WNT2B|ROR2|BMP2|FZD3	3.36e-10
GO Biological Process	Brain development	23	BMP4|WNT5A|LEF1|CDH2|EGFR|WNT3A|WNT7A|WNT4|WNT1|UBB|FGF8|FGF13|PTCH1|WLS|WNT2B|BMP2|TCTN1|DYNC2H1|CXCR4|C5orf42|PAX6|FGFR2|FZD3	3.64e-10
GO Biological Process	System development	54	CCND1|MSX2|BMP4|SOX9|NOTCH2|TMEM231|EPC1|KAT2B|GPC1|WNT5A|LEF1|ANLN|NKD1|CDH2|EGFR|WNT3A|WNT7A|WNT4|WNT1|IFT122|MELK|UBB|IFT80|FGF8|FGF13|PTCH1|SMAD3|FGFR3|WNT8B|FOXM1|USP1|WLS|FN1|VANGL2|TCF7L2|WNT2B|IFT52|RING1|ROR2|DCLRE1C|BMP2|ECT2|GPC3|SOX10|TCTN1|DYNC2H1|CXCR4|C5orf42|PAX6|IFT74|RACGAP1|FGFR2|FZD3|CUL7	3.92e-10
GO Biological Process	Anatomical structure development	60	CCND1|FBXO5|MSX2|BMP4|SOX9|NOTCH2|PHC2|TMEM231|EPC1|KAT2B|GPC1|WNT5A|LEF1|ANLN|NKD1|CDH2|EGFR|WNT3A|WNT7A|WNT4|WNT1|IFT122|MELK|UBB|IFT80|FGF8|FGF13|PTCH1|SMAD3|FGFR3|WNT8B|FOXM1|USP1|WLS|FN1|NEK2|VANGL2|TCF7L2|WNT2B|IFT52|RING1|ROR2|DCLRE1C|BMP2|ECT2|GPC3|SOX10|TCTN1|DYNC2H1|CXCR4|C5orf42|TTC21A|PAX6|IFT74|RACGAP1|FGFR2|PHC3|FZD3|CUL7|TTC8	3.92e-10
GO Biological Process	Positive regulation of cellular process	61	CCND1|HCFC2|FBXO5|MSX2|BMP4|SOX9|BRD8|NOTCH2|EPC1|KAT2B|GPC1|WNT5A|LEF1|ANLN|NKD1|CDH2|CBX8|EGFR|WNT3A|WNT7A|WNT4|WNT1|MELK|UBB|TADA3|CDC25C|FGF8|FGF13|PTCH1|SMAD3|FGFR3|KAT5|FOXM1|BRE|WLS|FN1|RSPO1|MCRS1|NEK2|VANGL2|TCF7L2|BRCC3|ROR2|BMP2|ECT2|PRC1|GPC3|SOX10|DYNC2H1|CXCR4|MORF4L2|PAX6|IFT74|RACGAP1|FGFR2|PBK|CDC27|FZD3|CUL7|PCGF5|NUSAP1	4.01e-10
GO Biological Process	Wnt signaling pathway	17	CCND1|WNT5A|LEF1|NKD1|WNT3A|WNT7A|WNT4|WNT1|UBB|WNT8B|WLS|RSPO1|VANGL2|TCF7L2|WNT2B|ROR2|FZD3	4.57e-10
GO Biological Process	Positive regulation of developmental process	30	CCND1|FBXO5|MSX2|BMP4|SOX9|NOTCH2|GPC1|WNT5A|LEF1|CDH2|WNT3A|WNT7A|WNT4|WNT1|FGF8|PTCH1|SMAD3|FN1|TCF7L2|WNT2B|ROR2|BMP2|ECT2|SOX10|CXCR4|MORF4L2|PAX6|FGFR2|FZD3|CUL7	5.71e-10
GO Biological Process	Cilium organization	17	CEP41|IFT81|TMEM231|IFT46|IFT122|TCTN2|IFT80|NEK2|VANGL2|IFT52|TCTN1|DYNC2H1|TMEM237|C5orf42|TTC21A|IFT74|TTC8	6.46e-10
GO Biological Process	Positive regulation of macromolecule metabolic process	48	CCND1|HCFC2|BMP4|SOX9|BRD8|NOTCH2|EPC1|KAT2B|WNT5A|LEF1|NKD1|CDH2|CBX8|EGFR|WNT3A|WNT7A|WNT4|WNT1|UBB|TADA3|FGF8|FGF13|PTCH1|SMAD3|FGFR3|KAT5|FOXM1|BRE|FN1|RSPO1|MCRS1|NEK2|VANGL2|TCF7L2|BRCC3|ROR2|BMP2|ECT2|GPC3|SOX10|CXCR4|MORF4L2|PAX6|IFT74|FGFR2|PBK|CDC27|PCGF5	7.11e-10
GO Biological Process	Developmental process	62	CCND1|FBXO5|MSX2|IFT81|BMP4|SOX9|NOTCH2|PHC2|TMEM231|EPC1|KAT2B|GPC1|WNT5A|LEF1|ANLN|NKD1|CDH2|EGFR|WNT3A|WNT7A|WNT4|WNT1|IFT122|MELK|UBB|IFT80|FGF8|FGF13|PTCH1|SMAD3|FGFR3|WNT8B|FOXM1|USP1|WLS|FN1|NEK2|VANGL2|TCF7L2|WNT2B|IFT52|RING1|ROR2|DCLRE1C|BMP2|ECT2|PTTG1|GPC3|SOX10|TCTN1|DYNC2H1|CXCR4|C5orf42|TTC21A|PAX6|IFT74|RACGAP1|FGFR2|PHC3|FZD3|CUL7|TTC8	7.67e-10
GO Biological Process	Mesenchyme development	14	MSX2|BMP4|SOX9|WNT5A|LEF1|WNT3A|WNT4|FGF8|SMAD3|FN1|BMP2|SOX10|FGFR2|CUL7	8.44e-10
GO Biological Process	Epithelial tube formation	12	BMP4|SOX9|WNT5A|WNT4|IFT122|FGF8|PTCH1|VANGL2|IFT52|TCTN1|FGFR2|FZD3	8.51e-10
GO Biological Process	Histone H4-K16 acetylation	7	KANSL1|KANSL1L|MSL2|MSL3|MCRS1|KANSL3|MSL1	9.15e-10
GO Biological Process	Gland morphogenesis	11	MSX2|BMP4|SOX9|NOTCH2|WNT5A|EGFR|WNT4|FGF8|PTCH1|PAX6|FGFR2	9.69e-10
GO Biological Process	Chromatin organization	22	HCFC2|SOX9|BRD8|KANSL1|EPC1|KAT2B|LEF1|CBX8|CBX4|KANSL1L|TADA3|MSL2|MSL3|KAT5|BRE|MCRS1|BRCC3|RING1|MORF4L2|KANSL3|PCGF5|MSL1	1.02e-09
GO Biological Process	Anatomical structure formation involved in morphogenesis	24	MSX2|BMP4|SOX9|NOTCH2|GPC1|WNT5A|LEF1|WNT3A|WNT7A|WNT4|WNT1|IFT122|FGF8|PTCH1|SMAD3|WLS|FN1|VANGL2|IFT52|ROR2|TCTN1|PAX6|FGFR2|FZD3	1.26e-09
GO Biological Process	Neural precursor cell proliferation	10	LEF1|WNT3A|WNT7A|WNT1|MELK|FGF8|FGF13|RACGAP1|FGFR2|FZD3	1.51e-09
GO Biological Process	Embryonic organ development	18	BMP4|SOX9|NOTCH2|WNT5A|LEF1|EGFR|WNT3A|WNT1|IFT122|FGF8|PTCH1|SMAD3|VANGL2|IFT52|ROR2|PAX6|FGFR2|FZD3	1.66e-09
GO Biological Process	Positive regulation of cellular metabolic process	46	CCND1|HCFC2|BMP4|SOX9|BRD8|NOTCH2|EPC1|KAT2B|WNT5A|LEF1|CDH2|CBX8|EGFR|WNT3A|WNT7A|WNT4|WNT1|UBB|TADA3|FGF8|FGF13|PTCH1|SMAD3|FGFR3|KAT5|FOXM1|BRE|FN1|RSPO1|MCRS1|NEK2|VANGL2|TCF7L2|BRCC3|ROR2|BMP2|ECT2|SOX10|CXCR4|MORF4L2|PAX6|IFT74|FGFR2|PBK|CDC27|PCGF5	1.72e-09
GO Biological Process	Cell differentiation	48	CCND1|FBXO5|MSX2|BMP4|SOX9|NOTCH2|TMEM231|EPC1|GPC1|WNT5A|LEF1|ANLN|NKD1|CDH2|EGFR|WNT3A|WNT7A|WNT4|WNT1|UBB|IFT80|FGF8|FGF13|PTCH1|SMAD3|FGFR3|WNT8B|FOXM1|FN1|VANGL2|TCF7L2|WNT2B|ROR2|DCLRE1C|BMP2|ECT2|GPC3|SOX10|TCTN1|DYNC2H1|CXCR4|TTC21A|PAX6|IFT74|RACGAP1|FGFR2|FZD3|CUL7	1.76e-09
GO Biological Process	Negative regulation of cellular macromolecule biosynthetic process	30	CCND1|HCFC2|FBXO5|MSX2|BMP4|SOX9|NOTCH2|PHC2|EPC1|WNT5A|LEF1|CBX8|CBX4|WNT4|UBB|MSL3|PTCH1|SMAD3|KAT5|FOXM1|MCRS1|TCF7L2|SAMD13|RING1|BMP2|SOX10|MORF4L2|PAX6|FGFR2|PHC3	1.97e-09
GO Biological Process	Positive regulation of cell differentiation	25	FBXO5|MSX2|BMP4|SOX9|NOTCH2|GPC1|WNT5A|LEF1|CDH2|WNT3A|WNT4|FGF8|PTCH1|SMAD3|FN1|TCF7L2|ROR2|BMP2|ECT2|SOX10|CXCR4|MORF4L2|PAX6|FZD3|CUL7	2e-09
GO Biological Process	Negative regulation of transcription, DNA-templated	28	CCND1|HCFC2|MSX2|BMP4|SOX9|NOTCH2|PHC2|EPC1|WNT5A|LEF1|CBX8|CBX4|WNT4|UBB|MSL3|PTCH1|SMAD3|KAT5|FOXM1|TCF7L2|SAMD13|RING1|BMP2|SOX10|MORF4L2|PAX6|FGFR2|PHC3	2.03e-09
GO Biological Process	Morphogenesis of embryonic epithelium	12	BMP4|SOX9|WNT5A|WNT4|IFT122|FGF8|PTCH1|VANGL2|IFT52|TCTN1|FGFR2|FZD3	2.1e-09
GO Biological Process	Cilium assembly	16	CEP41|IFT81|TMEM231|IFT46|IFT122|TCTN2|IFT80|NEK2|VANGL2|IFT52|TCTN1|DYNC2H1|TMEM237|C5orf42|IFT74|TTC8	2.46e-09
GO Biological Process	Regulation of developmental process	40	CCND1|FBXO5|MSX2|BMP4|SOX9|NOTCH2|KAT2B|GPC1|WNT5A|LEF1|NKD1|CDH2|EGFR|WNT3A|WNT7A|WNT4|WNT1|IFT122|FGF8|FGF13|PTCH1|SMAD3|FGFR3|FOXM1|FN1|VANGL2|TCF7L2|WNT2B|ROR2|BMP2|ECT2|GPC3|SOX10|CXCR4|MORF4L2|PAX6|RACGAP1|FGFR2|FZD3|CUL7	2.52e-09
GO Biological Process	Regulation of growth	21	BMP4|BRD8|NOTCH2|EPC1|WNT5A|LEF1|NKD1|EGFR|WNT3A|FGF8|FGF13|PTCH1|SMAD3|FGFR3|KAT5|FOXM1|FN1|GPC3|CXCR4|MORF4L2|FGFR2	2.56e-09
GO Biological Process	Regulation of canonical Wnt signaling pathway	15	SOX9|WNT5A|NKD1|CDH2|EGFR|WNT3A|SMAD3|WLS|RSPO1|TCF7L2|ROR2|BMP2|GPC3|SOX10|FGFR2	3.25e-09
GO Biological Process	Mesenchymal cell differentiation	12	MSX2|BMP4|SOX9|WNT5A|LEF1|WNT4|FGF8|FN1|BMP2|SOX10|FGFR2|CUL7	3.54e-09
GO Biological Process	Neural tube patterning	8	BMP4|WNT3A|WNT1|IFT122|FGF8|PTCH1|TCTN1|PAX6	3.95e-09
GO Biological Process	Negative regulation of RNA metabolic process	29	CCND1|HCFC2|MSX2|BMP4|SOX9|NOTCH2|PHC2|EPC1|KAT2B|WNT5A|LEF1|CBX8|CBX4|WNT4|UBB|MSL3|PTCH1|SMAD3|KAT5|FOXM1|TCF7L2|SAMD13|RING1|BMP2|SOX10|MORF4L2|PAX6|FGFR2|PHC3	4.33e-09
GO Biological Process	Peptidyl-lysine modification	15	BRD8|KANSL1|EPC1|KAT2B|LEF1|CBX4|KANSL1L|TADA3|MSL2|MSL3|KAT5|MCRS1|MORF4L2|KANSL3|MSL1	4.46e-09
GO Biological Process	Negative regulation of nucleobase-containing compound metabolic process	30	CCND1|HCFC2|MSX2|BMP4|SOX9|NOTCH2|PHC2|EPC1|KAT2B|WNT5A|LEF1|CBX8|CBX4|WNT4|UBB|MSL3|PTCH1|SMAD3|KAT5|FOXM1|MCRS1|TCF7L2|SAMD13|RING1|BMP2|SOX10|MORF4L2|PAX6|FGFR2|PHC3	4.46e-09
GO Biological Process	Canonical Wnt signaling pathway	10	WNT5A|LEF1|WNT3A|WNT7A|WNT4|WNT1|WNT8B|TCF7L2|WNT2B|FZD3	4.46e-09
GO Biological Process	Ureteric bud development	10	BMP4|SOX9|WNT4|WNT1|FGF8|PTCH1|SMAD3|BMP2|GPC3|FGFR2	4.69e-09
GO Biological Process	Positive regulation of biological process	62	CCND1|HCFC2|FBXO5|MSX2|BMP4|SOX9|BRD8|NOTCH2|EPC1|KAT2B|GPC1|WNT5A|LEF1|ANLN|NKD1|CDH2|CBX8|EGFR|WNT3A|WNT7A|WNT4|WNT1|MELK|UBB|TADA3|CDC25C|FGF8|FGF13|PTCH1|SMAD3|FGFR3|KAT5|FOXM1|BRE|WLS|FN1|RSPO1|MCRS1|NEK2|VANGL2|TCF7L2|BRCC3|WNT2B|ROR2|BMP2|ECT2|PRC1|GPC3|SOX10|DYNC2H1|CXCR4|MORF4L2|PAX6|IFT74|RACGAP1|FGFR2|PBK|CDC27|FZD3|CUL7|PCGF5|NUSAP1	4.69e-09
GO Biological Process	Embryonic organ morphogenesis	15	BMP4|SOX9|NOTCH2|WNT5A|WNT3A|WNT1|IFT122|FGF8|SMAD3|VANGL2|IFT52|ROR2|PAX6|FGFR2|FZD3	4.69e-09
GO Biological Process	Gastrulation	12	BMP4|WNT5A|LEF1|WNT3A|FGF8|SMAD3|WNT8B|WLS|FN1|VANGL2|GPC3|FGFR2	5.11e-09
GO Biological Process	Neural tube development	12	BMP4|WNT5A|WNT3A|WNT1|IFT122|FGF8|PTCH1|VANGL2|IFT52|TCTN1|PAX6|FZD3	5.42e-09
GO Biological Process	Macromolecule metabolic process	62	KIF22|CEP41|CCND1|FBXO5|MND1|BMP4|SOX9|BRD8|NOTCH2|KANSL1|EPC1|KAT2B|GPC1|WNT5A|LEF1|CDH2|CBX8|CBX4|EGFR|KANSL1L|WNT1|MELK|UBB|TADA3|MSL2|MSL3|CDC25C|FGF8|FGF13|PTCH1|SMAD3|FGFR3|KAT5|FOXM1|BRE|USP1|FN1|MCRS1|NEK2|VANGL2|TCF7L2|BRCC3|RING1|ROR2|DCLRE1C|BMP2|PTTG1|GPC3|SOX10|DYNC2H1|MORF4L2|KANSL3|PAX6|FGFR2|ANAPC13|PBK|CDC27|CUL7|ANAPC15|PCGF5|MSL1|ANAPC16	5.42e-09
GO Biological Process	Axis specification	10	BMP4|NOTCH2|WNT5A|WNT7A|WNT1|PTCH1|WLS|GPC3|PAX6|TTC8	5.43e-09
GO Biological Process	Embryonic digit morphogenesis	9	MSX2|BMP4|TMEM231|WNT5A|WNT7A|IFT122|IFT52|ROR2|C5orf42	6.23e-09
GO Biological Process	Nervous system development	37	BMP4|SOX9|NOTCH2|GPC1|WNT5A|LEF1|NKD1|CDH2|EGFR|WNT3A|WNT7A|WNT4|WNT1|IFT122|UBB|FGF8|FGF13|PTCH1|WNT8B|WLS|FN1|VANGL2|WNT2B|IFT52|ROR2|BMP2|ECT2|SOX10|TCTN1|DYNC2H1|CXCR4|C5orf42|PAX6|RACGAP1|FGFR2|FZD3|CUL7	6.78e-09
GO Biological Process	Negative regulation of developmental process	24	CCND1|FBXO5|MSX2|BMP4|SOX9|WNT5A|LEF1|NKD1|EGFR|WNT3A|WNT7A|WNT4|WNT1|IFT122|FGF8|FGF13|PTCH1|SMAD3|FGFR3|FOXM1|BMP2|SOX10|PAX6|FZD3	7.84e-09
GO Biological Process	Regulation of nitrogen compound metabolic process	60	CCND1|HCFC2|FBXO5|MSX2|BMP4|SOX9|BRD8|NOTCH2|PHC2|EPC1|KAT2B|WNT5A|LEF1|NKD1|CDH2|CBX8|CBX4|EGFR|WNT3A|WNT7A|WNT4|WNT1|UBB|TADA3|MSL3|CDC25C|FGF8|FGF13|PTCH1|SMAD3|FGFR3|KAT5|FOXM1|BRE|USP1|FN1|RSPO1|MCRS1|NEK2|VANGL2|TCF7L2|BRCC3|SAMD13|IFT52|RING1|ROR2|BMP2|ECT2|PTTG1|GPC3|SOX10|CXCR4|MORF4L2|PAX6|IFT74|FGFR2|PHC3|PBK|CDC27|PCGF5	7.84e-09
GO Biological Process	Specification of symmetry	11	BMP4|NOTCH2|WNT5A|WNT3A|FGF8|SMAD3|WNT8B|VANGL2|IFT52|DYNC2H1|IFT74	8.04e-09
GO Biological Process	Regulation of cellular process	84	CEP41|CCND1|HCFC2|FBXO5|MSX2|IFT81|BMP4|SOX9|BRD8|NOTCH2|PHC2|TMEM231|EPC1|KAT2B|IFT46|GPC1|WNT5A|LEF1|ANLN|NKD1|CDH2|CBX8|CBX4|EGFR|WNT3A|WNT7A|WNT4|WNT1|IFT122|MELK|UBB|TCTN2|TADA3|MSL3|IFT80|SKA3|CDC25C|FGF8|FGF13|PTCH1|SMAD3|FGFR3|KAT5|WNT8B|FOXM1|BRE|USP1|WLS|FN1|RSPO1|MCRS1|NEK2|VANGL2|TCF7L2|BRCC3|WNT2B|SAMD13|IFT52|RING1|ROR2|BMP2|ECT2|PTTG1|PRC1|GPC3|SOX10|TCTN1|DYNC2H1|TMEM237|CXCR4|MOR…	8.67e-09
GO Biological Process	Positive regulation of nucleobase-containing compound metabolic process	33	HCFC2|BMP4|SOX9|BRD8|EPC1|KAT2B|WNT5A|LEF1|CBX8|EGFR|WNT3A|WNT7A|WNT4|WNT1|UBB|TADA3|PTCH1|SMAD3|KAT5|FOXM1|BRE|MCRS1|NEK2|TCF7L2|BRCC3|ROR2|BMP2|SOX10|MORF4L2|PAX6|IFT74|FGFR2|PCGF5	9.92e-09
GO Biological Process	Kidney epithelium development	11	BMP4|SOX9|NOTCH2|WNT4|WNT1|FGF8|PTCH1|SMAD3|BMP2|GPC3|FGFR2	9.92e-09
GO Biological Process	Negative regulation of epithelial cell proliferation	11	BMP4|SOX9|WNT5A|IFT122|IFT80|PTCH1|IFT52|GPC3|PAX6|IFT74|FGFR2	1.05e-08
GO Biological Process	Negative regulation of cellular process	54	CCND1|HCFC2|FBXO5|MSX2|BMP4|SOX9|NOTCH2|PHC2|EPC1|KAT2B|GPC1|WNT5A|LEF1|NKD1|CDH2|CBX8|CBX4|EGFR|WNT3A|WNT7A|WNT4|WNT1|IFT122|UBB|MSL3|IFT80|CDC25C|FGF8|FGF13|PTCH1|SMAD3|KAT5|FOXM1|BRE|FN1|MCRS1|NEK2|TCF7L2|BRCC3|SAMD13|IFT52|RING1|ROR2|BMP2|PTTG1|GPC3|SOX10|MORF4L2|PAX6|IFT74|FGFR2|PHC3|PBK|FZD3	1.13e-08
GO Biological Process	Positive regulation of cell population proliferation	23	CCND1|FBXO5|BMP4|SOX9|NOTCH2|WNT5A|LEF1|CBX8|EGFR|WNT3A|WNT7A|WNT1|FGF8|FGFR3|FOXM1|FN1|TCF7L2|BMP2|PRC1|SOX10|PAX6|FGFR2|FZD3	1.23e-08
GO Biological Process	Branching involved in ureteric bud morphogenesis	8	BMP4|SOX9|WNT4|WNT1|FGF8|PTCH1|BMP2|GPC3	1.53e-08
GO Biological Process	Regulation of signal transduction	42	MSX2|IFT81|BMP4|SOX9|NOTCH2|KAT2B|GPC1|WNT5A|LEF1|NKD1|CDH2|EGFR|WNT3A|WNT7A|WNT4|WNT1|IFT122|UBB|IFT80|FGF8|PTCH1|SMAD3|FGFR3|KAT5|FOXM1|WLS|FN1|RSPO1|VANGL2|TCF7L2|ROR2|BMP2|ECT2|GPC3|SOX10|TCTN1|DYNC2H1|TMEM237|CXCR4|RACGAP1|FGFR2|PBK	1.53e-08
GO Biological Process	Epithelial to mesenchymal transition	9	MSX2|SOX9|WNT5A|LEF1|WNT4|FGF8|BMP2|FGFR2|CUL7	1.67e-08
GO Biological Process	Regulation of morphogenesis of an epithelium	12	BMP4|SOX9|WNT5A|NKD1|WNT7A|WNT4|WNT1|VANGL2|WNT2B|ROR2|GPC3|FZD3	1.67e-08
GO Biological Process	Renal system development	14	BMP4|SOX9|NOTCH2|WNT5A|WNT4|WNT1|FGF8|PTCH1|SMAD3|VANGL2|BMP2|GPC3|C5orf42|FGFR2	1.69e-08
GO Biological Process	Smoothened signaling pathway	9	TMEM231|IFT46|IFT122|TCTN2|IFT80|PTCH1|IFT52|ROR2|PAX6	2.06e-08
GO Biological Process	Regulation of cell differentiation	32	CCND1|FBXO5|MSX2|BMP4|SOX9|NOTCH2|KAT2B|GPC1|WNT5A|LEF1|CDH2|EGFR|WNT3A|WNT7A|WNT4|WNT1|FGF8|FGF13|PTCH1|SMAD3|FN1|TCF7L2|ROR2|BMP2|ECT2|SOX10|CXCR4|MORF4L2|PAX6|FGFR2|FZD3|CUL7	2.1e-08
GO Biological Process	Regulation of primary metabolic process	60	CCND1|HCFC2|FBXO5|MSX2|BMP4|SOX9|BRD8|NOTCH2|PHC2|EPC1|KAT2B|WNT5A|LEF1|NKD1|CDH2|CBX8|CBX4|EGFR|WNT3A|WNT7A|WNT4|WNT1|UBB|TADA3|MSL3|CDC25C|FGF8|FGF13|PTCH1|SMAD3|FGFR3|KAT5|FOXM1|BRE|USP1|FN1|RSPO1|MCRS1|NEK2|VANGL2|TCF7L2|BRCC3|SAMD13|IFT52|RING1|ROR2|BMP2|ECT2|PTTG1|GPC3|SOX10|CXCR4|MORF4L2|PAX6|IFT74|FGFR2|PHC3|PBK|CDC27|PCGF5	2.93e-08
GO Biological Process	Regulation of protein phosphorylation	28	CCND1|BMP4|SOX9|NOTCH2|KAT2B|WNT5A|CDH2|EGFR|WNT3A|WNT7A|WNT1|UBB|TADA3|CDC25C|FGF8|FGF13|FGFR3|FOXM1|FN1|RSPO1|VANGL2|ROR2|BMP2|ECT2|CXCR4|PAX6|FGFR2|PBK	3e-08
GO Biological Process	Developmental induction	7	BMP4|SOX9|WNT4|WNT1|FGF8|WNT2B|BMP2	3e-08
GO Biological Process	Mesenchyme morphogenesis	8	MSX2|SOX9|WNT5A|LEF1|WNT3A|FGF8|SMAD3|BMP2	3.05e-08
GO Biological Process	Reproductive structure development	16	CCND1|BMP4|SOX9|NOTCH2|WNT5A|LEF1|EGFR|WNT7A|WNT4|UBB|FGF8|PTCH1|WNT2B|ROR2|FGFR2|CUL7	3.41e-08
GO Biological Process	Cell cycle process	23	KIF22|CEP41|CCND1|FBXO5|MND1|NOTCH2|KAT2B|ANLN|MELK|UBB|CDC25C|SMAD3|FOXM1|NEK2|TCF7L2|ECT2|PTTG1|PRC1|PAX6|RACGAP1|CDC27|CUL7|NUSAP1	3.52e-08
GO Biological Process	Regulation of cellular component organization	36	FBXO5|MSX2|BMP4|SOX9|NOTCH2|KAT2B|WNT5A|LEF1|ANLN|CDH2|EGFR|WNT3A|WNT7A|WNT4|WNT1|TADA3|SKA3|CDC25C|FGF8|FGF13|SMAD3|FOXM1|FN1|RSPO1|MCRS1|NEK2|VANGL2|ROR2|ECT2|PTTG1|GPC3|CXCR4|CDC27|CUL7|ANAPC15|NUSAP1	3.52e-08
GO Biological Process	Nephron tubule development	9	BMP4|SOX9|NOTCH2|WNT4|WNT1|FGF8|PTCH1|BMP2|GPC3	3.72e-08
GO Biological Process	Intraciliary transport	8	IFT81|IFT46|IFT122|IFT80|IFT52|DYNC2H1|TTC21A|IFT74	4.49e-08
GO Biological Process	Negative regulation of cell cycle	18	CCND1|FBXO5|BMP4|NOTCH2|EPC1|KAT2B|EGFR|CDC25C|SMAD3|BRE|NEK2|TCF7L2|BRCC3|RING1|BMP2|PTTG1|PHC3|FZD3	4.49e-08
GO Biological Process	Negative regulation of nitrogen compound metabolic process	36	CCND1|HCFC2|FBXO5|MSX2|BMP4|SOX9|NOTCH2|PHC2|EPC1|KAT2B|WNT5A|LEF1|CBX8|CBX4|EGFR|WNT4|WNT1|UBB|MSL3|PTCH1|SMAD3|KAT5|FOXM1|MCRS1|TCF7L2|SAMD13|RING1|BMP2|PTTG1|GPC3|SOX10|MORF4L2|PAX6|FGFR2|PHC3|PBK	4.62e-08
GO Biological Process	Heart morphogenesis	13	MSX2|BMP4|SOX9|NOTCH2|WNT5A|WNT3A|FGF8|PTCH1|SMAD3|VANGL2|IFT52|BMP2|FGFR2	4.77e-08
GO Biological Process	Organelle assembly	20	CEP41|FBXO5|IFT81|TMEM231|IFT46|ANLN|IFT122|TCTN2|IFT80|NEK2|VANGL2|IFT52|PRC1|TCTN1|DYNC2H1|TMEM237|C5orf42|IFT74|RACGAP1|TTC8	5.08e-08
GO Biological Process	Kidney morphogenesis	9	BMP4|SOX9|WNT4|WNT1|FGF8|PTCH1|VANGL2|BMP2|GPC3	6.39e-08
GO Biological Process	Stem cell proliferation	8	WNT5A|LEF1|WNT3A|WNT1|FGF13|WNT2B|RACGAP1|FGFR2	6.39e-08
GO Biological Process	Regulation of mitotic nuclear division	11	FBXO5|BMP4|ANLN|CDC25C|FGF8|NEK2|PTTG1|CDC27|CUL7|ANAPC15|NUSAP1	7.07e-08
GO Biological Process	Neuron differentiation	23	BMP4|SOX9|NOTCH2|GPC1|WNT5A|NKD1|EGFR|WNT3A|WNT7A|WNT4|WNT1|UBB|FGF8|PTCH1|WNT8B|VANGL2|WNT2B|TCTN1|DYNC2H1|CXCR4|PAX6|FGFR2|FZD3	7.16e-08
GO Biological Process	Vasculature development	17	BMP4|NOTCH2|TMEM231|EPC1|LEF1|CDH2|WNT7A|FGF8|FOXM1|FN1|TCF7L2|GPC3|DYNC2H1|C5orf42|PAX6|FGFR2|CUL7	8.15e-08
GO Biological Process	Embryonic epithelial tube formation	10	BMP4|SOX9|WNT5A|WNT4|IFT122|PTCH1|VANGL2|IFT52|TCTN1|FZD3	8.17e-08
GO Biological Process	Ossification	13	MSX2|BMP4|SOX9|LEF1|EGFR|WNT3A|IFT80|SMAD3|FGFR3|ROR2|BMP2|GPC3|FGFR2	8.23e-08
GO Biological Process	Positive regulation of animal organ morphogenesis	9	BMP4|SOX9|WNT5A|WNT3A|WNT4|FGF8|WNT2B|BMP2|FGFR2	9.65e-08
GO Biological Process	Developmental process involved in reproduction	22	CCND1|FBXO5|IFT81|BMP4|SOX9|NOTCH2|PHC2|WNT5A|LEF1|EGFR|WNT7A|WNT4|UBB|FGF8|PTCH1|WNT2B|ROR2|PTTG1|TTC21A|RACGAP1|FGFR2|CUL7	9.87e-08
GO Biological Process	Determination of bilateral symmetry	10	NOTCH2|WNT5A|WNT3A|FGF8|SMAD3|WNT8B|VANGL2|IFT52|DYNC2H1|IFT74	9.94e-08
GO Biological Process	Mammary gland development	10	CCND1|MSX2|BMP4|SOX9|WNT5A|LEF1|WNT3A|WNT4|PTCH1|FGFR2	9.94e-08
GO Biological Process	Nephron development	10	BMP4|SOX9|NOTCH2|WNT4|WNT1|FGF8|PTCH1|VANGL2|BMP2|GPC3	9.94e-08
GO Biological Process	Kidney development	13	BMP4|SOX9|NOTCH2|WNT4|WNT1|FGF8|PTCH1|SMAD3|VANGL2|BMP2|GPC3|C5orf42|FGFR2	1.03e-07
GO Biological Process	Positive regulation of nucleic acid-templated transcription	29	HCFC2|BMP4|SOX9|BRD8|EPC1|KAT2B|WNT5A|LEF1|EGFR|WNT3A|WNT7A|WNT4|WNT1|UBB|TADA3|PTCH1|SMAD3|KAT5|FOXM1|MCRS1|TCF7L2|ROR2|BMP2|SOX10|MORF4L2|PAX6|IFT74|FGFR2|PCGF5	1.08e-07
GO Biological Process	Signal transduction	52	CCND1|MSX2|BMP4|SOX9|BRD8|NOTCH2|TMEM231|KAT2B|IFT46|WNT5A|LEF1|NKD1|EGFR|WNT3A|WNT7A|WNT4|WNT1|IFT122|MELK|UBB|TCTN2|TADA3|IFT80|CDC25C|FGF8|FGF13|PTCH1|SMAD3|FGFR3|KAT5|WNT8B|FOXM1|BRE|WLS|FN1|RSPO1|VANGL2|TCF7L2|BRCC3|WNT2B|IFT52|ROR2|BMP2|ECT2|CXCR4|PAX6|IFT74|RACGAP1|FGFR2|PBK|FZD3|CUL7	1.14e-07
GO Biological Process	Mitotic cell cycle	19	KIF22|CEP41|CCND1|FBXO5|ANLN|MELK|TADA3|SKA3|CDC25C|FOXM1|NEK2|ECT2|PRC1|PAX6|RACGAP1|PBK|CDC27|CUL7|NUSAP1	1.19e-07
GO Biological Process	Peptidyl-amino acid modification	21	CEP41|BRD8|KANSL1|EPC1|KAT2B|LEF1|CBX4|EGFR|KANSL1L|MELK|TADA3|MSL2|MSL3|FGFR3|KAT5|MCRS1|ROR2|MORF4L2|KANSL3|FGFR2|MSL1	1.2e-07
GO Biological Process	Negative regulation of biological process	55	CCND1|HCFC2|FBXO5|MSX2|BMP4|SOX9|NOTCH2|PHC2|EPC1|KAT2B|GPC1|WNT5A|LEF1|NKD1|CDH2|CBX8|CBX4|EGFR|WNT3A|WNT7A|WNT4|WNT1|IFT122|UBB|MSL3|IFT80|CDC25C|FGF8|FGF13|PTCH1|SMAD3|FGFR3|KAT5|FOXM1|BRE|FN1|MCRS1|NEK2|TCF7L2|BRCC3|SAMD13|IFT52|RING1|ROR2|BMP2|PTTG1|GPC3|SOX10|MORF4L2|PAX6|IFT74|FGFR2|PHC3|PBK|FZD3	1.23e-07
GO Biological Process	Regulation of embryonic development	10	BMP4|WNT5A|NKD1|WNT3A|WNT4|WNT1|VANGL2|WNT2B|RACGAP1|FZD3	1.25e-07
GO Biological Process	Regulation of response to stimulus	47	FBXO5|MSX2|IFT81|BMP4|SOX9|NOTCH2|KAT2B|GPC1|WNT5A|LEF1|NKD1|CDH2|CBX8|EGFR|WNT3A|WNT7A|WNT4|WNT1|IFT122|UBB|IFT80|FGF8|PTCH1|SMAD3|FGFR3|KAT5|FOXM1|BRE|USP1|WLS|FN1|RSPO1|VANGL2|TCF7L2|BRCC3|ROR2|BMP2|ECT2|GPC3|SOX10|TCTN1|DYNC2H1|TMEM237|CXCR4|RACGAP1|FGFR2|PBK	1.44e-07
GO Biological Process	Regulation of transcription by RNA polymerase II	33	CCND1|HCFC2|MSX2|BMP4|SOX9|BRD8|NOTCH2|EPC1|KAT2B|WNT5A|LEF1|CBX8|CBX4|EGFR|WNT3A|WNT7A|WNT1|UBB|TADA3|PTCH1|SMAD3|KAT5|FOXM1|MCRS1|TCF7L2|BMP2|PTTG1|SOX10|MORF4L2|PAX6|IFT74|FGFR2|PCGF5	1.5e-07
GO Biological Process	Positive regulation of transcription, DNA-templated	28	BMP4|SOX9|BRD8|EPC1|KAT2B|WNT5A|LEF1|EGFR|WNT3A|WNT7A|WNT4|WNT1|UBB|TADA3|PTCH1|SMAD3|KAT5|FOXM1|MCRS1|TCF7L2|ROR2|BMP2|SOX10|MORF4L2|PAX6|IFT74|FGFR2|PCGF5	1.52e-07
GO Biological Process	Regulation of protein metabolic process	38	CCND1|FBXO5|BMP4|SOX9|NOTCH2|KAT2B|WNT5A|LEF1|NKD1|CDH2|EGFR|WNT3A|WNT7A|WNT1|UBB|TADA3|CDC25C|FGF8|FGF13|SMAD3|FGFR3|KAT5|FOXM1|FN1|RSPO1|VANGL2|TCF7L2|IFT52|ROR2|BMP2|ECT2|PTTG1|GPC3|CXCR4|PAX6|FGFR2|PBK|CDC27	1.62e-07
GO Biological Process	Positive regulation of protein metabolic process	29	CCND1|BMP4|SOX9|NOTCH2|WNT5A|NKD1|CDH2|EGFR|WNT3A|WNT7A|WNT1|UBB|FGF8|FGF13|SMAD3|FGFR3|KAT5|FN1|RSPO1|VANGL2|TCF7L2|ROR2|BMP2|ECT2|GPC3|CXCR4|FGFR2|PBK|CDC27	1.83e-07
GO Biological Process	Positive regulation of Wnt signaling pathway	11	WNT5A|NKD1|EGFR|WNT3A|SMAD3|WLS|RSPO1|ROR2|BMP2|GPC3|FGFR2	1.92e-07
GO Biological Process	Glandular epithelial cell differentiation	7	BMP4|WNT5A|WNT4|FGF8|BMP2|PAX6|FGFR2	1.99e-07
GO Biological Process	Central nervous system neuron differentiation	11	WNT5A|WNT3A|WNT7A|WNT1|UBB|FGF8|PTCH1|TCTN1|DYNC2H1|PAX6|FGFR2	1.99e-07
GO Biological Process	Intraciliary transport involved in cilium assembly	7	IFT81|IFT46|IFT122|IFT80|IFT52|DYNC2H1|IFT74	1.99e-07
GO Biological Process	Cell morphogenesis	19	NOTCH2|GPC1|WNT5A|LEF1|CDH2|EGFR|WNT3A|WNT7A|UBB|FGF8|PTCH1|FN1|VANGL2|ECT2|TCTN1|CXCR4|PAX6|FGFR2|FZD3	2.16e-07
GO Biological Process	Columnar/cuboidal epithelial cell differentiation	9	BMP4|TMEM231|WNT5A|CDH2|WNT4|FGF8|BMP2|PAX6|FGFR2	2.3e-07
GO Biological Process	Positive regulation of cell cycle process	13	CCND1|FBXO5|MSX2|WNT5A|LEF1|EGFR|WNT4|CDC25C|FGF8|ECT2|RACGAP1|CDC27|NUSAP1	2.3e-07
GO Biological Process	Regulation of organelle organization	25	FBXO5|MSX2|BMP4|NOTCH2|KAT2B|WNT5A|ANLN|CDH2|WNT3A|WNT4|TADA3|SKA3|CDC25C|FGF8|FGF13|SMAD3|MCRS1|NEK2|VANGL2|ECT2|PTTG1|CDC27|CUL7|ANAPC15|NUSAP1	2.55e-07
GO Biological Process	Inner ear morphogenesis	9	SOX9|WNT5A|WNT3A|WNT1|FGF8|VANGL2|ROR2|FGFR2|FZD3	2.63e-07
GO Biological Process	Cellular component assembly	34	CEP41|FBXO5|IFT81|SOX9|TMEM231|IFT46|GPC1|WNT5A|LEF1|ANLN|CDH2|WNT3A|WNT7A|IFT122|UBB|TCTN2|IFT80|FGF13|SMAD3|KAT5|FN1|NEK2|VANGL2|TCF7L2|IFT52|ECT2|PRC1|TCTN1|DYNC2H1|TMEM237|C5orf42|IFT74|RACGAP1|TTC8	2.66e-07
GO Biological Process	Regulation of macromolecule metabolic process	60	CCND1|HCFC2|FBXO5|MSX2|BMP4|SOX9|BRD8|NOTCH2|PHC2|EPC1|KAT2B|WNT5A|LEF1|NKD1|CDH2|CBX8|CBX4|EGFR|WNT3A|WNT7A|WNT4|WNT1|UBB|TADA3|MSL3|CDC25C|FGF8|FGF13|PTCH1|SMAD3|FGFR3|KAT5|FOXM1|BRE|USP1|FN1|RSPO1|MCRS1|NEK2|VANGL2|TCF7L2|BRCC3|SAMD13|IFT52|RING1|ROR2|BMP2|ECT2|PTTG1|GPC3|SOX10|CXCR4|MORF4L2|PAX6|IFT74|FGFR2|PHC3|PBK|CDC27|PCGF5	2.72e-07
GO Biological Process	Regulation of protein modification process	30	CCND1|FBXO5|BMP4|SOX9|NOTCH2|KAT2B|WNT5A|CDH2|EGFR|WNT3A|WNT7A|WNT1|UBB|TADA3|CDC25C|FGF8|FGF13|FGFR3|KAT5|FOXM1|FN1|RSPO1|VANGL2|ROR2|BMP2|ECT2|CXCR4|PAX6|FGFR2|PBK	2.73e-07
GO Biological Process	Positive regulation of epithelial cell proliferation	11	CCND1|BMP4|SOX9|NOTCH2|WNT5A|EGFR|WNT3A|WNT7A|TCF7L2|BMP2|FGFR2	2.98e-07
GO Biological Process	Positive regulation of protein phosphorylation	22	CCND1|BMP4|SOX9|NOTCH2|WNT5A|CDH2|EGFR|WNT3A|WNT7A|WNT1|UBB|FGF8|FGF13|FGFR3|RSPO1|VANGL2|ROR2|BMP2|ECT2|CXCR4|FGFR2|PBK	3.1e-07
GO Biological Process	Positive regulation of signal transduction	28	MSX2|BMP4|SOX9|NOTCH2|KAT2B|WNT5A|NKD1|CDH2|EGFR|WNT3A|WNT7A|WNT1|UBB|FGF8|SMAD3|FGFR3|WLS|RSPO1|VANGL2|TCF7L2|ROR2|BMP2|ECT2|GPC3|DYNC2H1|CXCR4|FGFR2|PBK	3.28e-07
GO Biological Process	Non-motile cilium assembly	7	IFT122|IFT80|VANGL2|IFT52|DYNC2H1|IFT74|TTC8	3.77e-07
GO Biological Process	Forebrain regionalization	6	BMP4|WNT1|FGF8|WNT2B|BMP2|PAX6	3.92e-07
GO Biological Process	Cell surface receptor signaling pathway involved in heart development	6	MSX2|BMP4|NOTCH2|WNT5A|WNT3A|VANGL2	3.92e-07
GO Biological Process	Inner ear development	11	BMP4|SOX9|WNT5A|WNT3A|WNT1|FGF8|VANGL2|ROR2|BMP2|FGFR2|FZD3	3.93e-07
GO Biological Process	Diencephalon development	8	BMP4|WNT5A|WNT4|WNT1|UBB|FGF8|BMP2|PAX6	4.02e-07
GO Biological Process	Positive regulation of macromolecule biosynthetic process	30	HCFC2|BMP4|SOX9|BRD8|EPC1|KAT2B|WNT5A|LEF1|EGFR|WNT3A|WNT7A|WNT4|WNT1|UBB|TADA3|PTCH1|SMAD3|KAT5|FOXM1|MCRS1|NEK2|TCF7L2|ROR2|BMP2|SOX10|MORF4L2|PAX6|IFT74|FGFR2|PCGF5	4.04e-07
GO Biological Process	Nitrogen compound metabolic process	62	KIF22|CEP41|CCND1|FBXO5|MND1|BMP4|SOX9|BRD8|NOTCH2|KANSL1|EPC1|KAT2B|GPC1|WNT5A|LEF1|CDH2|CBX8|CBX4|EGFR|KANSL1L|WNT1|MELK|UBB|TADA3|MSL2|MSL3|CDC25C|FGF8|FGF13|PTCH1|SMAD3|FGFR3|KAT5|FOXM1|BRE|USP1|FN1|MCRS1|NEK2|VANGL2|TCF7L2|BRCC3|RING1|ROR2|DCLRE1C|BMP2|PTTG1|GPC3|SOX10|DYNC2H1|MORF4L2|KANSL3|PAX6|FGFR2|ANAPC13|PBK|CDC27|CUL7|ANAPC15|PCGF5|MSL1|ANAPC16	4.14e-07
GO Biological Process	Regulation of mitotic cell cycle	18	CEP41|CCND1|FBXO5|BMP4|ANLN|EGFR|CDC25C|FGF8|PTCH1|SMAD3|NEK2|PTTG1|CDC27|FZD3|CUL7|ANAPC15|NUSAP1|ANAPC16	4.14e-07
GO Biological Process	Exocrine system development	7	SOX9|EGFR|FGF8|WLS|SOX10|PAX6|FGFR2	4.17e-07
GO Biological Process	Cellular response to stimulus	60	KIF22|CCND1|MSX2|BMP4|SOX9|BRD8|NOTCH2|TMEM231|KAT2B|IFT46|WNT5A|LEF1|NKD1|CBX8|EGFR|WNT3A|WNT7A|WNT4|WNT1|IFT122|MELK|UBB|TCTN2|TADA3|IFT80|CDC25C|FGF8|FGF13|PTCH1|SMAD3|FGFR3|KAT5|WNT8B|FOXM1|BRE|USP1|WLS|FN1|RSPO1|MCRS1|VANGL2|TCF7L2|BRCC3|WNT2B|IFT52|ROR2|DCLRE1C|BMP2|ECT2|PTTG1|SOX10|CXCR4|MORF4L2|PAX6|IFT74|RACGAP1|FGFR2|PBK|FZD3|CUL7	4.32e-07
GO Biological Process	Positive regulation of biosynthetic process	31	HCFC2|BMP4|SOX9|BRD8|EPC1|KAT2B|WNT5A|LEF1|CBX8|EGFR|WNT3A|WNT7A|WNT4|WNT1|UBB|TADA3|PTCH1|SMAD3|KAT5|FOXM1|MCRS1|NEK2|TCF7L2|ROR2|BMP2|SOX10|MORF4L2|PAX6|IFT74|FGFR2|PCGF5	4.58e-07
GO Biological Process	Telencephalon development	12	BMP4|WNT5A|LEF1|CDH2|EGFR|WNT3A|FGF8|FGF13|BMP2|TCTN1|CXCR4|PAX6	4.8e-07
GO Biological Process	Regulation of nucleobase-containing compound metabolic process	45	CCND1|HCFC2|FBXO5|MSX2|BMP4|SOX9|BRD8|NOTCH2|PHC2|EPC1|KAT2B|WNT5A|LEF1|CBX8|CBX4|EGFR|WNT3A|WNT7A|WNT4|WNT1|UBB|TADA3|MSL3|PTCH1|SMAD3|KAT5|FOXM1|BRE|USP1|MCRS1|NEK2|TCF7L2|BRCC3|SAMD13|RING1|ROR2|BMP2|PTTG1|SOX10|MORF4L2|PAX6|IFT74|FGFR2|PHC3|PCGF5	4.84e-07
GO Biological Process	Regulation of transcription, DNA-templated	41	CCND1|HCFC2|FBXO5|MSX2|BMP4|SOX9|BRD8|NOTCH2|PHC2|EPC1|KAT2B|WNT5A|LEF1|CBX8|CBX4|EGFR|WNT3A|WNT7A|WNT4|WNT1|UBB|TADA3|MSL3|PTCH1|SMAD3|KAT5|FOXM1|MCRS1|TCF7L2|SAMD13|RING1|ROR2|BMP2|PTTG1|SOX10|MORF4L2|PAX6|IFT74|FGFR2|PHC3|PCGF5	4.91e-07
GO Biological Process	Positive regulation of transcription by RNA polymerase II	24	BMP4|SOX9|BRD8|EPC1|KAT2B|WNT5A|LEF1|EGFR|WNT3A|WNT7A|WNT1|UBB|SMAD3|KAT5|FOXM1|MCRS1|TCF7L2|BMP2|SOX10|MORF4L2|PAX6|IFT74|FGFR2|PCGF5	4.98e-07
GO Biological Process	Digestive tract morphogenesis	7	BMP4|WNT5A|EGFR|SMAD3|VANGL2|SOX10|FGFR2	5.26e-07
GO Biological Process	Regulation of phosphate metabolic process	29	CCND1|BMP4|SOX9|NOTCH2|KAT2B|WNT5A|CDH2|EGFR|WNT3A|WNT7A|WNT1|UBB|TADA3|CDC25C|FGF8|FGF13|SMAD3|FGFR3|FOXM1|FN1|RSPO1|VANGL2|ROR2|BMP2|ECT2|CXCR4|PAX6|FGFR2|PBK	5.42e-07
GO Biological Process	Axis elongation	6	BMP4|SOX9|WNT5A|WNT3A|VANGL2|FGFR2	5.48e-07
GO Biological Process	Positive regulation of cell cycle	14	CCND1|FBXO5|MSX2|WNT5A|LEF1|EGFR|WNT4|CDC25C|FGF8|ECT2|RACGAP1|FGFR2|CDC27|NUSAP1	5.76e-07
GO Biological Process	Positive regulation of phosphate metabolic process	23	CCND1|BMP4|SOX9|NOTCH2|WNT5A|CDH2|EGFR|WNT3A|WNT7A|WNT1|UBB|FGF8|FGF13|SMAD3|FGFR3|RSPO1|VANGL2|ROR2|BMP2|ECT2|CXCR4|FGFR2|PBK	6e-07
GO Biological Process	Multicellular organismal process	62	CCND1|FBXO5|MSX2|IFT81|BMP4|SOX9|NOTCH2|PHC2|TMEM231|EPC1|KAT2B|GPC1|WNT5A|LEF1|ANLN|NKD1|CDH2|EGFR|WNT3A|WNT7A|WNT4|WNT1|IFT122|MELK|UBB|IFT80|FGF8|FGF13|PTCH1|SMAD3|FGFR3|WNT8B|FOXM1|USP1|WLS|FN1|NEK2|VANGL2|TCF7L2|WNT2B|IFT52|RING1|ROR2|DCLRE1C|BMP2|ECT2|PTTG1|GPC3|SOX10|TCTN1|DYNC2H1|CXCR4|C5orf42|TTC21A|PAX6|IFT74|RACGAP1|FGFR2|PHC3|FZD3|CUL7|TTC8	6.38e-07
GO Biological Process	Embryonic heart tube development	8	NOTCH2|WNT5A|WNT3A|IFT122|FGF8|SMAD3|VANGL2|IFT52	6.44e-07
GO Biological Process	Regulation of osteoblast differentiation	9	FBXO5|MSX2|BMP4|SOX9|WNT4|PTCH1|SMAD3|BMP2|FGFR2	6.44e-07
GO Biological Process	Protein localization to cilium	7	IFT122|TCTN2|IFT80|TCTN1|DYNC2H1|C5orf42|TTC21A	7.36e-07
GO Biological Process	Negative regulation of macromolecule metabolic process	37	CCND1|HCFC2|FBXO5|MSX2|BMP4|SOX9|NOTCH2|PHC2|EPC1|KAT2B|WNT5A|LEF1|CBX8|CBX4|EGFR|WNT4|WNT1|UBB|MSL3|PTCH1|SMAD3|KAT5|FOXM1|FN1|MCRS1|TCF7L2|SAMD13|RING1|BMP2|PTTG1|GPC3|SOX10|MORF4L2|PAX6|FGFR2|PHC3|PBK	7.42e-07
GO Biological Process	Determination of left/right symmetry	9	NOTCH2|WNT5A|WNT3A|FGF8|SMAD3|VANGL2|IFT52|DYNC2H1|IFT74	7.76e-07
GO Biological Process	Regulation of cellular metabolic process	58	CCND1|HCFC2|FBXO5|MSX2|BMP4|SOX9|BRD8|NOTCH2|PHC2|EPC1|KAT2B|WNT5A|LEF1|CDH2|CBX8|CBX4|EGFR|WNT3A|WNT7A|WNT4|WNT1|UBB|TADA3|MSL3|CDC25C|FGF8|FGF13|PTCH1|SMAD3|FGFR3|KAT5|FOXM1|BRE|USP1|FN1|RSPO1|MCRS1|NEK2|VANGL2|TCF7L2|BRCC3|SAMD13|RING1|ROR2|BMP2|ECT2|PTTG1|GPC3|SOX10|CXCR4|MORF4L2|PAX6|IFT74|FGFR2|PHC3|PBK|CDC27|PCGF5	8.26e-07
GO Biological Process	Negative regulation of apoptotic process	20	MSX2|BMP4|SOX9|NOTCH2|WNT5A|LEF1|CBX4|EGFR|WNT7A|WNT4|WNT1|UBB|FGF8|SMAD3|BRE|FN1|TCF7L2|SOX10|FGFR2|FZD3	8.3e-07
GO Biological Process	Negative regulation of transcription by RNA polymerase II	20	CCND1|HCFC2|MSX2|BMP4|SOX9|NOTCH2|EPC1|LEF1|CBX8|CBX4|UBB|PTCH1|SMAD3|KAT5|FOXM1|TCF7L2|BMP2|SOX10|PAX6|FGFR2	8.58e-07
GO Biological Process	Chondrocyte differentiation	8	MSX2|BMP4|SOX9|WNT7A|IFT80|FGFR3|WNT2B|BMP2	8.83e-07
GO Biological Process	Cell development	27	FBXO5|MSX2|BMP4|SOX9|NOTCH2|GPC1|WNT5A|LEF1|EGFR|WNT3A|WNT7A|WNT4|UBB|FGF8|PTCH1|SMAD3|FN1|VANGL2|ROR2|SOX10|TCTN1|CXCR4|TTC21A|PAX6|IFT74|FGFR2|FZD3	8.86e-07
GO Biological Process	Negative regulation of cellular metabolic process	35	CCND1|HCFC2|FBXO5|MSX2|BMP4|SOX9|NOTCH2|PHC2|EPC1|KAT2B|WNT5A|LEF1|CBX8|CBX4|WNT4|WNT1|UBB|MSL3|PTCH1|SMAD3|KAT5|FOXM1|MCRS1|TCF7L2|SAMD13|RING1|BMP2|PTTG1|GPC3|SOX10|MORF4L2|PAX6|FGFR2|PHC3|PBK	9.19e-07
GO Biological Process	Negative regulation of cell death	21	MSX2|BMP4|SOX9|NOTCH2|WNT5A|LEF1|CBX4|EGFR|WNT3A|WNT7A|WNT4|WNT1|UBB|FGF8|SMAD3|BRE|FN1|TCF7L2|SOX10|FGFR2|FZD3	9.74e-07
GO Biological Process	Microtubule-based process	18	KIF22|FBXO5|IFT81|IFT46|IFT122|UBB|IFT80|FGF13|NEK2|IFT52|PRC1|DYNC2H1|TTC21A|PAX6|IFT74|RACGAP1|CUL7|NUSAP1	1.06e-06
GO Biological Process	Cartilage development	10	MSX2|BMP4|SOX9|WNT5A|WNT7A|IFT80|FGFR3|WNT2B|ROR2|BMP2	1.06e-06
GO Biological Process	Connective tissue development	11	MSX2|BMP4|SOX9|WNT5A|WNT7A|UBB|IFT80|FGFR3|WNT2B|ROR2|BMP2	1.07e-06
GO Biological Process	Positive regulation of cellular biosynthetic process	30	HCFC2|BMP4|SOX9|BRD8|EPC1|KAT2B|WNT5A|LEF1|EGFR|WNT3A|WNT7A|WNT4|WNT1|UBB|TADA3|PTCH1|SMAD3|KAT5|FOXM1|MCRS1|NEK2|TCF7L2|ROR2|BMP2|SOX10|MORF4L2|PAX6|IFT74|FGFR2|PCGF5	1.08e-06
GO Biological Process	Positive regulation of response to stimulus	32	MSX2|BMP4|SOX9|NOTCH2|KAT2B|WNT5A|NKD1|CDH2|CBX8|EGFR|WNT3A|WNT7A|WNT1|UBB|FGF8|SMAD3|FGFR3|FOXM1|BRE|WLS|RSPO1|VANGL2|TCF7L2|BRCC3|ROR2|BMP2|ECT2|GPC3|DYNC2H1|CXCR4|FGFR2|PBK	1.09e-06
GO Biological Process	Positive regulation of multicellular organismal process	28	CCND1|FBXO5|MSX2|BMP4|SOX9|NOTCH2|GPC1|WNT5A|LEF1|EGFR|WNT3A|WNT7A|WNT4|WNT1|FGF8|SMAD3|FN1|TCF7L2|WNT2B|ROR2|BMP2|ECT2|SOX10|CXCR4|PAX6|FGFR2|FZD3|CUL7	1.15e-06
GO Biological Process	Negative regulation of gene expression	30	CCND1|HCFC2|MSX2|BMP4|SOX9|NOTCH2|PHC2|EPC1|KAT2B|WNT5A|LEF1|CBX8|CBX4|WNT4|UBB|MSL3|PTCH1|SMAD3|KAT5|FOXM1|FN1|TCF7L2|SAMD13|RING1|BMP2|SOX10|MORF4L2|PAX6|FGFR2|PHC3	1.17e-06
GO Biological Process	Biological regulation	85	CEP41|CCND1|HCFC2|FBXO5|MSX2|IFT81|BMP4|SOX9|BRD8|NOTCH2|PHC2|TMEM231|EPC1|KAT2B|IFT46|GPC1|WNT5A|LEF1|ANLN|NKD1|CDH2|CBX8|CBX4|EGFR|WNT3A|WNT7A|WNT4|WNT1|IFT122|MELK|UBB|TCTN2|TADA3|MSL3|IFT80|SKA3|CDC25C|FGF8|FGF13|PTCH1|SMAD3|FGFR3|KAT5|WNT8B|FOXM1|BRE|USP1|WLS|FN1|RSPO1|MCRS1|NEK2|VANGL2|TCF7L2|BRCC3|WNT2B|SAMD13|IFT52|RING1|ROR2|DCLRE1C|BMP2|ECT2|PTTG1|PRC1|GPC3|SOX10|TCTN1|DYNC2H1|TMEM237|C…	1.19e-06
GO Biological Process	Cellular response to growth factor stimulus	15	MSX2|BMP4|SOX9|WNT5A|LEF1|EGFR|WNT7A|WNT4|UBB|FGF8|SMAD3|FGFR3|ROR2|BMP2|FGFR2	1.35e-06
GO Biological Process	Non-canonical Wnt signaling pathway	9	WNT5A|LEF1|WNT7A|WNT4|WNT1|VANGL2|TCF7L2|ROR2|FZD3	1.36e-06
GO Biological Process	Neuron projection morphogenesis	15	NOTCH2|GPC1|WNT5A|EGFR|WNT3A|WNT7A|UBB|FGF8|PTCH1|VANGL2|TCTN1|CXCR4|PAX6|FGFR2|FZD3	1.37e-06
GO Biological Process	Forebrain generation of neurons	7	WNT5A|LEF1|WNT3A|UBB|FGF8|PAX6|FGFR2	1.49e-06
GO Biological Process	Skeletal system development	15	MSX2|BMP4|SOX9|WNT5A|WNT7A|WNT1|IFT80|FGF8|SMAD3|FGFR3|USP1|WNT2B|ROR2|BMP2|FGFR2	1.51e-06
GO Biological Process	Blood vessel development	15	BMP4|NOTCH2|LEF1|CDH2|WNT7A|FGF8|FOXM1|FN1|TCF7L2|GPC3|DYNC2H1|C5orf42|PAX6|FGFR2|CUL7	1.54e-06
GO Biological Process	Regulation of cellular protein metabolic process	35	CCND1|FBXO5|BMP4|SOX9|NOTCH2|KAT2B|WNT5A|LEF1|CDH2|EGFR|WNT3A|WNT7A|WNT1|UBB|TADA3|CDC25C|FGF8|FGF13|SMAD3|FGFR3|KAT5|FOXM1|FN1|RSPO1|VANGL2|ROR2|BMP2|ECT2|PTTG1|GPC3|CXCR4|PAX6|FGFR2|PBK|CDC27	1.55e-06
GO Biological Process	Cellular process	94	KIF22|CEP41|CCND1|HCFC2|FBXO5|MSX2|MND1|IFT81|BMP4|SOX9|FAM64A|BRD8|NOTCH2|TMEM231|KANSL1|EPC1|KAT2B|IFT46|GPC1|WNT5A|LEF1|ANLN|NKD1|CDH2|CBX8|CBX4|EGFR|KANSL1L|WNT3A|WNT7A|WNT4|WNT1|IFT122|MELK|UBB|TCTN2|TADA3|MSL2|MSL3|IFT80|SKA3|CDC25C|FGF8|FGF13|PTCH1|SMAD3|FGFR3|KAT5|WNT8B|FOXM1|BRE|USP1|WLS|FN1|RSPO1|MCRS1|NEK2|VANGL2|TCF7L2|BRCC3|WNT2B|IFT52|RING1|ROR2|DCLRE1C|BMP2|ECT2|PTTG1|PRC1|GPC3|SOX…	1.65e-06
GO Biological Process	Cell-cell signaling	22	CCND1|BMP4|WNT5A|LEF1|NKD1|WNT3A|WNT7A|WNT4|WNT1|UBB|FGF13|FGFR3|WNT8B|WLS|RSPO1|VANGL2|TCF7L2|WNT2B|ROR2|BMP2|FGFR2|FZD3	1.86e-06
GO Biological Process	Locomotion	23	MSX2|BMP4|NOTCH2|GPC1|WNT5A|LEF1|ANLN|CDH2|EGFR|WNT3A|WNT7A|FGF8|FGF13|PTCH1|FN1|VANGL2|ROR2|GPC3|SOX10|CXCR4|TTC21A|PAX6|FZD3	1.89e-06
GO Biological Process	Epithelial cell differentiation	17	BMP4|SOX9|NOTCH2|TMEM231|WNT5A|CDH2|WNT7A|WNT4|WNT1|FGF8|PTCH1|SMAD3|BMP2|CXCR4|PAX6|IFT74|FGFR2	1.91e-06
GO Biological Process	Positive regulation of protein modification process	23	CCND1|BMP4|SOX9|NOTCH2|WNT5A|CDH2|EGFR|WNT3A|WNT7A|WNT1|UBB|FGF8|FGF13|FGFR3|KAT5|RSPO1|VANGL2|ROR2|BMP2|ECT2|CXCR4|FGFR2|PBK	1.91e-06
GO Biological Process	Eye development	13	BMP4|SOX9|NOTCH2|TMEM231|WNT5A|NKD1|EGFR|WNT7A|IFT122|SMAD3|WNT2B|RING1|PAX6	1.95e-06
GO Biological Process	Stem cell division	6	LEF1|WNT3A|WNT7A|FGF13|VANGL2|FGFR2	2.15e-06
GO Biological Process	Heart looping	7	NOTCH2|WNT5A|WNT3A|FGF8|SMAD3|VANGL2|IFT52	2.59e-06
GO Biological Process	Dorsal/ventral neural tube patterning	5	BMP4|WNT3A|IFT122|PTCH1|TCTN1	2.83e-06
GO Biological Process	Hindlimb morphogenesis	6	MSX2|BMP4|WNT7A|FGF8|PTCH1|GPC3	2.83e-06
GO Biological Process	Negative regulation of cell population proliferation	17	MSX2|BMP4|SOX9|KAT2B|WNT5A|IFT122|IFT80|PTCH1|SMAD3|IFT52|ROR2|BMP2|GPC3|SOX10|PAX6|IFT74|FGFR2	2.92e-06
GO Biological Process	Reproductive process	24	CCND1|FBXO5|MND1|IFT81|BMP4|SOX9|NOTCH2|PHC2|WNT5A|LEF1|EGFR|WNT7A|WNT4|UBB|FGF8|PTCH1|NEK2|WNT2B|ROR2|PTTG1|TTC21A|RACGAP1|FGFR2|CUL7	3.12e-06
GO Biological Process	Regulation of animal organ formation	6	BMP4|WNT5A|WNT3A|FGF8|WNT2B|BMP2	3.22e-06
GO Biological Process	Axonogenesis	13	NOTCH2|GPC1|WNT5A|WNT3A|WNT7A|FGF8|PTCH1|VANGL2|TCTN1|CXCR4|PAX6|FGFR2|FZD3	3.26e-06
GO Biological Process	Regulation of ossification	10	FBXO5|MSX2|BMP4|SOX9|WNT5A|WNT4|PTCH1|SMAD3|BMP2|FGFR2	3.26e-06
GO Biological Process	Mitotic cell cycle process	16	KIF22|CEP41|CCND1|FBXO5|ANLN|MELK|CDC25C|FOXM1|NEK2|ECT2|PRC1|PAX6|RACGAP1|CDC27|CUL7|NUSAP1	3.26e-06
GO Biological Process	Mesoderm formation	7	BMP4|WNT5A|LEF1|WNT3A|SMAD3|WLS|FGFR2	3.33e-06
GO Biological Process	Positive regulation of cellular protein metabolic process	26	CCND1|BMP4|SOX9|NOTCH2|WNT5A|CDH2|EGFR|WNT3A|WNT7A|WNT1|UBB|FGF8|FGF13|SMAD3|FGFR3|KAT5|FN1|RSPO1|VANGL2|ROR2|BMP2|ECT2|CXCR4|FGFR2|PBK|CDC27	3.33e-06
GO Biological Process	Camera-type eye development	12	BMP4|SOX9|NOTCH2|TMEM231|WNT5A|EGFR|WNT7A|IFT122|SMAD3|WNT2B|RING1|PAX6	3.43e-06
GO Biological Process	Neural tube formation	8	BMP4|WNT5A|IFT122|PTCH1|VANGL2|IFT52|TCTN1|FZD3	3.67e-06
GO Biological Process	Developmental growth	13	MSX2|BMP4|SOX9|NOTCH2|WNT5A|WNT3A|WNT7A|IFT80|SMAD3|FGFR3|VANGL2|SOX10|FGFR2	3.71e-06
GO Biological Process	Regulation of multicellular organismal process	38	CCND1|FBXO5|MSX2|BMP4|SOX9|NOTCH2|KAT2B|GPC1|WNT5A|LEF1|NKD1|CDH2|EGFR|WNT3A|WNT7A|WNT4|WNT1|IFT122|FGF8|FGF13|PTCH1|SMAD3|KAT5|FN1|VANGL2|TCF7L2|WNT2B|ROR2|BMP2|ECT2|GPC3|SOX10|CXCR4|PAX6|RACGAP1|FGFR2|FZD3|CUL7	3.75e-06
GO Biological Process	Regulation of anatomical structure morphogenesis	21	BMP4|SOX9|WNT5A|NKD1|CDH2|WNT3A|WNT7A|WNT4|WNT1|FGF8|FGF13|FN1|VANGL2|WNT2B|ROR2|BMP2|GPC3|CXCR4|FGFR2|FZD3|CUL7	3.77e-06
GO Biological Process	Positive regulation of MAPK cascade	15	BMP4|NOTCH2|WNT5A|CDH2|EGFR|WNT7A|UBB|FGF8|FGFR3|VANGL2|ROR2|BMP2|CXCR4|FGFR2|PBK	3.89e-06
GO Biological Process	Eye morphogenesis	9	BMP4|SOX9|NOTCH2|WNT5A|NKD1|IFT122|WNT2B|RING1|PAX6	3.97e-06
GO Biological Process	Negative regulation of cell cycle process	12	CCND1|FBXO5|BMP4|EPC1|KAT2B|CDC25C|BRE|NEK2|BRCC3|RING1|PTTG1|PHC3	4.57e-06
GO Biological Process	Transport along microtubule	9	IFT81|IFT46|IFT122|UBB|IFT80|IFT52|DYNC2H1|TTC21A|IFT74	4.83e-06
GO Biological Process	Regulation of MAPK cascade	17	BMP4|NOTCH2|WNT5A|CDH2|EGFR|WNT7A|UBB|FGF8|FGFR3|FOXM1|FN1|VANGL2|ROR2|BMP2|CXCR4|FGFR2|PBK	4.83e-06
GO Biological Process	Cell fate determination	6	BMP4|NOTCH2|WNT7A|WNT1|PTCH1|PAX6	5.12e-06
GO Biological Process	Pituitary gland development	6	BMP4|WNT5A|WNT4|FGF8|BMP2|PAX6	5.12e-06
GO Biological Process	Primary metabolic process	62	KIF22|CEP41|CCND1|FBXO5|MND1|BMP4|SOX9|BRD8|NOTCH2|KANSL1|EPC1|KAT2B|GPC1|WNT5A|LEF1|CDH2|CBX8|CBX4|EGFR|KANSL1L|WNT1|MELK|UBB|TADA3|MSL2|MSL3|CDC25C|FGF8|FGF13|PTCH1|SMAD3|FGFR3|KAT5|FOXM1|BRE|USP1|FN1|MCRS1|NEK2|VANGL2|TCF7L2|BRCC3|RING1|ROR2|DCLRE1C|BMP2|PTTG1|GPC3|SOX10|DYNC2H1|MORF4L2|KANSL3|PAX6|FGFR2|ANAPC13|PBK|CDC27|CUL7|ANAPC15|PCGF5|MSL1|ANAPC16	5.12e-06
GO Biological Process	Mammary gland morphogenesis	6	MSX2|BMP4|WNT5A|WNT4|PTCH1|FGFR2	5.12e-06
GO Biological Process	Cardiac septum development	8	MSX2|BMP4|NOTCH2|WNT5A|FGF8|VANGL2|C5orf42|FGFR2	5.18e-06
GO Biological Process	Regulation of establishment of planar polarity	8	WNT5A|NKD1|WNT7A|WNT1|VANGL2|ROR2|GPC3|FZD3	5.18e-06
GO Biological Process	Regulation of cellular macromolecule biosynthetic process	42	CCND1|HCFC2|FBXO5|MSX2|BMP4|SOX9|BRD8|NOTCH2|PHC2|EPC1|KAT2B|WNT5A|LEF1|CBX8|CBX4|EGFR|WNT3A|WNT7A|WNT4|WNT1|UBB|TADA3|MSL3|PTCH1|SMAD3|KAT5|FOXM1|MCRS1|NEK2|TCF7L2|SAMD13|RING1|ROR2|BMP2|PTTG1|SOX10|MORF4L2|PAX6|IFT74|FGFR2|PHC3|PCGF5	5.33e-06
GO Biological Process	Regulation of programmed cell death	25	MSX2|BMP4|SOX9|NOTCH2|WNT5A|LEF1|CBX4|EGFR|WNT3A|WNT7A|WNT4|WNT1|MELK|UBB|FGF8|SMAD3|BRE|FN1|TCF7L2|BMP2|ECT2|SOX10|CXCR4|FGFR2|FZD3	5.65e-06
GO Biological Process	Cardiac septum morphogenesis	7	MSX2|BMP4|NOTCH2|WNT5A|FGF8|VANGL2|FGFR2	5.74e-06
GO Biological Process	Cell morphogenesis involved in differentiation	15	NOTCH2|GPC1|WNT5A|LEF1|WNT3A|WNT7A|FGF8|PTCH1|FN1|VANGL2|TCTN1|CXCR4|PAX6|FGFR2|FZD3	6.13e-06
GO Biological Process	Regulation of transferase activity	20	CCND1|FBXO5|BMP4|KAT2B|WNT5A|EGFR|WNT3A|UBB|CDC25C|FGF13|FGFR3|MCRS1|NEK2|VANGL2|ROR2|BMP2|ECT2|CXCR4|FGFR2|PBK	6.78e-06
GO Biological Process	Lacrimal gland development	4	SOX9|SOX10|PAX6|FGFR2	6.9e-06
GO Biological Process	Formation of primary germ layer	8	BMP4|WNT5A|LEF1|WNT3A|SMAD3|WLS|FN1|FGFR2	6.93e-06
GO Biological Process	Negative regulation of Wnt signaling pathway	10	SOX9|WNT5A|NKD1|CDH2|IFT80|TCF7L2|ROR2|BMP2|GPC3|SOX10	7.21e-06
GO Biological Process	Mesoderm development	8	BMP4|WNT5A|LEF1|WNT3A|FGF8|SMAD3|WLS|FGFR2	7.33e-06
GO Biological Process	Regulation of molecular function	48	CCND1|HCFC2|FBXO5|MSX2|BMP4|SOX9|BRD8|KAT2B|WNT5A|LEF1|CBX8|CBX4|EGFR|WNT3A|WNT7A|WNT4|WNT1|UBB|TADA3|CDC25C|FGF8|FGF13|PTCH1|SMAD3|FGFR3|KAT5|WNT8B|FOXM1|FN1|MCRS1|NEK2|VANGL2|TCF7L2|BRCC3|WNT2B|RING1|ROR2|BMP2|ECT2|PTTG1|GPC3|SOX10|CXCR4|PAX6|RACGAP1|FGFR2|PBK|PCGF5	8.56e-06
GO Biological Process	Endocrine system development	8	BMP4|SOX9|WNT5A|WNT4|FGF8|SMAD3|BMP2|PAX6	8.72e-06
GO Biological Process	Camera-type eye morphogenesis	8	BMP4|SOX9|NOTCH2|WNT5A|IFT122|WNT2B|RING1|PAX6	9.24e-06
GO Biological Process	Bone mineralization	6	IFT80|FGFR3|ROR2|BMP2|GPC3|FGFR2	1.23e-05
GO Biological Process	Liver development	8	CCND1|SOX9|NOTCH2|EGFR|WNT4|WNT1|PTCH1|SMAD3	1.45e-05
GO Biological Process	Regulation of smoothened signaling pathway	7	IFT81|IFT122|PTCH1|GPC3|TCTN1|DYNC2H1|FGFR2	1.53e-05
GO Biological Process	Positive regulation of ossification	7	FBXO5|MSX2|BMP4|WNT5A|WNT4|SMAD3|BMP2	1.63e-05
GO Biological Process	Skeletal system morphogenesis	10	MSX2|BMP4|SOX9|WNT7A|IFT80|FGF8|SMAD3|FGFR3|ROR2|FGFR2	1.63e-05
GO Biological Process	Epithelial cell proliferation	7	CCND1|BMP4|SOX9|NOTCH2|WNT5A|PTCH1|FGFR2	1.63e-05
GO Biological Process	Positive regulation of transferase activity	16	CCND1|BMP4|WNT5A|EGFR|WNT3A|UBB|FGF13|FGFR3|NEK2|VANGL2|ROR2|BMP2|ECT2|CXCR4|FGFR2|PBK	1.65e-05
GO Biological Process	Cell migration	18	MSX2|GPC1|WNT5A|LEF1|ANLN|CDH2|EGFR|WNT7A|FGF8|FGF13|FN1|VANGL2|ROR2|GPC3|SOX10|CXCR4|PAX6|FZD3	1.66e-05
GO Biological Process	Negative regulation of canonical Wnt signaling pathway	9	SOX9|WNT5A|NKD1|CDH2|TCF7L2|ROR2|BMP2|GPC3|SOX10	1.66e-05
GO Biological Process	Regulation of apoptotic process	24	MSX2|BMP4|SOX9|NOTCH2|WNT5A|LEF1|CBX4|EGFR|WNT3A|WNT7A|WNT4|WNT1|MELK|UBB|FGF8|SMAD3|BRE|FN1|TCF7L2|BMP2|ECT2|SOX10|FGFR2|FZD3	1.67e-05
GO Biological Process	Regulation of striated muscle tissue development	8	BMP4|GPC1|LEF1|WNT3A|FGF8|SMAD3|BMP2|FGFR2	1.75e-05
GO Biological Process	Positive regulation of kinase activity	15	CCND1|BMP4|WNT5A|EGFR|WNT3A|UBB|FGF13|FGFR3|VANGL2|ROR2|BMP2|ECT2|CXCR4|FGFR2|PBK	1.91e-05
GO Biological Process	Paraxial mesoderm morphogenesis	4	WNT5A|LEF1|WNT3A|SMAD3	1.92e-05
GO Biological Process	Cell proliferation involved in kidney development	4	BMP4|PTCH1|BMP2|GPC3	1.92e-05
GO Biological Process	In utero embryonic development	12	NOTCH2|TMEM231|LEF1|EGFR|WNT3A|PTCH1|SMAD3|NEK2|BMP2|SOX10|TCTN1|FGFR2	1.95e-05
GO Biological Process	Negative regulation of growth	10	BMP4|NOTCH2|WNT5A|NKD1|WNT3A|FGF13|PTCH1|SMAD3|FGFR3|GPC3	2.02e-05
GO Biological Process	Biomineral tissue development	7	MSX2|IFT80|FGFR3|ROR2|BMP2|GPC3|FGFR2	2.08e-05
GO Biological Process	Cell motility	19	MSX2|GPC1|WNT5A|LEF1|ANLN|CDH2|EGFR|WNT7A|FGF8|FGF13|FN1|VANGL2|ROR2|GPC3|SOX10|CXCR4|TTC21A|PAX6|FZD3	2.17e-05
GO Biological Process	Positive regulation of gene expression	30	BMP4|SOX9|BRD8|EPC1|KAT2B|WNT5A|LEF1|EGFR|WNT3A|WNT7A|WNT4|WNT1|UBB|TADA3|FGF8|PTCH1|SMAD3|KAT5|FOXM1|FN1|MCRS1|TCF7L2|ROR2|BMP2|SOX10|MORF4L2|PAX6|IFT74|FGFR2|PCGF5	2.18e-05
GO Biological Process	Embryonic hindlimb morphogenesis	5	MSX2|BMP4|WNT7A|FGF8|GPC3	2.27e-05
GO Biological Process	Cell differentiation in spinal cord	6	WNT3A|WNT1|PTCH1|TCTN1|DYNC2H1|PAX6	2.31e-05
GO Biological Process	Mammary gland epithelium development	6	CCND1|MSX2|WNT5A|WNT4|PTCH1|FGFR2	2.31e-05
GO Biological Process	Negative regulation of cell differentiation	16	CCND1|MSX2|BMP4|SOX9|WNT5A|EGFR|WNT3A|WNT7A|WNT4|WNT1|FGF13|PTCH1|SMAD3|BMP2|SOX10|PAX6	2.35e-05
GO Biological Process	Digestive system development	8	BMP4|WNT5A|EGFR|SMAD3|WLS|VANGL2|SOX10|FGFR2	2.4e-05
GO Biological Process	Mammary gland duct morphogenesis	5	MSX2|WNT5A|WNT4|PTCH1|FGFR2	2.6e-05
GO Biological Process	Regulation of cell division	9	FGF8|PTCH1|ECT2|PRC1|PAX6|RACGAP1|FGFR2|CDC27|NUSAP1	2.8e-05
GO Biological Process	Respiratory system development	9	BMP4|SOX9|WNT5A|LEF1|EGFR|FGF8|VANGL2|GPC3|FGFR2	2.8e-05
GO Biological Process	Positive regulation of intracellular signal transduction	19	BMP4|SOX9|NOTCH2|WNT5A|CDH2|EGFR|WNT7A|UBB|FGF8|FGFR3|WLS|VANGL2|TCF7L2|ROR2|BMP2|ECT2|CXCR4|FGFR2|PBK	2.92e-05
GO Biological Process	Neuroblast proliferation	5	LEF1|WNT3A|FGF13|RACGAP1|FGFR2	2.97e-05
GO Biological Process	Muscle structure development	13	BMP4|SOX9|EPC1|WNT5A|NKD1|CDH2|WNT3A|WNT4|WNT1|VANGL2|TCF7L2|BMP2|FGFR2	2.97e-05
GO Biological Process	Bone development	9	MSX2|BMP4|SOX9|WNT1|IFT80|FGF8|FGFR3|BMP2|FGFR2	2.99e-05
GO Biological Process	Regulation of nervous system development	18	BMP4|SOX9|WNT5A|CDH2|WNT3A|WNT7A|IFT122|FGF13|FN1|VANGL2|ROR2|BMP2|ECT2|SOX10|CXCR4|PAX6|FZD3|CUL7	3.09e-05
GO Biological Process	Regulation of catalytic activity	30	CCND1|FBXO5|BMP4|KAT2B|WNT5A|LEF1|CBX8|EGFR|WNT3A|WNT4|UBB|CDC25C|FGF13|SMAD3|FGFR3|FN1|MCRS1|NEK2|VANGL2|BRCC3|RING1|ROR2|BMP2|ECT2|PTTG1|GPC3|CXCR4|RACGAP1|FGFR2|PBK	3.24e-05
GO Biological Process	Positive regulation of cartilage development	5	BMP4|SOX9|WNT5A|SMAD3|BMP2	3.37e-05
GO Biological Process	Negative regulation of signal transduction	21	BMP4|SOX9|GPC1|WNT5A|NKD1|CDH2|EGFR|WNT4|WNT1|IFT122|UBB|IFT80|PTCH1|SMAD3|FOXM1|TCF7L2|ROR2|BMP2|GPC3|SOX10|PBK	3.38e-05
GO Biological Process	Regulation of developmental growth	11	BMP4|WNT5A|NKD1|WNT3A|FGF8|FGF13|PTCH1|FGFR3|FN1|CXCR4|FGFR2	3.45e-05
GO Biological Process	Positive regulation of canonical Wnt signaling pathway	8	EGFR|WNT3A|SMAD3|WLS|RSPO1|ROR2|GPC3|FGFR2	3.45e-05
GO Biological Process	Microtubule-based movement	11	KIF22|IFT81|IFT46|IFT122|UBB|IFT80|IFT52|DYNC2H1|TTC21A|IFT74|RACGAP1	3.53e-05
GO Biological Process	Protein localization	28	CEP41|IFT81|BMP4|SOX9|IFT46|WNT5A|ANLN|CDH2|EGFR|WNT3A|WNT7A|IFT122|UBB|TCTN2|IFT80|FGF13|PTCH1|WLS|VANGL2|IFT52|ECT2|TCTN1|DYNC2H1|C5orf42|TTC21A|PAX6|IFT74|TTC8	3.81e-05
GO Biological Process	Regulation of chromosome segregation	7	FBXO5|NEK2|ECT2|PTTG1|RACGAP1|CDC27|ANAPC15	4.17e-05
GO Biological Process	Cellular response to endogenous stimulus	20	MSX2|BMP4|SOX9|KAT2B|WNT5A|LEF1|EGFR|WNT7A|WNT4|WNT1|UBB|TADA3|FGF8|SMAD3|FGFR3|KAT5|ROR2|BMP2|SOX10|FGFR2	4.35e-05
GO Biological Process	Negative regulation of developmental growth	7	BMP4|WNT5A|NKD1|WNT3A|FGF13|PTCH1|FGFR3	4.67e-05
GO Biological Process	Axon guidance	10	NOTCH2|GPC1|WNT5A|WNT3A|FGF8|PTCH1|VANGL2|CXCR4|PAX6|FZD3	4.69e-05
GO Biological Process	Male sex differentiation	8	CCND1|SOX9|WNT5A|WNT4|UBB|FGF8|WNT2B|ROR2	4.89e-05
GO Biological Process	Regulation of cellular response to growth factor stimulus	10	MSX2|BMP4|NOTCH2|GPC1|WNT5A|WNT4|WNT1|UBB|SMAD3|GPC3	5.43e-05
GO Biological Process	Spinal cord development	7	WNT3A|WNT1|IFT122|PTCH1|TCTN1|DYNC2H1|PAX6	5.82e-05
GO Biological Process	Embryonic pattern specification	6	WNT5A|WNT7A|WNT1|PTCH1|SMAD3|FGFR2	6.01e-05
GO Biological Process	Mitotic cytokinesis	6	ANLN|ECT2|PRC1|RACGAP1|CUL7|NUSAP1	6.48e-05
GO Biological Process	Neuroblast division	4	LEF1|WNT3A|FGF13|FGFR2	6.48e-05
GO Biological Process	Wnt signaling pathway, calcium modulating pathway	5	WNT5A|LEF1|TCF7L2|ROR2|FZD3	6.91e-05
GO Biological Process	Positive regulation of nuclear division	6	MSX2|WNT5A|WNT4|FGF8|CDC27|NUSAP1	6.96e-05
GO Biological Process	Thyroid-stimulating hormone-secreting cell differentiation	3	WNT4|FGF8|BMP2	7.25e-05
GO Biological Process	Positive regulation of dermatome development	3	WNT3A|WNT4|WNT1	7.25e-05
GO Biological Process	Mesenchymal cell proliferation involved in ureteric bud development	3	BMP4|BMP2|GPC3	7.25e-05
GO Biological Process	Negative regulation of multicellular organismal process	20	MSX2|BMP4|SOX9|WNT5A|LEF1|EGFR|WNT3A|WNT7A|WNT4|IFT122|FGF8|FGF13|PTCH1|SMAD3|KAT5|FN1|BMP2|SOX10|PAX6|FZD3	7.78e-05
GO Biological Process	Cellular response to lipid	13	MSX2|BMP4|SOX9|WNT5A|LEF1|EGFR|WNT3A|TADA3|PTCH1|KAT5|WNT8B|SOX10|FGFR2	7.87e-05
GO Biological Process	Organ induction	4	BMP4|FGF8|WNT2B|BMP2	7.88e-05
GO Biological Process	Mesenchymal cell proliferation	4	BMP4|BMP2|GPC3|FGFR2	7.88e-05
GO Biological Process	Pancreas development	6	BMP4|SOX9|WNT5A|WLS|TCF7L2|PAX6	7.88e-05
GO Biological Process	Histone H2A acetylation	4	BRD8|EPC1|MSL3|MORF4L2	7.88e-05
GO Biological Process	Histone H4-K5 acetylation	4	KANSL1|KANSL1L|MCRS1|KANSL3	7.88e-05
GO Biological Process	Histone H4-K8 acetylation	4	KANSL1|KANSL1L|MCRS1|KANSL3	7.88e-05
GO Biological Process	Branch elongation of an epithelium	4	BMP4|SOX9|WNT5A|FGFR2	7.88e-05
GO Biological Process	Lung development	8	BMP4|SOX9|WNT5A|EGFR|FGF8|VANGL2|GPC3|FGFR2	8.54e-05
GO Biological Process	Protein modification by small protein conjugation or removal	18	FBXO5|KAT2B|CBX8|CBX4|UBB|TADA3|MSL2|SMAD3|BRE|USP1|MCRS1|BRCC3|RING1|ANAPC13|CDC27|CUL7|PCGF5|ANAPC16	8.63e-05
GO Biological Process	Regulation of kinase activity	17	CCND1|BMP4|KAT2B|WNT5A|EGFR|WNT3A|UBB|CDC25C|FGF13|FGFR3|VANGL2|ROR2|BMP2|ECT2|CXCR4|FGFR2|PBK	8.87e-05
GO Biological Process	Lens development in camera-type eye	6	BMP4|WNT5A|WNT7A|SMAD3|WNT2B|PAX6	8.95e-05
GO Biological Process	Regulation of cell cycle phase transition	12	CEP41|CCND1|FBXO5|ANLN|EGFR|CDC25C|BRE|NEK2|BRCC3|CDC27|ANAPC15|ANAPC16	9.04e-05
GO Biological Process	Endochondral bone growth	5	MSX2|SOX9|IFT80|FGFR3|FGFR2	9.23e-05
GO Biological Process	Cellular protein localization	23	IFT81|BMP4|SOX9|IFT46|WNT5A|ANLN|CDH2|EGFR|WNT3A|IFT122|UBB|TCTN2|IFT80|FGF13|PTCH1|WLS|IFT52|TCTN1|DYNC2H1|C5orf42|TTC21A|PAX6|IFT74	9.85e-05
GO Biological Process	Regulation of neurogenesis	16	BMP4|SOX9|WNT5A|CDH2|WNT3A|WNT7A|FGF13|FN1|ROR2|BMP2|ECT2|SOX10|CXCR4|PAX6|FZD3|CUL7	0.0001
GO Biological Process	Regulation of heart morphogenesis	5	BMP4|SOX9|WNT5A|WNT3A|BMP2	0.0001
GO Biological Process	Glial cell differentiation	8	SOX9|GPC1|LEF1|CDH2|EGFR|ROR2|SOX10|PAX6	0.00011
GO Biological Process	Positive regulation of protein kinase activity	13	CCND1|BMP4|WNT5A|EGFR|WNT3A|UBB|FGF13|VANGL2|ROR2|BMP2|ECT2|CXCR4|PBK	0.00011
GO Biological Process	Positive regulation of nervous system development	13	BMP4|WNT5A|WNT3A|WNT7A|FN1|ROR2|BMP2|ECT2|SOX10|CXCR4|PAX6|FZD3|CUL7	0.00011
GO Biological Process	Endocardial cushion development	5	MSX2|BMP4|SOX9|FGF8|BMP2	0.00012
GO Biological Process	Serotonergic neuron axon guidance	3	WNT5A|VANGL2|FZD3	0.00012
GO Biological Process	Negative regulation of response to stimulus	23	FBXO5|BMP4|SOX9|GPC1|WNT5A|NKD1|CDH2|EGFR|WNT3A|WNT4|WNT1|IFT122|UBB|IFT80|PTCH1|SMAD3|FOXM1|TCF7L2|ROR2|BMP2|GPC3|SOX10|PBK	0.00012
GO Biological Process	Lung morphogenesis	5	BMP4|SOX9|FGF8|VANGL2|FGFR2	0.00012
GO Biological Process	Osteoblast differentiation	7	MSX2|BMP4|LEF1|WNT3A|IFT80|SMAD3|BMP2	0.00013
GO Biological Process	Post-anal tail morphogenesis	4	WNT5A|WNT3A|VANGL2|FZD3	0.00013
GO Biological Process	Regulation of transmembrane receptor protein serine/threonine kinase signaling pathway	9	MSX2|BMP4|NOTCH2|WNT5A|WNT1|UBB|SMAD3|BMP2|GPC3	0.00013
GO Biological Process	Immune system development	14	BMP4|NOTCH2|WNT5A|LEF1|ANLN|WNT3A|WNT4|WNT1|MELK|SMAD3|WNT2B|DCLRE1C|GPC3|FGFR2	0.00014
GO Biological Process	Regulation of cell development	17	BMP4|SOX9|NOTCH2|WNT5A|CDH2|WNT3A|WNT7A|FGF13|FN1|ROR2|BMP2|ECT2|SOX10|CXCR4|PAX6|FZD3|CUL7	0.00014
GO Biological Process	Somite development	6	WNT5A|LEF1|WNT3A|PTCH1|SMAD3|ROR2	0.00014
GO Biological Process	Metanephros development	6	BMP4|SOX9|WNT4|FGF8|PTCH1|GPC3	0.00015
GO Biological Process	Forebrain neuron differentiation	5	WNT5A|UBB|FGF8|PAX6|FGFR2	0.00015
GO Biological Process	Signal transduction involved in regulation of gene expression	4	MSX2|FGF8|SMAD3|PAX6	0.00015
GO Biological Process	Anaphase-promoting complex-dependent catabolic process	6	FBXO5|UBB|PTTG1|CDC27|ANAPC15|ANAPC16	0.00015
GO Biological Process	Positive regulation of neurogenesis	12	BMP4|WNT5A|WNT3A|FN1|ROR2|BMP2|ECT2|SOX10|CXCR4|PAX6|FZD3|CUL7	0.00015
GO Biological Process	Response to stimulus	62	KIF22|CCND1|MSX2|BMP4|SOX9|BRD8|NOTCH2|TMEM231|KAT2B|IFT46|GPC1|WNT5A|LEF1|NKD1|CBX8|EGFR|WNT3A|WNT7A|WNT4|WNT1|IFT122|MELK|UBB|TCTN2|TADA3|IFT80|CDC25C|FGF8|FGF13|PTCH1|SMAD3|FGFR3|KAT5|WNT8B|FOXM1|BRE|USP1|WLS|FN1|RSPO1|MCRS1|VANGL2|TCF7L2|BRCC3|WNT2B|IFT52|ROR2|DCLRE1C|BMP2|ECT2|PTTG1|GPC3|SOX10|CXCR4|MORF4L2|PAX6|IFT74|RACGAP1|FGFR2|PBK|FZD3|CUL7	0.00015
GO Biological Process	Positive regulation of epithelial to mesenchymal transition	5	BMP4|LEF1|SMAD3|TCF7L2|BMP2	0.00016
GO Biological Process	Hemopoiesis	13	BMP4|NOTCH2|WNT5A|LEF1|ANLN|WNT3A|WNT4|WNT1|MELK|WNT2B|DCLRE1C|GPC3|FGFR2	0.00016
GO Biological Process	Negative regulation of fat cell differentiation	5	MSX2|WNT5A|WNT3A|WNT1|SMAD3	0.00017
GO Biological Process	Regulation of neuron differentiation	14	BMP4|SOX9|WNT5A|CDH2|WNT3A|WNT7A|FGF13|FN1|ROR2|BMP2|ECT2|CXCR4|PAX6|CUL7	0.00017
GO Biological Process	Neuroepithelial cell differentiation	5	TMEM231|CDH2|WNT4|FGF8|BMP2	0.00017
GO Biological Process	Positive regulation of biomineral tissue development	5	FBXO5|BMP4|WNT4|SMAD3|BMP2	0.00017
GO Biological Process	Wnt signaling pathway involved in heart development	3	WNT5A|WNT3A|VANGL2	0.00018
GO Biological Process	Metabolic process	63	KIF22|CEP41|CCND1|FBXO5|MND1|BMP4|SOX9|BRD8|NOTCH2|KANSL1|EPC1|KAT2B|GPC1|WNT5A|LEF1|CDH2|CBX8|CBX4|EGFR|KANSL1L|WNT4|WNT1|MELK|UBB|TADA3|MSL2|MSL3|CDC25C|FGF8|FGF13|PTCH1|SMAD3|FGFR3|KAT5|FOXM1|BRE|USP1|FN1|MCRS1|NEK2|VANGL2|TCF7L2|BRCC3|RING1|ROR2|DCLRE1C|BMP2|PTTG1|GPC3|SOX10|DYNC2H1|MORF4L2|KANSL3|PAX6|FGFR2|ANAPC13|PBK|CDC27|CUL7|ANAPC15|PCGF5|MSL1|ANAPC16	0.00018
GO Biological Process	Dopaminergic neuron axon guidance	3	WNT5A|VANGL2|FZD3	0.00018
GO Biological Process	Planar cell polarity pathway involved in axon guidance	3	WNT5A|VANGL2|FZD3	0.00018
GO Biological Process	Sex differentiation	9	CCND1|SOX9|WNT5A|WNT7A|WNT4|UBB|FGF8|WNT2B|ROR2	0.00019
GO Biological Process	Midbrain development	6	WNT5A|WNT3A|WNT1|WLS|FGFR2|FZD3	0.00019
GO Biological Process	Regulation of neural precursor cell proliferation	6	WNT5A|CDH2|WNT3A|SOX10|PAX6|FZD3	0.00019
GO Biological Process	Epithelial cell development	8	BMP4|SOX9|NOTCH2|WNT5A|WNT7A|CXCR4|PAX6|IFT74	0.0002
GO Biological Process	Transmembrane receptor protein serine/threonine kinase signaling pathway	8	MSX2|BMP4|LEF1|WNT1|UBB|SMAD3|ROR2|BMP2	0.0002
GO Biological Process	Response to endogenous stimulus	21	CCND1|MSX2|BMP4|SOX9|KAT2B|WNT5A|LEF1|EGFR|WNT7A|WNT4|WNT1|UBB|TADA3|FGF8|SMAD3|FGFR3|KAT5|ROR2|BMP2|SOX10|FGFR2	0.0002
GO Biological Process	Regulation of gene expression	44	CCND1|HCFC2|FBXO5|MSX2|BMP4|SOX9|BRD8|NOTCH2|PHC2|EPC1|KAT2B|WNT5A|LEF1|CBX8|CBX4|EGFR|WNT3A|WNT7A|WNT4|WNT1|UBB|TADA3|MSL3|FGF8|PTCH1|SMAD3|KAT5|FOXM1|FN1|MCRS1|TCF7L2|SAMD13|IFT52|RING1|ROR2|BMP2|PTTG1|SOX10|MORF4L2|PAX6|IFT74|FGFR2|PHC3|PCGF5	0.0002
GO Biological Process	Regulation of meiotic cell cycle	5	FBXO5|MSX2|WNT5A|WNT4|CDC25C	0.0002
GO Biological Process	Neural tube closure	6	BMP4|WNT5A|IFT122|PTCH1|VANGL2|FZD3	0.00021
GO Biological Process	Regulation of BMP signaling pathway	6	MSX2|BMP4|NOTCH2|WNT5A|WNT1|GPC3	0.00021
GO Biological Process	Morphogenesis of an epithelial sheet	5	MSX2|NOTCH2|WNT5A|WNT7A|VANGL2	0.00022
GO Biological Process	Cellular response to organic substance	28	CCND1|MSX2|BMP4|SOX9|KAT2B|WNT5A|LEF1|EGFR|WNT3A|WNT7A|WNT4|WNT1|UBB|TADA3|FGF8|PTCH1|SMAD3|FGFR3|KAT5|WNT8B|FN1|ROR2|BMP2|SOX10|CXCR4|PAX6|FGFR2|CUL7	0.00022
GO Biological Process	Positive regulation of MAP kinase activity	9	BMP4|WNT5A|EGFR|UBB|VANGL2|ROR2|BMP2|CXCR4|PBK	0.00023
GO Biological Process	Establishment of planar polarity	4	WNT5A|VANGL2|C5orf42|FZD3	0.00024
GO Biological Process	Response to estradiol	7	CCND1|MSX2|EGFR|WNT7A|PTCH1|KAT5|WNT8B	0.00024
GO Biological Process	Regulation of non-canonical Wnt signaling pathway	4	WNT5A|NKD1|IFT80|GPC3	0.00024
GO Biological Process	Forebrain neuroblast division	3	LEF1|WNT3A|FGFR2	0.00025
GO Biological Process	Cell proliferation in midbrain	3	WNT3A|WNT1|FZD3	0.00025
GO Biological Process	Regulation of branching involved in lung morphogenesis	3	BMP4|SOX9|WNT2B	0.00025
GO Biological Process	Regulation of biomineral tissue development	6	FBXO5|BMP4|SOX9|WNT4|SMAD3|BMP2	0.00025
GO Biological Process	Cellular response to stress	23	KIF22|CCND1|WNT5A|CBX8|EGFR|WNT4|WNT1|MELK|UBB|CDC25C|KAT5|FOXM1|BRE|USP1|MCRS1|BRCC3|WNT2B|ROR2|DCLRE1C|ECT2|PTTG1|MORF4L2|CUL7	0.00026
GO Biological Process	Regulation of cellular component movement	17	FBXO5|BMP4|SOX9|WNT5A|LEF1|NKD1|EGFR|WNT3A|WNT7A|WNT4|FGF13|SMAD3|FN1|ROR2|BMP2|CXCR4|PAX6	0.00026
GO Biological Process	Positive regulation of meiotic cell cycle	4	MSX2|WNT5A|WNT4|CDC25C	0.00027
GO Biological Process	Secondary palate development	4	WNT5A|LEF1|WNT3A|WNT7A	0.00027
GO Biological Process	Positive regulation of protein serine/threonine kinase activity	10	CCND1|BMP4|WNT5A|EGFR|UBB|VANGL2|ROR2|BMP2|CXCR4|PBK	0.00028
GO Biological Process	Wnt signaling pathway, planar cell polarity pathway	6	WNT5A|WNT7A|WNT1|VANGL2|ROR2|FZD3	0.00029
GO Biological Process	Segmentation	6	BMP4|WNT5A|LEF1|WNT3A|SMAD3|ROR2	0.00031
GO Biological Process	Cellular response to transforming growth factor beta stimulus	7	SOX9|WNT5A|WNT7A|WNT4|UBB|SMAD3|FGFR2	0.00031
GO Biological Process	Regulation of protein serine/threonine kinase activity	12	CCND1|BMP4|KAT2B|WNT5A|EGFR|UBB|CDC25C|VANGL2|ROR2|BMP2|CXCR4|PBK	0.00031
GO Biological Process	Positive regulation of cell migration	12	FBXO5|BMP4|SOX9|WNT5A|LEF1|EGFR|WNT7A|SMAD3|FN1|ROR2|BMP2|CXCR4	0.00032
GO Biological Process	Regulation of protein kinase activity	15	CCND1|BMP4|KAT2B|WNT5A|EGFR|WNT3A|UBB|CDC25C|FGF13|VANGL2|ROR2|BMP2|ECT2|CXCR4|PBK	0.00032
GO Biological Process	Regulation of morphogenesis of a branching structure	5	BMP4|SOX9|WNT5A|WNT2B|FGFR2	0.00032
GO Biological Process	Paraxial mesoderm formation	3	WNT5A|LEF1|WNT3A	0.00034
GO Biological Process	Positive regulation of protein kinase C activity	3	WNT5A|EGFR|ROR2	0.00034
GO Biological Process	Forebrain neuron development	4	WNT5A|UBB|FGF8|FGFR2	0.00035
GO Biological Process	Epithelial tube branching involved in lung morphogenesis	4	BMP4|SOX9|VANGL2|FGFR2	0.00035
GO Biological Process	Response to wounding	12	MSX2|NOTCH2|WNT5A|EGFR|WNT3A|WNT7A|WNT1|SMAD3|FN1|VANGL2|PAX6|FGFR2	0.00037
GO Biological Process	Response to stress	35	KIF22|CCND1|MSX2|NOTCH2|WNT5A|CBX8|EGFR|WNT3A|WNT7A|WNT4|WNT1|MELK|UBB|CDC25C|FGF8|SMAD3|KAT5|FOXM1|BRE|USP1|FN1|MCRS1|VANGL2|BRCC3|WNT2B|ROR2|DCLRE1C|BMP2|ECT2|PTTG1|CXCR4|MORF4L2|PAX6|FGFR2|CUL7	0.00038
GO Biological Process	Outflow tract septum morphogenesis	4	MSX2|BMP4|FGF8|FGFR2	0.00039
GO Biological Process	Positive regulation of mitotic cell cycle	7	CCND1|FBXO5|EGFR|CDC25C|FGF8|CDC27|NUSAP1	0.0004
GO Biological Process	Positive regulation of osteoblast differentiation	5	FBXO5|MSX2|BMP4|WNT4|BMP2	0.00042
GO Biological Process	Nuclear division	9	KIF22|FBXO5|MND1|UBB|NEK2|PTTG1|PRC1|RACGAP1|NUSAP1	0.00043
GO Biological Process	Cell proliferation in forebrain	4	WNT3A|WNT7A|FGF8|FGFR2	0.00044
GO Biological Process	MAPK cascade	10	SOX9|WNT5A|EGFR|UBB|FGF8|FGF13|FGFR3|ROR2|FGFR2|PBK	0.00045
GO Biological Process	Otic vesicle formation	3	SOX9|FGF8|FGFR2	0.00045
GO Biological Process	Cellular response to BMP stimulus	6	MSX2|BMP4|SOX9|LEF1|ROR2|BMP2	0.00045
GO Biological Process	Protein localization to ciliary transition zone	3	TCTN2|TCTN1|C5orf42	0.00045
GO Biological Process	Chemotaxis	12	BMP4|NOTCH2|GPC1|WNT5A|LEF1|WNT3A|FGF8|PTCH1|VANGL2|CXCR4|PAX6|FZD3	0.00046
GO Biological Process	Regulation of cellular response to stress	14	FBXO5|WNT5A|CBX8|EGFR|WNT7A|WNT1|FOXM1|BRE|USP1|VANGL2|BRCC3|ROR2|BMP2|PBK	0.00046
GO Biological Process	Regulation of binding	10	MSX2|BMP4|WNT5A|LEF1|WNT3A|SMAD3|NEK2|TCF7L2|BMP2|PAX6	0.00047
GO Biological Process	Cellular response to chemical stimulus	31	CCND1|MSX2|BMP4|SOX9|KAT2B|WNT5A|LEF1|CBX8|EGFR|WNT3A|WNT7A|WNT4|WNT1|MELK|UBB|TADA3|FGF8|PTCH1|SMAD3|FGFR3|KAT5|WNT8B|FN1|ROR2|BMP2|ECT2|SOX10|CXCR4|PAX6|FGFR2|CUL7	0.00048
GO Biological Process	Signal transduction in response to DNA damage	6	WNT1|CDC25C|KAT5|FOXM1|BRE|BRCC3	0.00049
GO Biological Process	Regulation of intracellular signal transduction	23	BMP4|SOX9|NOTCH2|WNT5A|CDH2|EGFR|WNT7A|UBB|FGF8|FGFR3|KAT5|FOXM1|WLS|FN1|VANGL2|TCF7L2|ROR2|BMP2|ECT2|CXCR4|RACGAP1|FGFR2|PBK	0.00051
GO Biological Process	DNA metabolic process	14	KIF22|MND1|LEF1|UBB|KAT5|FOXM1|BRE|USP1|MCRS1|TCF7L2|BRCC3|DCLRE1C|PTTG1|MORF4L2	0.00053
GO Biological Process	Response to retinoic acid	6	SOX9|WNT5A|WNT3A|PTCH1|WNT8B|FGFR2	0.00053
GO Biological Process	Regulation of stress-activated MAPK cascade	8	WNT5A|EGFR|WNT7A|FOXM1|VANGL2|ROR2|BMP2|PBK	0.00053
GO Biological Process	Bone morphogenesis	6	MSX2|BMP4|SOX9|IFT80|FGFR3|FGFR2	0.00053
GO Biological Process	Salivary gland morphogenesis	4	EGFR|FGF8|PAX6|FGFR2	0.00054
GO Biological Process	Dopaminergic neuron differentiation	4	WNT5A|WNT3A|WNT1|FGF8	0.00054
GO Biological Process	Response to lipid	15	CCND1|MSX2|BMP4|SOX9|WNT5A|LEF1|EGFR|WNT3A|WNT7A|TADA3|PTCH1|KAT5|WNT8B|SOX10|FGFR2	0.00055
GO Biological Process	Regulation of reproductive process	7	FBXO5|MSX2|BMP4|SOX9|WNT5A|WNT4|CDC25C	0.00056
GO Biological Process	Regulation of locomotion	16	FBXO5|BMP4|SOX9|WNT5A|LEF1|NKD1|EGFR|WNT3A|WNT7A|WNT4|SMAD3|FN1|ROR2|BMP2|CXCR4|PAX6	0.00057
GO Biological Process	Lateral sprouting from an epithelium	3	WNT5A|VANGL2|FGFR2	0.00058
GO Biological Process	Somitogenesis	5	WNT5A|LEF1|WNT3A|SMAD3|ROR2	0.00061
GO Biological Process	Positive regulation of cellular component organization	18	MSX2|SOX9|WNT5A|ANLN|WNT3A|WNT7A|WNT4|WNT1|FGF8|SMAD3|FN1|NEK2|ROR2|GPC3|CXCR4|CDC27|CUL7|NUSAP1	0.00064
GO Biological Process	Pallium development	7	LEF1|CDH2|EGFR|WNT3A|FGF8|FGF13|PAX6	0.00066
GO Biological Process	Intracellular signal transduction	22	SOX9|WNT5A|EGFR|WNT1|IFT122|MELK|UBB|CDC25C|FGF8|FGF13|FGFR3|KAT5|FOXM1|BRE|VANGL2|BRCC3|ROR2|ECT2|CXCR4|RACGAP1|FGFR2|PBK	0.00067
GO Biological Process	Regulation of meiotic nuclear division	4	FBXO5|MSX2|WNT5A|WNT4	0.00067
GO Biological Process	Positive regulation of molecular function	23	CCND1|BMP4|WNT5A|EGFR|WNT3A|WNT4|WNT1|UBB|FGF13|SMAD3|FGFR3|FN1|NEK2|VANGL2|TCF7L2|ROR2|BMP2|ECT2|CXCR4|PAX6|RACGAP1|FGFR2|PBK	0.00067
GO Biological Process	Brain morphogenesis	4	WNT5A|CDH2|FGF8|FZD3	0.00067
GO Biological Process	Smooth muscle cell differentiation	4	BMP4|SOX9|EPC1|WNT4	0.00067
GO Biological Process	Cellular response to retinoic acid	5	SOX9|WNT5A|WNT3A|WNT8B|FGFR2	0.00069
GO Biological Process	Cranial skeletal system development	5	MSX2|BMP4|FGF8|SMAD3|FGFR2	0.00069
GO Biological Process	Neural plate development	3	FGF8|PTCH1|VANGL2	0.00073
GO Biological Process	Membranous septum morphogenesis	3	BMP4|VANGL2|FGFR2	0.00073
GO Biological Process	Regulation of mesenchymal cell proliferation	4	BMP4|SOX9|WNT5A|FGFR2	0.00073
GO Biological Process	Intraciliary retrograde transport	3	IFT122|DYNC2H1|TTC21A	0.00073
GO Biological Process	Somatic stem cell division	3	WNT3A|WNT7A|VANGL2	0.00073
GO Biological Process	Wnt signaling pathway involved in midbrain dopaminergic neuron differentiation	3	WNT5A|WNT3A|WNT1	0.00073
GO Biological Process	Positive regulation of cell division	6	FGF8|ECT2|RACGAP1|FGFR2|CDC27|NUSAP1	0.00074
GO Biological Process	Muscle cell differentiation	8	BMP4|SOX9|EPC1|CDH2|WNT3A|WNT4|WNT1|BMP2	0.00079
GO Biological Process	Endocardial cushion morphogenesis	4	MSX2|SOX9|FGF8|BMP2	0.0008
GO Biological Process	Positive regulation of BMP signaling pathway	4	MSX2|BMP4|NOTCH2|GPC3	0.0008
GO Biological Process	Positive regulation of DNA repair	5	CBX8|EGFR|FOXM1|BRE|BRCC3	0.00082
GO Biological Process	Odontogenesis	6	MSX2|BMP4|LEF1|FGF8|BMP2|FGFR2	0.00083
GO Biological Process	Positive regulation of catalytic activity	20	CCND1|BMP4|WNT5A|EGFR|WNT3A|WNT4|UBB|FGF13|SMAD3|FGFR3|FN1|NEK2|VANGL2|ROR2|BMP2|ECT2|CXCR4|RACGAP1|FGFR2|PBK	0.00087
GO Biological Process	Spinal cord motor neuron differentiation	4	PTCH1|TCTN1|DYNC2H1|PAX6	0.00088
GO Biological Process	Positive regulation of morphogenesis of an epithelium	4	BMP4|SOX9|WNT4|WNT2B	0.00088
GO Biological Process	Cellular response to DNA damage stimulus	14	KIF22|CCND1|WNT1|UBB|CDC25C|KAT5|FOXM1|BRE|USP1|MCRS1|BRCC3|DCLRE1C|PTTG1|MORF4L2	0.00089
GO Biological Process	Outflow tract morphogenesis	5	MSX2|BMP4|WNT5A|FGF8|FGFR2	0.00092
GO Biological Process	Ventricular septum development	5	BMP4|WNT5A|VANGL2|C5orf42|FGFR2	0.00092
GO Biological Process	Blood vessel morphogenesis	10	BMP4|NOTCH2|LEF1|CDH2|WNT7A|FGF8|FOXM1|FN1|FGFR2|CUL7	0.00093
GO Biological Process	Hair follicle development	5	SOX9|EGFR|VANGL2|FGFR2|FZD3	0.00097
GO Biological Process	Proteolysis	18	FBXO5|KAT2B|WNT1|UBB|TADA3|PTCH1|SMAD3|KAT5|BRE|USP1|MCRS1|BRCC3|PTTG1|DYNC2H1|CDC27|CUL7|ANAPC15|ANAPC16	0.00098
GO Biological Process	Regulation of bone mineralization	5	BMP4|SOX9|WNT4|SMAD3|BMP2	0.001
GO Biological Process	Regulation of protein catabolic process	10	SOX9|WNT5A|NKD1|EGFR|WNT1|UBB|SMAD3|GPC3|PBK|CDC27	0.001
GO Biological Process	Regulation of mitotic cell cycle phase transition	10	CEP41|CCND1|FBXO5|ANLN|EGFR|CDC25C|NEK2|CDC27|ANAPC15|ANAPC16	0.001
GO Biological Process	Rostrocaudal neural tube patterning	3	WNT1|FGF8|PAX6	0.0011
GO Biological Process	Regulation of DNA repair	6	CBX8|EGFR|FOXM1|BRE|USP1|BRCC3	0.0012
GO Biological Process	Regulation of cell motility	15	FBXO5|BMP4|SOX9|WNT5A|LEF1|NKD1|EGFR|WNT7A|WNT4|SMAD3|FN1|ROR2|BMP2|CXCR4|PAX6	0.0012
GO Biological Process	Embryonic axis specification	4	WNT5A|WNT7A|WNT1|PTCH1	0.0013
GO Biological Process	DNA repair	11	KIF22|UBB|KAT5|FOXM1|BRE|USP1|MCRS1|BRCC3|DCLRE1C|PTTG1|MORF4L2	0.0013
GO Biological Process	Enzyme linked receptor protein signaling pathway	13	MSX2|BMP4|SOX9|LEF1|EGFR|WNT1|UBB|FGF8|SMAD3|FGFR3|ROR2|BMP2|FGFR2	0.0013
GO Biological Process	Telencephalon regionalization	3	BMP4|BMP2|PAX6	0.0013
GO Biological Process	Endocrine pancreas development	4	BMP4|SOX9|WNT5A|PAX6	0.0013
GO Biological Process	Regulation of protein localization	15	BMP4|TMEM231|GPC1|WNT5A|CDH2|EGFR|WNT3A|WNT7A|PTCH1|SMAD3|WLS|MCRS1|TCF7L2|ECT2|GPC3	0.0013
GO Biological Process	Positive regulation of embryonic development	4	WNT3A|WNT4|WNT1|WNT2B	0.0013
GO Biological Process	Regulation of attachment of spindle microtubules to kinetochore	3	NEK2|ECT2|RACGAP1	0.0013
GO Biological Process	Positive regulation of non-canonical Wnt signaling pathway	3	WNT5A|NKD1|GPC3	0.0013
GO Biological Process	Male gonad development	6	CCND1|SOX9|WNT5A|WNT4|UBB|WNT2B	0.0014
GO Biological Process	Central nervous system neuron development	5	WNT5A|UBB|FGF8|TCTN1|FGFR2	0.0014
GO Biological Process	Positive regulation of bone mineralization	4	BMP4|WNT4|SMAD3|BMP2	0.0014
GO Biological Process	Regulation of fat cell differentiation	6	MSX2|WNT5A|WNT3A|WNT1|SMAD3|BMP2	0.0014
GO Biological Process	Regulation of cardiac muscle tissue development	5	BMP4|WNT3A|FGF8|BMP2|FGFR2	0.0014
GO Biological Process	Positive regulation of kidney development	4	BMP4|SOX9|WNT4|WNT2B	0.0014
GO Biological Process	Protein phosphorylation	15	CCND1|BMP4|SOX9|WNT5A|EGFR|MELK|UBB|FGF8|FGF13|FGFR3|NEK2|ROR2|BMP2|FGFR2|PBK	0.0015
GO Biological Process	Wound healing	10	MSX2|NOTCH2|WNT5A|EGFR|WNT3A|WNT7A|SMAD3|FN1|VANGL2|FGFR2	0.0015
GO Biological Process	Positive regulation of epidermis development	4	MSX2|BMP4|WNT5A|PTCH1	0.0015
GO Biological Process	Positive regulation of meiotic nuclear division	3	MSX2|WNT5A|WNT4	0.0015
GO Biological Process	Positive regulation of mitotic cell cycle phase transition	5	CCND1|FBXO5|EGFR|CDC25C|CDC27	0.0015
GO Biological Process	Positive regulation of reproductive process	5	MSX2|SOX9|WNT5A|WNT4|CDC25C	0.0015
GO Biological Process	Prostate gland development	4	BMP4|SOX9|PTCH1|FGFR2	0.0016
GO Biological Process	Ventricular septum morphogenesis	4	BMP4|WNT5A|VANGL2|FGFR2	0.0016
GO Biological Process	Gonad development	7	CCND1|SOX9|WNT5A|WNT4|UBB|FGF8|WNT2B	0.0018
GO Biological Process	Positive regulation of protein binding	5	BMP4|WNT5A|WNT3A|TCF7L2|BMP2	0.0018
GO Biological Process	Mitotic cell cycle phase transition	8	CEP41|CCND1|FBXO5|MELK|CDC25C|FOXM1|NEK2|CDC27	0.0018
GO Biological Process	Hematopoietic stem cell proliferation	3	WNT5A|WNT1|WNT2B	0.0018
GO Biological Process	Protein deubiquitination	8	KAT2B|UBB|TADA3|SMAD3|BRE|USP1|MCRS1|BRCC3	0.0019
GO Biological Process	Cell differentiation involved in kidney development	4	BMP4|NOTCH2|WNT4|PTCH1	0.0019
GO Biological Process	Regulation of cell migration	14	FBXO5|BMP4|SOX9|WNT5A|LEF1|EGFR|WNT7A|WNT4|SMAD3|FN1|ROR2|BMP2|CXCR4|PAX6	0.002
GO Biological Process	Positive regulation of ERK1 and ERK2 cascade	7	BMP4|NOTCH2|EGFR|FGF8|FGFR3|BMP2|FGFR2	0.002
GO Biological Process	Response to ionizing radiation	6	CCND1|KAT5|BRE|BRCC3|DCLRE1C|ECT2	0.0021
GO Biological Process	BMP signaling pathway	5	MSX2|BMP4|LEF1|ROR2|BMP2	0.0021
GO Biological Process	Cell migration involved in gastrulation	3	WNT5A|FGF8|GPC3	0.0021
GO Biological Process	Regulation of odontogenesis of dentin-containing tooth	3	BMP4|FGF8|BMP2	0.0021
GO Biological Process	Coronary vasculature development	4	BMP4|GPC3|DYNC2H1|C5orf42	0.0021
GO Biological Process	Negative regulation of morphogenesis of an epithelium	3	BMP4|WNT5A|NKD1	0.0021
GO Biological Process	Roof of mouth development	5	WNT5A|LEF1|WNT3A|WNT7A|C5orf42	0.0022
GO Biological Process	Regulation of cell cycle G2/M phase transition	7	CEP41|CCND1|FBXO5|CDC25C|BRE|NEK2|BRCC3	0.0023
GO Biological Process	Activation of protein kinase activity	9	BMP4|WNT5A|EGFR|UBB|FGF13|BMP2|ECT2|CXCR4|PBK	0.0024
GO Biological Process	Positive regulation of neuron differentiation	9	BMP4|WNT5A|WNT3A|FN1|ROR2|BMP2|ECT2|CXCR4|CUL7	0.0024
GO Biological Process	Regulation of ERK1 and ERK2 cascade	8	BMP4|NOTCH2|EGFR|FGF8|FGFR3|FN1|BMP2|FGFR2	0.0024
GO Biological Process	Specification of animal organ identity	3	BMP4|WNT5A|FGFR2	0.0025
GO Biological Process	Regulation of epithelial cell differentiation	6	CCND1|MSX2|BMP4|SOX9|PTCH1|PAX6	0.0025
GO Biological Process	Embryonic cranial skeleton morphogenesis	4	BMP4|FGF8|SMAD3|FGFR2	0.0025
GO Biological Process	Bone maturation	3	IFT80|FGFR3|BMP2	0.0025
GO Biological Process	Postsynapse assembly	3	WNT5A|CDH2|WNT7A	0.0025
GO Biological Process	Regulation of cellular protein localization	11	BMP4|GPC1|WNT5A|CDH2|EGFR|WNT3A|SMAD3|MCRS1|TCF7L2|ECT2|GPC3	0.0026
GO Biological Process	Regulation of cardiocyte differentiation	4	BMP4|EGFR|WNT3A|BMP2	0.0026
GO Biological Process	Regulation of muscle cell differentiation	6	BMP4|CDH2|WNT3A|BMP2|MORF4L2|FGFR2	0.0027
GO Biological Process	Synapse assembly	5	WNT5A|CDH2|WNT3A|WNT7A|FGF13	0.0028
GO Biological Process	Intrahepatic bile duct development	2	SOX9|NOTCH2	0.0028
GO Biological Process	Negative regulation of fibroblast growth factor receptor signaling pathway	3	GPC1|WNT5A|WNT4	0.0028
GO Biological Process	Negative regulation of striated muscle tissue development	4	BMP4|LEF1|FGF8|BMP2	0.0028
GO Biological Process	Corticotropin hormone secreting cell differentiation	2	FGF8|BMP2	0.0028
GO Biological Process	Planar cell polarity pathway involved in heart morphogenesis	2	WNT5A|VANGL2	0.0028
GO Biological Process	Stem cell differentiation	6	MSX2|SOX9|WNT7A|FN1|SOX10|FGFR2	0.0029
GO Biological Process	Regulation of response to DNA damage stimulus	7	FBXO5|CBX8|EGFR|FOXM1|BRE|USP1|BRCC3	0.0029
GO Biological Process	Negative regulation of cellular response to growth factor stimulus	6	GPC1|WNT5A|WNT4|WNT1|UBB|SMAD3	0.0031
GO Biological Process	Heart valve morphogenesis	4	BMP4|SOX9|NOTCH2|BMP2	0.0032
GO Biological Process	Type B pancreatic cell differentiation	3	BMP4|WNT5A|PAX6	0.0032
GO Biological Process	Response to abiotic stimulus	16	CCND1|SOX9|EGFR|UBB|PTCH1|SMAD3|KAT5|BRE|USP1|BRCC3|DCLRE1C|BMP2|ECT2|CXCR4|PBK|FZD3	0.0032
GO Biological Process	Anterior/posterior axis specification	4	BMP4|WNT5A|WLS|GPC3	0.0032
GO Biological Process	Response to organic cyclic compound	14	CCND1|MSX2|BMP4|LEF1|EGFR|WNT7A|TADA3|FGF8|PTCH1|KAT5|WNT8B|BMP2|SOX10|CXCR4	0.0032
GO Biological Process	Negative regulation of mitotic cell cycle	8	CCND1|FBXO5|BMP4|EGFR|CDC25C|SMAD3|PTTG1|FZD3	0.0032
GO Biological Process	Positive regulation of fibroblast proliferation	4	WNT5A|EGFR|WNT1|FN1	0.0032
GO Biological Process	Trachea development	3	BMP4|SOX9|LEF1	0.0032
GO Biological Process	Regulation of pri-miRNA transcription by RNA polymerase II	4	BMP4|SOX9|SMAD3|BMP2	0.0032
GO Biological Process	Cellular localization	29	KIF22|CEP41|IFT81|BMP4|SOX9|IFT46|WNT5A|ANLN|CDH2|EGFR|WNT3A|WNT7A|IFT122|UBB|TCTN2|IFT80|FGF13|PTCH1|WLS|FN1|NEK2|IFT52|TCTN1|DYNC2H1|C5orf42|TTC21A|PAX6|IFT74|NUSAP1	0.0035
GO Biological Process	Negative regulation of nervous system development	8	SOX9|WNT5A|WNT3A|WNT7A|IFT122|FGF13|SOX10|PAX6	0.0035
GO Biological Process	Glandular epithelial cell development	3	BMP4|WNT5A|PAX6	0.0036
GO Biological Process	Pericardium development	3	WNT5A|SMAD3|BMP2	0.0036
GO Biological Process	Positive regulation of neural precursor cell proliferation	4	WNT3A|SOX10|PAX6|FZD3	0.0036
GO Biological Process	Astrocyte differentiation	4	SOX9|EGFR|ROR2|PAX6	0.0038
GO Biological Process	Cartilage condensation	3	SOX9|WNT7A|ROR2	0.004
GO Biological Process	Metanephric nephron morphogenesis	3	BMP4|SOX9|WNT4	0.004
GO Biological Process	Presynapse assembly	3	WNT5A|WNT3A|WNT7A	0.004
GO Biological Process	Beta-catenin destruction complex disassembly	3	WNT3A|WNT1|WNT8B	0.004
GO Biological Process	Negative regulation of cardiocyte differentiation	3	EGFR|WNT3A|BMP2	0.004
GO Biological Process	Regulation of cell adhesion	12	BMP4|SOX9|WNT5A|LEF1|WNT3A|WNT4|WNT1|SMAD3|FN1|BMP2|CXCR4|IFT74	0.0042
GO Biological Process	Mitotic sister chromatid segregation	5	KIF22|NEK2|PRC1|RACGAP1|NUSAP1	0.0044
GO Biological Process	BMP signaling pathway involved in heart induction	2	BMP4|BMP2	0.0044
GO Biological Process	Response to organic substance	29	CCND1|MSX2|BMP4|SOX9|KAT2B|WNT5A|LEF1|EGFR|WNT3A|WNT7A|WNT4|WNT1|UBB|TADA3|FGF8|PTCH1|SMAD3|FGFR3|KAT5|WNT8B|FN1|TCF7L2|ROR2|BMP2|SOX10|CXCR4|PAX6|FGFR2|CUL7	0.0044
GO Biological Process	Smooth muscle tissue development	3	BMP4|SOX9|PTCH1	0.0044
GO Biological Process	Branching involved in mammary gland duct morphogenesis	3	MSX2|WNT5A|WNT4	0.0044
GO Biological Process	Prostate gland epithelium morphogenesis	3	BMP4|SOX9|FGFR2	0.0044
GO Biological Process	Renal vesicle induction	2	SOX9|WNT4	0.0044
GO Biological Process	Ureter urothelium development	2	BMP4|SOX9	0.0044
GO Biological Process	Ureter smooth muscle cell differentiation	2	BMP4|SOX9	0.0044
GO Biological Process	Regulation of branching involved in ureteric bud morphogenesis	3	BMP4|SOX9|WNT2B	0.0044
GO Biological Process	Positive regulation of mesenchymal stem cell migration	2	FBXO5|CXCR4	0.0044
GO Biological Process	Negative regulation of reproductive process	4	FBXO5|BMP4|WNT5A|WNT4	0.0044
GO Biological Process	Limbic system development	5	LEF1|WNT3A|UBB|FGF13|FGFR2	0.0045
GO Biological Process	Ameboidal-type cell migration	6	WNT5A|ANLN|FGF8|FN1|GPC3|SOX10	0.0046
GO Biological Process	Epidermis development	9	SOX9|WNT5A|EGFR|PTCH1|VANGL2|PAX6|IFT74|FGFR2|FZD3	0.0047
GO Biological Process	SMAD protein signal transduction	4	BMP4|SMAD3|ROR2|BMP2	0.0047
GO Biological Process	Positive regulation of transmembrane receptor protein serine/threonine kinase signaling pathway	5	MSX2|BMP4|NOTCH2|BMP2|GPC3	0.0047
GO Biological Process	Positive regulation of neuroblast proliferation	3	SOX10|PAX6|FZD3	0.0049
GO Biological Process	Positive regulation of binding	6	BMP4|WNT5A|WNT3A|TCF7L2|BMP2|PAX6	0.0049
GO Biological Process	Regulation of cell growth	9	WNT5A|LEF1|EGFR|WNT3A|FGF13|SMAD3|FOXM1|FN1|CXCR4	0.005
GO Biological Process	Regulation of mitotic sister chromatid separation	4	FBXO5|PTTG1|CDC27|ANAPC15	0.005
GO Biological Process	Microtubule cytoskeleton organization involved in mitosis	5	NEK2|PRC1|PAX6|RACGAP1|NUSAP1	0.005
GO Biological Process	Regulation of localization	27	FBXO5|BMP4|SOX9|TMEM231|GPC1|WNT5A|LEF1|NKD1|CDH2|EGFR|WNT3A|WNT7A|WNT4|FGF13|PTCH1|SMAD3|WLS|FN1|RSPO1|MCRS1|TCF7L2|ROR2|BMP2|ECT2|GPC3|CXCR4|PAX6	0.0051
GO Biological Process	Positive regulation of epithelial cell differentiation	4	BMP4|SOX9|PTCH1|PAX6	0.0055
GO Biological Process	Regulation of osteoblast proliferation	3	SMAD3|BMP2|FGFR2	0.0055
GO Biological Process	Cochlea morphogenesis	3	SOX9|WNT5A|VANGL2	0.0055
GO Biological Process	Response to radiation	9	CCND1|EGFR|KAT5|BRE|USP1|BRCC3|DCLRE1C|ECT2|PBK	0.0057
GO Biological Process	Protein localization to organelle	12	BMP4|SOX9|ANLN|IFT122|UBB|TCTN2|IFT80|TCTN1|DYNC2H1|C5orf42|TTC21A|PAX6	0.0059
GO Biological Process	Positive regulation of mesenchymal cell proliferation	3	SOX9|WNT5A|FGFR2	0.0061
GO Biological Process	Negative regulation of embryonic development	3	BMP4|WNT5A|FZD3	0.0061
GO Biological Process	Planar cell polarity pathway involved in axis elongation	2	WNT5A|VANGL2	0.0062
GO Biological Process	Ubiquitin-dependent protein catabolic process	10	FBXO5|WNT1|UBB|KAT5|USP1|PTTG1|CDC27|CUL7|ANAPC15|ANAPC16	0.0062
GO Biological Process	Intraciliary anterograde transport	2	IFT122|IFT52	0.0062
GO Biological Process	Negative regulation of prostatic bud formation	2	BMP4|WNT5A	0.0062
GO Biological Process	Prostate gland morphogenetic growth	2	SOX9|FGFR2	0.0062
GO Biological Process	Positive regulation of branching involved in lung morphogenesis	2	BMP4|WNT2B	0.0062
GO Biological Process	Notch signaling pathway	5	SOX9|NOTCH2|KAT2B|BMP2|IFT74	0.0066
GO Biological Process	Positive regulation of collagen biosynthetic process	3	BMP4|CBX8|WNT4	0.0066
GO Biological Process	Mesodermal cell differentiation	3	BMP4|WNT3A|FGFR2	0.0066
GO Biological Process	Regulation of axonogenesis	6	WNT5A|CDH2|WNT3A|WNT7A|FGF13|FN1	0.0066
GO Biological Process	Pharyngeal system development	3	BMP4|FGF8|PTCH1	0.0066
GO Biological Process	Cardiac epithelial to mesenchymal transition	3	MSX2|FGF8|BMP2	0.0066
GO Biological Process	Negative regulation of cell aging	3	FBXO5|WNT1|FOXM1	0.0066
GO Biological Process	Cellular response to steroid hormone stimulus	6	BMP4|LEF1|EGFR|TADA3|KAT5|SOX10	0.0068
GO Biological Process	Positive regulation of growth	7	LEF1|EGFR|WNT3A|FGF8|FN1|CXCR4|FGFR2	0.0071
GO Biological Process	Regulation of cytoskeleton organization	10	NOTCH2|KAT2B|WNT3A|WNT4|SKA3|FGF13|SMAD3|NEK2|VANGL2|ECT2	0.0071
GO Biological Process	Chromosome segregation	7	KIF22|SKA3|NEK2|PTTG1|PRC1|RACGAP1|NUSAP1	0.0072
GO Biological Process	Positive regulation of G2/M transition of mitotic cell cycle	3	CCND1|FBXO5|CDC25C	0.0072
GO Biological Process	Positive regulation of striated muscle tissue development	4	BMP4|GPC1|WNT3A|FGFR2	0.0074
GO Biological Process	Embryonic camera-type eye morphogenesis	3	WNT5A|IFT122|PAX6	0.0079
GO Biological Process	Regulation of DNA metabolic process	8	CBX8|EGFR|FOXM1|BRE|USP1|MCRS1|NEK2|BRCC3	0.0079
GO Biological Process	Endochondral bone morphogenesis	4	BMP4|SOX9|IFT80|FGFR3	0.0082
GO Biological Process	Actomyosin contractile ring assembly	2	ANLN|RACGAP1	0.0083
GO Biological Process	Somatic motor neuron differentiation	2	TCTN1|PAX6	0.0083
GO Biological Process	Positive regulation of hair follicle maturation	2	MSX2|WNT5A	0.0083
GO Biological Process	Regulation of DNA binding	5	MSX2|LEF1|WNT3A|NEK2|PAX6	0.0085
GO Biological Process	Endochondral ossification	3	BMP4|IFT80|FGFR3	0.0086
GO Biological Process	beta-catenin-TCF complex assembly	3	LEF1|KAT5|TCF7L2	0.0086
GO Biological Process	Cell junction assembly	7	WNT5A|CDH2|WNT3A|WNT7A|FGF13|FN1|ECT2	0.009
GO Biological Process	Embryonic skeletal system development	5	BMP4|WNT5A|FGF8|SMAD3|FGFR2	0.009
GO Biological Process	Positive regulation of DNA metabolic process	6	CBX8|EGFR|FOXM1|BRE|NEK2|BRCC3	0.009
GO Biological Process	Anatomical structure maturation	6	FBXO5|WNT1|IFT80|FGFR3|BMP2|SOX10	0.009
GO Biological Process	Double-strand break repair via nonhomologous end joining	4	KAT5|BRE|BRCC3|DCLRE1C	0.0098
GO Biological Process	Response to chemical	36	CCND1|MSX2|BMP4|SOX9|NOTCH2|KAT2B|GPC1|WNT5A|LEF1|CBX8|EGFR|WNT3A|WNT7A|WNT4|WNT1|MELK|UBB|TADA3|FGF8|PTCH1|SMAD3|FGFR3|KAT5|WNT8B|FN1|VANGL2|TCF7L2|ROR2|BMP2|ECT2|SOX10|CXCR4|PAX6|FGFR2|FZD3|CUL7	0.0099
GO Biological Process	Liver regeneration	3	CCND1|EGFR|PTCH1	0.0101
GO Biological Process	G2/M transition of mitotic cell cycle	5	CEP41|MELK|CDC25C|FOXM1|NEK2	0.0102
GO Biological Process	Animal organ regeneration	4	CCND1|EGFR|WNT1|PTCH1	0.0102
GO Biological Process	Negative regulation of neurogenesis	7	SOX9|WNT5A|WNT3A|WNT7A|FGF13|SOX10|PAX6	0.0102
GO Biological Process	Stem cell population maintenance	5	SOX9|NOTCH2|CDH2|WNT7A|VANGL2	0.0105
GO Biological Process	Regulation of plasma membrane bounded cell projection organization	11	WNT5A|ANLN|CDH2|WNT3A|WNT7A|WNT1|FGF13|FN1|ROR2|CXCR4|CUL7	0.0105
GO Biological Process	Endoderm development	4	BMP4|FGF8|SMAD3|FN1	0.0106
GO Biological Process	Negative regulation of hormone biosynthetic process	2	WNT4|BMP2	0.0106
GO Biological Process	Bone mineralization involved in bone maturation	2	IFT80|BMP2	0.0106
GO Biological Process	Non-canonical Wnt signaling pathway via MAPK cascade	2	WNT5A|WNT4	0.0106
GO Biological Process	Convergent extension involved in axis elongation	2	WNT5A|VANGL2	0.0106
GO Biological Process	Convergent extension involved in organogenesis	2	WNT5A|VANGL2	0.0106
GO Biological Process	Muscle tissue morphogenesis	4	WNT5A|VANGL2|BMP2|FGFR2	0.0106
GO Biological Process	BMP signaling pathway involved in heart development	2	MSX2|BMP4	0.0106
GO Biological Process	Response to UV-A	2	CCND1|EGFR	0.0106
GO Biological Process	Negative regulation of apoptotic process in bone marrow cell	2	LEF1|FGFR2	0.0106
GO Biological Process	Glomerular capillary formation	2	BMP4|NOTCH2	0.0106
GO Biological Process	Metanephric tubule formation	2	SOX9|WNT4	0.0106
GO Biological Process	Regulation of cell fate commitment	3	BMP4|WNT5A|WNT3A	0.0107
GO Biological Process	Skin development	8	SOX9|WNT5A|EGFR|VANGL2|PAX6|IFT74|FGFR2|FZD3	0.0108
GO Biological Process	Nuclear chromosome segregation	6	KIF22|NEK2|PTTG1|PRC1|RACGAP1|NUSAP1	0.0108
GO Biological Process	Protein catabolic process	11	FBXO5|GPC1|WNT1|UBB|KAT5|USP1|PTTG1|CDC27|CUL7|ANAPC15|ANAPC16	0.011
GO Biological Process	Localization	43	KIF22|CEP41|CCND1|MSX2|IFT81|BMP4|SOX9|IFT46|GPC1|WNT5A|LEF1|ANLN|CDH2|EGFR|WNT3A|WNT7A|IFT122|UBB|TCTN2|IFT80|FGF8|FGF13|PTCH1|WLS|FN1|NEK2|VANGL2|IFT52|ROR2|ECT2|GPC3|SOX10|TCTN1|DYNC2H1|CXCR4|C5orf42|TTC21A|PAX6|IFT74|RACGAP1|FZD3|NUSAP1|TTC8	0.011
GO Biological Process	Regulation of response to stress	17	FBXO5|WNT5A|CBX8|EGFR|WNT7A|WNT4|WNT1|SMAD3|FOXM1|BRE|USP1|VANGL2|BRCC3|ROR2|BMP2|CXCR4|PBK	0.011
GO Biological Process	Muscle tissue development	7	BMP4|SOX9|WNT5A|WNT3A|PTCH1|BMP2|FGFR2	0.0113
GO Biological Process	Regulation of hormone metabolic process	3	WNT4|TCF7L2|BMP2	0.0115
GO Biological Process	Embryonic forelimb morphogenesis	3	MSX2|WNT7A|IFT122	0.0115
GO Biological Process	Regulation of protein binding	6	BMP4|WNT5A|LEF1|WNT3A|TCF7L2|BMP2	0.0115
GO Biological Process	Cellular response to oxygen-containing compound	14	MSX2|SOX9|KAT2B|WNT5A|CBX8|EGFR|WNT3A|WNT1|PTCH1|KAT5|WNT8B|ECT2|SOX10|FGFR2	0.0115
GO Biological Process	Stem cell development	4	SOX9|WNT7A|FN1|SOX10	0.0123
GO Biological Process	Positive regulation of cell projection organization	8	WNT5A|ANLN|WNT3A|WNT1|FN1|ROR2|CXCR4|CUL7	0.0124
GO Biological Process	Negative regulation of smoothened signaling pathway	3	IFT122|PTCH1|GPC3	0.0124
GO Biological Process	Odontogenesis of dentin-containing tooth	4	MSX2|BMP4|LEF1|BMP2	0.0128
GO Biological Process	Neural plate morphogenesis	2	FGF8|VANGL2	0.013
GO Biological Process	Negative regulation of Wnt signaling pathway involved in heart development	2	WNT5A|BMP2	0.013
GO Biological Process	Forebrain dorsal/ventral pattern formation	2	FGF8|PAX6	0.013
GO Biological Process	Regulation of aldosterone biosynthetic process	2	WNT4|BMP2	0.013
GO Biological Process	Bud elongation involved in lung branching	2	BMP4|FGFR2	0.013
GO Biological Process	Mammary gland formation	2	BMP4|FGFR2	0.013
GO Biological Process	Smoothened signaling pathway involved in dorsal/ventral neural tube patterning	2	IFT122|PTCH1	0.013
GO Biological Process	Ureter morphogenesis	2	BMP4|SOX9	0.013
GO Biological Process	Cell proliferation involved in metanephros development	2	PTCH1|GPC3	0.013
GO Biological Process	Positive regulation of core promoter binding	2	WNT3A|PAX6	0.013
GO Biological Process	Regulation of cortisol biosynthetic process	2	WNT4|BMP2	0.013
GO Biological Process	Positive regulation of cell proliferation involved in heart morphogenesis	2	BMP4|SOX9	0.013
GO Biological Process	Nucleic acid metabolic process	22	KIF22|CCND1|MND1|SOX9|NOTCH2|EPC1|KAT2B|LEF1|UBB|SMAD3|KAT5|FOXM1|BRE|USP1|MCRS1|TCF7L2|BRCC3|DCLRE1C|PTTG1|SOX10|MORF4L2|PAX6	0.0135
GO Biological Process	Regulation of cardiac muscle cell differentiation	3	BMP4|WNT3A|BMP2	0.0141
GO Biological Process	Regulation of cell morphogenesis involved in differentiation	7	WNT5A|CDH2|WNT3A|WNT7A|FGF13|FN1|CUL7	0.0145
GO Biological Process	Semi-lunar valve development	3	BMP4|SOX9|NOTCH2	0.0151
GO Biological Process	Angiogenesis	7	BMP4|NOTCH2|LEF1|WNT7A|FGF8|FN1|FGFR2	0.0158
GO Biological Process	Female meiosis I	2	FBXO5|UBB	0.0158
GO Biological Process	Regulation of neuron projection development	9	WNT5A|CDH2|WNT3A|WNT7A|FGF13|FN1|ROR2|CXCR4|CUL7	0.0158
GO Biological Process	Mitotic spindle midzone assembly	2	PRC1|RACGAP1	0.0158
GO Biological Process	Convergent extension involved in gastrulation	2	WNT5A|VANGL2	0.0158
GO Biological Process	Cranial suture morphogenesis	2	MSX2|BMP4	0.0158
GO Biological Process	Mesenchymal-epithelial cell signaling	2	WNT5A|WNT2B	0.0158
GO Biological Process	Positive regulation of cell proliferation in bone marrow	2	LEF1|FGFR2	0.0158
GO Biological Process	Mesenchymal cell differentiation involved in kidney development	2	BMP4|WNT4	0.0158
GO Biological Process	Negative regulation of mesenchymal cell proliferation	2	BMP4|WNT5A	0.0158
GO Biological Process	Regulation of male gonad development	2	SOX9|WNT4	0.0158
GO Biological Process	Regulation of epithelial cell proliferation involved in lung morphogenesis	2	SOX9|FGFR2	0.0158
GO Biological Process	Positive regulation of muscle cell differentiation	4	BMP4|CDH2|WNT3A|MORF4L2	0.0163
GO Biological Process	Spindle assembly	4	FBXO5|NEK2|PRC1|RACGAP1	0.0163
GO Biological Process	Placenta development	5	NOTCH2|LEF1|EGFR|FGFR2|CUL7	0.0168
GO Biological Process	Hindbrain development	5	LEF1|WNT7A|WNT1|WLS|C5orf42	0.0168
GO Biological Process	Peptidyl-tyrosine phosphorylation	5	EGFR|MELK|FGFR3|ROR2|FGFR2	0.0172
GO Biological Process	Activation of MAPK activity	5	WNT5A|UBB|BMP2|CXCR4|PBK	0.018
GO Biological Process	Regeneration	5	CCND1|EGFR|WNT7A|WNT1|PTCH1	0.018
GO Biological Process	Proteasome-mediated ubiquitin-dependent protein catabolic process	7	FBXO5|UBB|KAT5|PTTG1|CDC27|ANAPC15|ANAPC16	0.018
GO Biological Process	Negative regulation of mitotic nuclear division	3	FBXO5|BMP4|PTTG1	0.018
GO Biological Process	Cellular response to estradiol stimulus	3	MSX2|EGFR|KAT5	0.018
GO Biological Process	Symbiotic process	12	HCFC2|KAT2B|LEF1|EGFR|UBB|CDC25C|SMAD3|KAT5|FN1|MCRS1|CXCR4|CUL7	0.0181
GO Biological Process	Regulation of proteolysis	11	LEF1|WNT3A|WNT1|UBB|SMAD3|FN1|IFT52|PTTG1|GPC3|PBK|CDC27	0.0182
GO Biological Process	Midbrain-hindbrain boundary development	2	WNT1|FGF8	0.0185
GO Biological Process	Iris morphogenesis	2	WNT2B|PAX6	0.0185
GO Biological Process	Regulation of heart induction	2	WNT5A|WNT3A	0.0185
GO Biological Process	Positive regulation of Wnt signaling pathway, planar cell polarity pathway	2	NKD1|GPC3	0.0185
GO Biological Process	Histone ubiquitination	3	CBX8|RING1|PCGF5	0.0189
GO Biological Process	Response to steroid hormone	7	CCND1|BMP4|LEF1|EGFR|TADA3|KAT5|SOX10	0.0192
GO Biological Process	Cardiac muscle tissue development	5	BMP4|WNT5A|WNT3A|BMP2|FGFR2	0.0192
GO Biological Process	Ciliary basal body-plasma membrane docking	4	CEP41|TCTN2|NEK2|TCTN1	0.0206
GO Biological Process	Positive regulation of stress-activated MAPK cascade	5	WNT5A|WNT7A|VANGL2|ROR2|BMP2	0.0212
GO Biological Process	Cellular response to organic cyclic compound	9	MSX2|BMP4|LEF1|EGFR|TADA3|PTCH1|KAT5|BMP2|SOX10	0.0212
GO Biological Process	Negative regulation of G0 to G1 transition	3	EPC1|RING1|PHC3	0.0213
GO Biological Process	Mitotic spindle assembly	3	NEK2|PRC1|RACGAP1	0.0213
GO Biological Process	Bronchus development	2	BMP4|SOX9	0.0215
GO Biological Process	Branching involved in prostate gland morphogenesis	2	BMP4|FGFR2	0.0215
GO Biological Process	Cornea development in camera-type eye	2	WNT2B|PAX6	0.0215
GO Biological Process	Metanephric collecting duct development	2	BMP4|PTCH1	0.0215
GO Biological Process	Positive regulation of extracellular matrix assembly	2	SOX9|SMAD3	0.0215
GO Biological Process	Regulation of cyclin-dependent protein serine/threonine kinase activity	4	CCND1|KAT2B|EGFR|CDC25C	0.0219
GO Biological Process	Leukocyte differentiation	7	BMP4|NOTCH2|LEF1|WNT4|WNT1|DCLRE1C|GPC3	0.0222
GO Biological Process	Body morphogenesis	3	LEF1|IFT122|GPC3	0.0223
GO Biological Process	Autonomic nervous system development	3	FN1|SOX10|FZD3	0.0223
GO Biological Process	Regulation of DNA-binding transcription factor activity	8	MSX2|WNT5A|WNT3A|WNT1|UBB|PTCH1|SMAD3|TCF7L2	0.0223
GO Biological Process	Positive regulation of cardiac muscle tissue development	3	BMP4|WNT3A|FGFR2	0.0223
GO Biological Process	Positive regulation of hydrolase activity	11	WNT5A|EGFR|WNT3A|WNT4|SMAD3|FGFR3|FN1|BMP2|ECT2|RACGAP1|FGFR2	0.0226
GO Biological Process	Histone H3 acetylation	3	KAT2B|LEF1|TADA3	0.0236
GO Biological Process	Negative regulation of osteoblast differentiation	3	SOX9|PTCH1|SMAD3	0.0236
GO Biological Process	Positive regulation of apoptotic process	10	MSX2|BMP4|NOTCH2|WNT5A|WNT3A|MELK|UBB|SMAD3|BMP2|ECT2	0.0237
GO Biological Process	Positive regulation of protein kinase B signaling	5	EGFR|FGF8|FGFR3|TCF7L2|FGFR2	0.0241
GO Biological Process	Positive regulation of cell growth	5	LEF1|EGFR|WNT3A|FN1|CXCR4	0.0246
GO Biological Process	Response to oxygen-containing compound	17	CCND1|MSX2|SOX9|KAT2B|WNT5A|CBX8|EGFR|WNT3A|WNT7A|WNT1|PTCH1|KAT5|WNT8B|TCF7L2|ECT2|SOX10|FGFR2	0.0246
GO Biological Process	Eye photoreceptor cell differentiation	3	SOX9|NKD1|PAX6	0.0248
GO Biological Process	Secondary heart field specification	2	BMP4|WNT5A	0.0248
GO Biological Process	Wound healing, spreading of epidermal cells	2	MSX2|WNT7A	0.0248
GO Biological Process	Forebrain morphogenesis	2	WNT5A|FGF8	0.0248
GO Biological Process	Limb bud formation	2	SOX9|FGFR2	0.0248
GO Biological Process	Glomerular visceral epithelial cell development	2	BMP4|NOTCH2	0.0248
GO Biological Process	Positive regulation of protein localization to synapse	2	WNT5A|WNT7A	0.0248
GO Biological Process	Positive regulation of production of miRNAs involved in gene silencing by miRNA	2	BMP4|EGFR	0.0248
GO Biological Process	Positive regulation of cell-cell adhesion mediated by cadherin	2	WNT5A|WNT3A	0.0248
GO Biological Process	Regulation of striated muscle cell differentiation	4	BMP4|WNT3A|BMP2|MORF4L2	0.0253
GO Biological Process	Negative regulation of epithelial cell differentiation	3	CCND1|MSX2|SOX9	0.0259
GO Biological Process	Gamete generation	10	FBXO5|IFT81|BMP4|SOX9|PHC2|WNT4|UBB|PTTG1|TTC21A|RACGAP1	0.0267
GO Biological Process	Positive regulation of developmental growth	5	WNT3A|FGF8|FN1|CXCR4|FGFR2	0.0273
GO Biological Process	Genitalia development	3	WNT5A|FGF8|ROR2	0.0273
GO Biological Process	Epithelial to mesenchymal transition involved in endocardial cushion formation	2	MSX2|FGF8	0.0282
GO Biological Process	Mammary gland epithelial cell proliferation	2	CCND1|WNT5A	0.0282
GO Biological Process	Radial glial cell differentiation	2	LEF1|CDH2	0.0282
GO Biological Process	Endothelial tube morphogenesis	2	BMP4|CXCR4	0.0282
GO Biological Process	Commissural neuron axon guidance	2	PTCH1|FZD3	0.0282
GO Biological Process	Nephric duct morphogenesis	2	BMP4|GPC3	0.0282
GO Biological Process	Signal transduction involved in G2 DNA damage checkpoint	2	BRE|BRCC3	0.0282
GO Biological Process	Planar cell polarity pathway involved in neural tube closure	2	WNT5A|VANGL2	0.0282
GO Biological Process	Inhibitory synapse assembly	2	WNT5A|FGF13	0.0282
GO Biological Process	Regulation of mesenchymal cell apoptotic process	2	MSX2|SOX9	0.0282
GO Biological Process	Regulation of chromosome organization	7	FBXO5|TADA3|MCRS1|NEK2|PTTG1|CDC27|ANAPC15	0.0294
GO Biological Process	Multicellular organismal reproductive process	11	FBXO5|IFT81|BMP4|SOX9|PHC2|EGFR|WNT4|UBB|PTTG1|TTC21A|RACGAP1	0.0303
GO Biological Process	Protein modification by small protein conjugation	11	FBXO5|CBX8|CBX4|UBB|MSL2|RING1|ANAPC13|CDC27|CUL7|PCGF5|ANAPC16	0.0306
GO Biological Process	Regulation of JNK cascade	5	WNT5A|EGFR|WNT7A|VANGL2|ROR2	0.0314
GO Biological Process	Regulation of chondrocyte differentiation	3	BMP4|SOX9|SMAD3	0.0315
GO Biological Process	Mesodermal cell fate commitment	2	BMP4|WNT3A	0.0317
GO Biological Process	Midgut development	2	WNT5A|EGFR	0.0317
GO Biological Process	Renal vesicle morphogenesis	2	BMP4|WNT4	0.0317
GO Biological Process	Excitatory synapse assembly	2	WNT5A|WNT7A	0.0317
GO Biological Process	Meiosis I	4	FBXO5|MND1|UBB|PTTG1	0.0339
GO Biological Process	Glomerulus development	3	BMP4|NOTCH2|VANGL2	0.0346
GO Biological Process	Positive chemotaxis	3	BMP4|WNT5A|FGF8	0.0346
GO Biological Process	Myeloid leukocyte differentiation	4	BMP4|NOTCH2|LEF1|GPC3	0.0349
GO Biological Process	Regulation of extent of cell growth	4	WNT5A|WNT3A|FGF13|FN1	0.0349
GO Biological Process	Type B pancreatic cell development	2	BMP4|WNT5A	0.0357
GO Biological Process	Spinal cord association neuron differentiation	2	WNT3A|WNT1	0.0357
GO Biological Process	Glial cell fate commitment	2	SOX9|PAX6	0.0357
GO Biological Process	Regulation of thymocyte apoptotic process	2	BMP4|WNT5A	0.0357
GO Biological Process	Regulation of nucleocytoplasmic transport	4	BMP4|SMAD3|TCF7L2|ECT2	0.0366
GO Biological Process	Protein autophosphorylation	5	EGFR|MELK|FGFR3|NEK2|FGFR2	0.0374
GO Biological Process	Regulation of microtubule cytoskeleton organization	5	KAT2B|WNT3A|SKA3|FGF13|NEK2	0.0374
GO Biological Process	Cerebral cortex development	4	CDH2|EGFR|FGF13|PAX6	0.0376
GO Biological Process	Telencephalon cell migration	3	EGFR|FGF13|CXCR4	0.0394
GO Biological Process	Regulation of mitotic metaphase/anaphase transition	3	FBXO5|CDC27|ANAPC15	0.0394
GO Biological Process	Interstrand cross-link repair	3	UBB|USP1|DCLRE1C	0.0394
GO Biological Process	Negative regulation of DNA binding	3	MSX2|LEF1|NEK2	0.0394
GO Biological Process	Regulation of transcription regulatory region DNA binding	3	MSX2|WNT3A|PAX6	0.0394
GO Biological Process	DNA damage response, signal transduction by p53 class mediator resulting in transcription of p21 class mediator	2	KAT5|FOXM1	0.0395
GO Biological Process	V(D)J recombination	2	LEF1|DCLRE1C	0.0395
GO Biological Process	Regulation of cell fate specification	2	WNT5A|WNT3A	0.0395
GO Biological Process	Steroid hormone mediated signaling pathway	4	BMP4|LEF1|TADA3|KAT5	0.0395
GO Biological Process	Negative regulation of centrosome cycle	2	KAT2B|NEK2	0.0395
GO Biological Process	Regulation of gliogenesis	4	CDH2|BMP2|SOX10|CXCR4	0.0405
GO Biological Process	Establishment or maintenance of cell polarity	5	WNT5A|WNT7A|FGF13|VANGL2|PAX6	0.041
GO Biological Process	Microtubule cytoskeleton organization	8	FBXO5|FGF13|NEK2|PRC1|PAX6|RACGAP1|CUL7|NUSAP1	0.0414
GO Biological Process	Regulation of G2/M transition of mitotic cell cycle	5	CEP41|CCND1|FBXO5|CDC25C|NEK2	0.0418
GO Biological Process	Cell junction organization	8	WNT5A|CDH2|WNT3A|WNT7A|FGF13|SMAD3|FN1|ECT2	0.0418
GO Biological Process	Regulation of protein localization to membrane	5	GPC1|CDH2|EGFR|WNT3A|GPC3	0.0418
GO Biological Process	Positive regulation of neuron projection development	6	WNT5A|WNT3A|FN1|ROR2|CXCR4|CUL7	0.042
GO Biological Process	Positive regulation of myeloid leukocyte differentiation	3	NOTCH2|LEF1|ROR2	0.0424
GO Biological Process	Positive regulation of mitotic nuclear division	3	FGF8|CDC27|NUSAP1	0.0424
GO Biological Process	Regulation of cell junction assembly	5	WNT5A|WNT3A|WNT7A|WNT4|SMAD3	0.0424
GO Biological Process	Striated muscle cell differentiation	5	BMP4|CDH2|WNT3A|WNT1|BMP2	0.0432
GO Biological Process	Protein ubiquitination	10	FBXO5|CBX8|UBB|MSL2|RING1|ANAPC13|CDC27|CUL7|PCGF5|ANAPC16	0.0434
GO Biological Process	Establishment of cell polarity	4	WNT5A|WNT7A|FGF13|PAX6	0.0434
GO Biological Process	Mesenchymal to epithelial transition	2	BMP4|WNT4	0.0434
GO Biological Process	Negative regulation of pri-miRNA transcription by RNA polymerase II	2	BMP4|SOX9	0.0434
GO Biological Process	Regulation of cell morphogenesis	8	WNT5A|CDH2|WNT3A|WNT7A|FGF13|FN1|CXCR4|CUL7	0.0438
GO Biological Process	Positive regulation of striated muscle cell differentiation	3	BMP4|WNT3A|MORF4L2	0.0439
GO Biological Process	Neuron migration	4	FGF13|CXCR4|PAX6|FZD3	0.0445
GO Biological Process	Regulation of gene expression, epigenetic	5	EPC1|KAT2B|MSL3|MORF4L2|PCGF5	0.0445
GO Biological Process	Negative regulation of transmembrane receptor protein serine/threonine kinase signaling pathway	4	WNT5A|WNT1|UBB|SMAD3	0.0456
GO Biological Process	Negative regulation of organelle organization	7	FBXO5|BMP4|KAT2B|FGF13|MCRS1|NEK2|PTTG1	0.0461
GO Biological Process	Pulmonary valve morphogenesis	2	BMP4|NOTCH2	0.0477
GO Biological Process	Regulation of protein import into nucleus	3	BMP4|SMAD3|ECT2	0.0477
GO Biological Process	Branching involved in salivary gland morphogenesis	2	FGF8|FGFR2	0.0477
GO Biological Process	Positive regulation of phospholipase activity	3	EGFR|FGFR3|FGFR2	0.0495
GO Biological Process	Regulation of epidermal cell differentiation	3	MSX2|BMP4|PTCH1	0.0495
KEGG Pathways	Basal cell carcinoma	12	BMP4|WNT5A|LEF1|WNT3A|WNT7A|WNT4|WNT1|PTCH1|WNT8B|WNT2B|BMP2|FZD3	5.9e-13
KEGG Pathways	Wnt signaling pathway	15	CCND1|WNT5A|LEF1|NKD1|WNT3A|WNT7A|WNT4|WNT1|SMAD3|WNT8B|RSPO1|VANGL2|WNT2B|ROR2|FZD3	7.76e-13
KEGG Pathways	Signaling pathways regulating pluripotency of stem cells	14	BMP4|WNT5A|WNT3A|WNT7A|WNT4|WNT1|SMAD3|FGFR3|WNT8B|WNT2B|PAX6|FGFR2|FZD3|PCGF5	3.21e-12
KEGG Pathways	Gastric cancer	14	CCND1|WNT5A|LEF1|EGFR|WNT3A|WNT7A|WNT4|WNT1|FGF8|SMAD3|WNT8B|WNT2B|FGFR2|FZD3	3.45e-12
KEGG Pathways	Hippo signaling pathway	14	CCND1|BMP4|WNT5A|LEF1|NKD1|WNT3A|WNT7A|WNT4|WNT1|SMAD3|WNT8B|WNT2B|BMP2|FZD3	5.98e-12
KEGG Pathways	Pathways in cancer	21	CCND1|BMP4|NOTCH2|WNT5A|LEF1|EGFR|WNT3A|WNT7A|WNT4|WNT1|FGF8|PTCH1|SMAD3|FGFR3|WNT8B|FN1|WNT2B|BMP2|CXCR4|FGFR2|FZD3	8.33e-12
KEGG Pathways	Breast cancer	13	CCND1|NOTCH2|WNT5A|LEF1|EGFR|WNT3A|WNT7A|WNT4|WNT1|FGF8|WNT8B|WNT2B|FZD3	4.42e-11
KEGG Pathways	Proteoglycans in cancer	14	CCND1|GPC1|WNT5A|EGFR|WNT3A|WNT7A|WNT4|WNT1|PTCH1|WNT8B|FN1|WNT2B|GPC3|FZD3	8.76e-11
KEGG Pathways	Hepatocellular carcinoma	12	CCND1|WNT5A|LEF1|EGFR|WNT3A|WNT7A|WNT4|WNT1|SMAD3|WNT8B|WNT2B|FZD3	1.91e-09
KEGG Pathways	Cushing syndrome	11	CCND1|WNT5A|LEF1|EGFR|WNT3A|WNT7A|WNT4|WNT1|WNT8B|WNT2B|FZD3	1.75e-08
KEGG Pathways	Melanogenesis	9	WNT5A|LEF1|WNT3A|WNT7A|WNT4|WNT1|WNT8B|WNT2B|FZD3	6.76e-08
KEGG Pathways	Human papillomavirus infection	13	CCND1|NOTCH2|WNT5A|EGFR|WNT3A|WNT7A|WNT4|WNT1|TADA3|WNT8B|FN1|WNT2B|FZD3	3.24e-07
KEGG Pathways	mTOR signaling pathway	8	WNT5A|WNT3A|WNT7A|WNT4|WNT1|WNT8B|WNT2B|FZD3	3.11e-05
KEGG Pathways	MicroRNAs in cancer	7	CCND1|NOTCH2|EGFR|WNT3A|CDC25C|FGFR3|FZD3	0.00046
KEGG Pathways	Cell cycle	6	CCND1|CDC25C|SMAD3|PTTG1|ANAPC13|CDC27	0.00084
KEGG Pathways	Human T-cell leukemia virus 1 infection	7	CCND1|MSX2|KAT2B|SMAD3|KAT5|PTTG1|CDC27	0.0022
KEGG Pathways	Oocyte meiosis	5	FBXO5|CDC25C|PTTG1|ANAPC13|CDC27	0.0074
KEGG Pathways	Thyroid hormone signaling pathway	5	CCND1|BMP4|NOTCH2|KAT2B|WNT4	0.0074
KEGG Pathways	Alzheimer disease	8	WNT5A|WNT3A|WNT7A|WNT4|WNT1|WNT8B|WNT2B|FZD3	0.0077
KEGG Pathways	Regulation of actin cytoskeleton	6	EGFR|FGF8|FGFR3|FN1|CXCR4|FGFR2	0.0116
KEGG Pathways	Colorectal cancer	4	CCND1|LEF1|EGFR|SMAD3	0.0139
KEGG Pathways	Bladder cancer	3	CCND1|EGFR|FGFR3	0.0203
KEGG Pathways	Progesterone-mediated oocyte maturation	4	KIF22|CDC25C|ANAPC13|CDC27	0.0206
KEGG Pathways	Prostate cancer	4	CCND1|LEF1|EGFR|FGFR2	0.0213
KEGG Pathways	Axon guidance	5	WNT5A|WNT4|PTCH1|CXCR4|FZD3	0.028
KEGG Pathways	Endometrial cancer	3	CCND1|LEF1|EGFR	0.042
Reactome Pathways	Signaling by WNT	17	SOX9|WNT5A|LEF1|WNT3A|WNT7A|WNT4|WNT1|UBB|KAT5|WNT8B|WLS|RSPO1|VANGL2|TCF7L2|WNT2B|ROR2|FZD3	4.56e-10
Reactome Pathways	Signal Transduction	43	CCND1|SOX9|NOTCH2|PHC2|KAT2B|GPC1|WNT5A|LEF1|CBX8|CBX4|EGFR|WNT3A|WNT7A|WNT4|WNT1|IFT122|UBB|CDC25C|FGF8|PTCH1|SMAD3|FGFR3|KAT5|WNT8B|WLS|FN1|RSPO1|VANGL2|TCF7L2|WNT2B|IFT52|RING1|ROR2|BMP2|ECT2|PRC1|GPC3|DYNC2H1|CXCR4|RACGAP1|FGFR2|PHC3|FZD3	6.43e-10
Reactome Pathways	HATs acetylate histones	12	BRD8|KANSL1|EPC1|KAT2B|TADA3|MSL2|MSL3|KAT5|MCRS1|MORF4L2|KANSL3|MSL1	6.43e-10
Reactome Pathways	WNT ligand biogenesis and trafficking	8	WNT5A|WNT3A|WNT7A|WNT4|WNT1|WNT8B|WLS|WNT2B	2.32e-09
Reactome Pathways	Chromatin modifying enzymes	13	CCND1|BRD8|KANSL1|EPC1|KAT2B|TADA3|MSL2|MSL3|KAT5|MCRS1|MORF4L2|KANSL3|MSL1	1.3e-07
Reactome Pathways	Class B/2 (Secretin family receptors)	9	WNT5A|WNT3A|WNT7A|WNT4|WNT1|PTCH1|WNT8B|WNT2B|FZD3	6.3e-07
Reactome Pathways	TCF dependent signaling in response to WNT	11	SOX9|WNT5A|LEF1|WNT3A|WNT4|WNT1|UBB|KAT5|WNT8B|RSPO1|TCF7L2	1.74e-06
Reactome Pathways	Cilium Assembly	11	CEP41|IFT81|IFT122|TCTN2|IFT80|NEK2|IFT52|TCTN1|DYNC2H1|IFT74|TTC8	1.74e-06
Reactome Pathways	Cellular Senescence	10	PHC2|CBX8|CBX4|UBB|KAT5|RING1|PHC3|CDC27|ANAPC15|ANAPC16	3.2e-06
Reactome Pathways	Generic Transcription Pathway	23	CCND1|MSX2|SOX9|NOTCH2|PHC2|EPC1|KAT2B|LEF1|CBX8|CBX4|EGFR|UBB|CDC25C|SMAD3|KAT5|TCF7L2|RING1|BMP2|PHC3|CDC27|ANAPC15|PCGF5|ANAPC16	3.67e-06
Reactome Pathways	SUMOylation of DNA methylation proteins	5	PHC2|CBX8|CBX4|RING1|PHC3	9.11e-06
Reactome Pathways	Beta-catenin independent WNT signaling	9	WNT5A|LEF1|WNT4|WNT1|UBB|VANGL2|TCF7L2|ROR2|FZD3	9.36e-06
Reactome Pathways	RUNX1 interacts with co-factors whose precise effect on RUNX1 targets is not known	6	PHC2|CBX8|CBX4|RING1|PHC3|PCGF5	9.36e-06
Reactome Pathways	Transcriptional Regulation by VENTX	6	CCND1|LEF1|TCF7L2|CDC27|ANAPC15|ANAPC16	1.08e-05
Reactome Pathways	APC/C-mediated degradation of cell cycle proteins	7	FBXO5|UBB|NEK2|PTTG1|CDC27|ANAPC15|ANAPC16	4.11e-05
Reactome Pathways	APC-Cdc20 mediated degradation of Nek2A	5	UBB|NEK2|CDC27|ANAPC15|ANAPC16	4.11e-05
Reactome Pathways	Intraflagellar transport	6	IFT81|IFT122|IFT80|IFT52|DYNC2H1|IFT74	4.11e-05
Reactome Pathways	PCP/CE pathway	7	WNT5A|WNT4|WNT1|UBB|VANGL2|ROR2|FZD3	5.04e-05
Reactome Pathways	Cell Cycle	15	CEP41|CCND1|FBXO5|MND1|UBB|CDC25C|KAT5|FOXM1|BRE|NEK2|BRCC3|PTTG1|CDC27|ANAPC15|ANAPC16	7.49e-05
Reactome Pathways	PIP3 activates AKT signaling	10	PHC2|CBX8|CBX4|EGFR|UBB|FGF8|FGFR3|RING1|FGFR2|PHC3	8.82e-05
Reactome Pathways	Transcriptional regulation by RUNX1	9	CCND1|PHC2|KAT2B|CBX8|CBX4|UBB|RING1|PHC3|PCGF5	9.08e-05
Reactome Pathways	APC/C:Cdc20 mediated degradation of mitotic proteins	6	UBB|NEK2|PTTG1|CDC27|ANAPC15|ANAPC16	0.00021
Reactome Pathways	SUMOylation of transcription cofactors	5	PHC2|CBX8|CBX4|RING1|PHC3	0.00028
Reactome Pathways	SUMOylation of RNA binding proteins	5	PHC2|CBX8|CBX4|RING1|PHC3	0.0004
Reactome Pathways	APC/C:Cdc20 mediated degradation of Cyclin B	4	UBB|CDC27|ANAPC15|ANAPC16	0.00061
Reactome Pathways	Oxidative Stress Induced Senescence	6	PHC2|CBX8|CBX4|UBB|RING1|PHC3	0.00063
Reactome Pathways	Transcriptional regulation by RUNX3	6	CCND1|KAT2B|LEF1|UBB|SMAD3|TCF7L2	0.00063
Reactome Pathways	SUMOylation of chromatin organization proteins	5	PHC2|CBX8|CBX4|RING1|PHC3	0.00085
Reactome Pathways	Regulation of PTEN gene transcription	5	PHC2|CBX8|CBX4|RING1|PHC3	0.001
Reactome Pathways	RUNX3 regulates WNT signaling	3	CCND1|LEF1|TCF7L2	0.0011
Reactome Pathways	APC/C:Cdc20 mediated degradation of Securin	5	UBB|PTTG1|CDC27|ANAPC15|ANAPC16	0.0014
Reactome Pathways	Metalloprotease DUBs	4	KAT2B|UBB|BRE|BRCC3	0.0014
Reactome Pathways	Diseases of signal transduction by growth factor receptors and second messengers	10	KAT2B|EGFR|WNT3A|UBB|FGF8|SMAD3|FGFR3|FN1|TCF7L2|FGFR2	0.0016
Reactome Pathways	APC/C:Cdh1 mediated degradation of Cdc20 and other APC/C:Cdh1 targeted proteins in late mitosis/early G1	5	UBB|PTTG1|CDC27|ANAPC15|ANAPC16	0.002
Reactome Pathways	Aberrant regulation of mitotic cell cycle due to RB1 defects	4	CCND1|CDC27|ANAPC15|ANAPC16	0.002
Reactome Pathways	SUMOylation of DNA damage response and repair proteins	5	PHC2|CBX8|CBX4|RING1|PHC3	0.0023
Reactome Pathways	Regulation of APC/C activators between G1/S and early anaphase	5	FBXO5|UBB|CDC27|ANAPC15|ANAPC16	0.0027
Reactome Pathways	Cell Cycle, Mitotic	11	CEP41|CCND1|FBXO5|UBB|CDC25C|FOXM1|NEK2|PTTG1|CDC27|ANAPC15|ANAPC16	0.0027
Reactome Pathways	Disease	20	CCND1|NOTCH2|KAT2B|GPC1|WNT5A|EGFR|WNT3A|UBB|CDC25C|FGF8|SMAD3|FGFR3|FN1|TCF7L2|GPC3|CXCR4|FGFR2|CDC27|ANAPC15|ANAPC16	0.0031
Reactome Pathways	Deactivation of the beta-catenin transactivating complex	4	SOX9|LEF1|UBB|TCF7L2	0.0031
Reactome Pathways	Cell Cycle Checkpoints	8	UBB|CDC25C|KAT5|BRE|BRCC3|CDC27|ANAPC15|ANAPC16	0.0031
Reactome Pathways	PTEN Regulation	6	PHC2|CBX8|CBX4|UBB|RING1|PHC3	0.0033
Reactome Pathways	Negative regulation of TCF-dependent signaling by WNT ligand antagonists	3	WNT5A|WNT3A|WNT4	0.0038
Reactome Pathways	GPCR ligand binding	10	WNT5A|WNT3A|WNT7A|WNT4|WNT1|PTCH1|WNT8B|WNT2B|CXCR4|FZD3	0.0041
Reactome Pathways	Conversion from APC/C:Cdc20 to APC/C:Cdh1 in late anaphase	3	CDC27|ANAPC15|ANAPC16	0.0067
Reactome Pathways	Phosphorylation of the APC/C	3	CDC27|ANAPC15|ANAPC16	0.0067
Reactome Pathways	Nonhomologous End-Joining (NHEJ)	4	KAT5|BRE|BRCC3|DCLRE1C	0.0067
Reactome Pathways	Aberrant regulation of mitotic exit in cancer due to RB1 defects	3	CDC27|ANAPC15|ANAPC16	0.0067
Reactome Pathways	Inactivation of APC/C via direct inhibition of the APC/C complex	3	CDC27|ANAPC15|ANAPC16	0.0072
Reactome Pathways	NOTCH4 Intracellular Domain Regulates Transcription	3	NOTCH2|KAT2B|SMAD3	0.0072
Reactome Pathways	Regulation of FZD by ubiquitination	3	WNT3A|UBB|RSPO1	0.0078
Reactome Pathways	Hedgehog off state	5	IFT122|UBB|PTCH1|IFT52|DYNC2H1	0.0092
Reactome Pathways	Ca2+ pathway	4	WNT5A|LEF1|TCF7L2|FZD3	0.0097
Reactome Pathways	Recruitment and ATM-mediated phosphorylation of repair and signaling proteins at DNA double strand breaks	4	UBB|KAT5|BRE|BRCC3	0.0097
Reactome Pathways	Autodegradation of Cdh1 by Cdh1:APC/C	4	UBB|CDC27|ANAPC15|ANAPC16	0.01
Reactome Pathways	Asymmetric localization of PCP proteins	4	WNT5A|UBB|VANGL2|FZD3	0.0103
Reactome Pathways	Transcriptional regulation by RUNX2	5	CCND1|MSX2|SOX9|UBB|BMP2	0.0115
Reactome Pathways	Cdc20:Phospho-APC/C mediated degradation of Cyclin A	4	UBB|CDC27|ANAPC15|ANAPC16	0.0151
Reactome Pathways	Post-translational protein modification	17	BMP4|PHC2|KAT2B|CDH2|CBX8|CBX4|UBB|TADA3|SMAD3|BRE|FN1|MCRS1|BRCC3|RING1|GPC3|PHC3|CUL7	0.0151
Reactome Pathways	CDK-mediated phosphorylation and removal of Cdc6	4	UBB|CDC27|ANAPC15|ANAPC16	0.0151
Reactome Pathways	Negative regulation of FGFR3 signaling	3	UBB|FGF8|FGFR3	0.0153
Reactome Pathways	Deubiquitination	7	KAT2B|UBB|TADA3|SMAD3|BRE|MCRS1|BRCC3	0.0159
Reactome Pathways	Signaling by NOTCH	6	CCND1|NOTCH2|KAT2B|EGFR|UBB|SMAD3	0.0166
Reactome Pathways	Disassembly of the destruction complex and recruitment of AXIN to the membrane	3	WNT3A|WNT1|WNT8B	0.0176
Reactome Pathways	M Phase	8	CEP41|FBXO5|UBB|NEK2|PTTG1|CDC27|ANAPC15|ANAPC16	0.0176
Reactome Pathways	Transcriptional Regulation by E2F6	3	EPC1|RING1|PHC3	0.0187
Reactome Pathways	Constitutive Signaling by Aberrant PI3K in Cancer	4	EGFR|FGF8|FGFR3|FGFR2	0.0197
Reactome Pathways	G2/M DNA damage checkpoint	4	CDC25C|KAT5|BRE|BRCC3	0.0197
Reactome Pathways	Senescence-Associated Secretory Phenotype (SASP)	4	UBB|CDC27|ANAPC15|ANAPC16	0.021
Reactome Pathways	Negative regulation of FGFR2 signaling	3	UBB|FGF8|FGFR2	0.021
Reactome Pathways	Signaling by NOTCH4	4	NOTCH2|KAT2B|UBB|SMAD3	0.021
Reactome Pathways	Processing of DNA double-strand break ends	4	UBB|KAT5|BRE|BRCC3	0.0212
Reactome Pathways	FGFR3b ligand binding and activation	2	FGF8|FGFR3	0.0214
Reactome Pathways	DNA Double-Strand Break Repair	5	UBB|KAT5|BRE|BRCC3|DCLRE1C	0.0239
Reactome Pathways	DNA Repair	7	UBB|KAT5|BRE|USP1|MCRS1|BRCC3|DCLRE1C	0.0239
Reactome Pathways	G2/M Checkpoints	5	UBB|CDC25C|KAT5|BRE|BRCC3	0.0241
Reactome Pathways	Signaling by FGFR	4	UBB|FGF8|FGFR3|FGFR2	0.0252
Reactome Pathways	Molecules associated with elastic fibres	3	BMP4|FN1|BMP2	0.0252
Reactome Pathways	Mitotic Metaphase and Anaphase	6	FBXO5|UBB|PTTG1|CDC27|ANAPC15|ANAPC16	0.0252
Reactome Pathways	Binding of TCF/LEF:CTNNB1 to target gene promoters	2	LEF1|TCF7L2	0.0252
Reactome Pathways	S Phase	5	CCND1|UBB|CDC27|ANAPC15|ANAPC16	0.0288
Reactome Pathways	Anchoring of the basal body to the plasma membrane	4	CEP41|TCTN2|NEK2|TCTN1	0.0349
Reactome Pathways	PI3K Cascade	3	FGF8|FGFR3|FGFR2	0.035
Reactome Pathways	Signaling by GPCR	14	GPC1|WNT5A|EGFR|WNT3A|WNT7A|WNT4|WNT1|PTCH1|WNT8B|WNT2B|ECT2|GPC3|CXCR4|FZD3	0.0402
Reactome Pathways	Signaling by activated point mutants of FGFR3	2	FGF8|FGFR3	0.0431
Reactome Pathways	Repression of WNT target genes	2	LEF1|TCF7L2	0.0431
Reactome Pathways	PI5P, PP2A and IER3 Regulate PI3K/AKT Signaling	4	EGFR|FGF8|FGFR3|FGFR2	0.0431
Reactome Pathways	Signaling by NOTCH3	3	KAT2B|EGFR|UBB	0.0431
Reactome Pathways	Post-translational protein phosphorylation	4	BMP4|CDH2|FN1|GPC3	0.0436
Reactome Pathways	FGFR3c ligand binding and activation	2	FGF8|FGFR3	0.047
Reactome Pathways	FGFR2c ligand binding and activation	2	FGF8|FGFR2	0.047
Reactome Pathways	Separation of Sister Chromatids	5	UBB|PTTG1|CDC27|ANAPC15|ANAPC16	0.047
Reactome Pathways	WNT5A-dependent internalization of FZD2, FZD5 and ROR2	2	WNT5A|ROR2	0.047
Reactome Pathways	Phospholipase C-mediated cascade; FGFR3	2	FGF8|FGFR3	0.047
Reactome Pathways	RAF/MAP kinase cascade	6	EGFR|UBB|FGF8|FGFR3|FN1|FGFR2	0.0479
Reactome Pathways	Signaling by PTK6	3	CCND1|EGFR|UBB	0.0479
Reactome Pathways	Defective EXT2 causes exostoses 2	2	GPC1|GPC3	0.048
Reactome Pathways	Defective EXT1 causes exostoses 1, TRPS2 and CHDS	2	GPC1|GPC3	0.048
Reactome Pathways	G2/M Transition	5	CEP41|UBB|CDC25C|FOXM1|NEK2	0.0498
WikiPathways	Osteoblast differentiation and related diseases	16	BMP4|SOX9|NOTCH2|WNT5A|WNT3A|WNT7A|WNT4|WNT1|FGF8|PTCH1|FGFR3|WNT8B|WNT2B|BMP2|FGFR2|FZD3	2.91e-15
WikiPathways	Embryonic stem cell pluripotency pathways	13	BMP4|WNT5A|EGFR|WNT3A|WNT7A|WNT4|WNT1|FGF8|FGF13|FGFR3|WNT2B|FGFR2|FZD3	1.76e-11
WikiPathways	Wnt signaling	13	CCND1|WNT5A|LEF1|NKD1|WNT3A|WNT7A|WNT4|WNT1|VANGL2|TCF7L2|WNT2B|ROR2|FZD3	1.76e-11
WikiPathways	ncRNAs involved in Wnt signaling in hepatocellular carcinoma	12	CCND1|WNT5A|LEF1|NKD1|WNT3A|WNT7A|WNT4|WNT1|TCF7L2|WNT2B|ROR2|FZD3	1.76e-11
WikiPathways	lncRNA in canonical Wnt signaling and colorectal cancer	12	CCND1|WNT5A|LEF1|NKD1|WNT3A|WNT7A|WNT4|WNT1|TCF7L2|WNT2B|ROR2|FZD3	1.87e-11
WikiPathways	Neural crest differentiation	12	MSX2|BMP4|SOX9|NOTCH2|CDH2|WNT3A|WNT1|FGF8|FGFR3|SOX10|FGFR2|FZD3	3.43e-11
WikiPathways	Wnt signaling pathway and pluripotency	12	CCND1|WNT5A|LEF1|NKD1|WNT3A|WNT7A|WNT4|WNT1|TCF7L2|WNT2B|RACGAP1|FZD3	3.43e-11
WikiPathways	Breast cancer pathway	13	CCND1|NOTCH2|WNT5A|LEF1|EGFR|WNT3A|WNT7A|WNT4|WNT1|FGF8|TCF7L2|WNT2B|FZD3	1.47e-10
WikiPathways	Epithelial to mesenchymal transition in colorectal cancer	13	NOTCH2|WNT5A|CDH2|WNT3A|WNT7A|WNT4|WNT1|SMAD3|WNT8B|FOXM1|FN1|WNT2B|FZD3	2.22e-10
WikiPathways	Genes related to primary cilium development (based on CRISPR)	11	IFT81|TMEM231|IFT122|TCTN2|IFT80|IFT52|TCTN1|DYNC2H1|C5orf42|IFT74|TTC8	5.55e-10
WikiPathways	Ciliopathies	13	CEP41|IFT81|TMEM231|IFT122|TCTN2|IFT80|NEK2|IFT52|TCTN1|DYNC2H1|TMEM237|C5orf42|TTC8	7.31e-10
WikiPathways	DNA damage response (only ATM dependent)	10	CCND1|WNT5A|LEF1|WNT3A|WNT7A|WNT4|WNT1|SMAD3|TCF7L2|WNT2B	2.23e-08
WikiPathways	Wnt signaling in kidney disease	7	WNT5A|WNT3A|WNT7A|WNT4|WNT1|WNT2B|FZD3	8.3e-08
WikiPathways	Joubert syndrome	8	CEP41|TMEM231|TCTN2|KAT5|TCTN1|TMEM237|C5orf42|TTC8	4.06e-07
WikiPathways	Hair follicle development: organogenesis - part 2 of 3	6	CCND1|BMP4|WNT5A|LEF1|PTCH1|FGFR2	1.35e-06
WikiPathways	Nephrogenesis	5	NOTCH2|WNT3A|WNT4|FGF8|RSPO1	3.5e-06
WikiPathways	Pluripotent stem cell differentiation pathway	6	BMP4|WNT5A|WNT3A|WNT1|FGF8|WNT2B	1.05e-05
WikiPathways	Hair follicle development: cytodifferentiation - part 3 of 3	7	MSX2|BMP4|SOX9|NOTCH2|WNT5A|LEF1|EGFR	1.67e-05
WikiPathways	Hippo signaling regulation pathways	7	LEF1|CDH2|EGFR|SMAD3|FGFR3|TCF7L2|FGFR2	3.13e-05
WikiPathways	Development of ureteric collection system	6	CCND1|BMP4|VANGL2|BMP2|GPC3|FGFR2	3.13e-05
WikiPathways	Endometrial cancer	6	CCND1|LEF1|EGFR|FGFR3|TCF7L2|FGFR2	3.71e-05
WikiPathways	Genes controlling nephrogenesis	5	NOTCH2|WNT4|FGF8|CXCR4|FGFR2	0.00013
WikiPathways	Cardiac progenitor differentiation	5	BMP4|WNT3A|ROR2|CXCR4|PAX6	0.00029
WikiPathways	Mesodermal commitment pathway	7	CCND1|BMP4|LEF1|WNT3A|FGF8|SMAD3|PAX6	0.00029
WikiPathways	Mammalian disorder of sexual development	4	SOX9|WNT4|RSPO1|FGFR2	0.00029
WikiPathways	Intraflagellar transport proteins binding to dynein	4	IFT81|IFT122|IFT80|DYNC2H1	0.0003
WikiPathways	Overlap between signal transduction pathways contributing to LMNA laminopathies	5	KAT2B|LEF1|SMAD3|TCF7L2|BMP2	0.0003
WikiPathways	FGFR3 signaling in chondrocyte proliferation and terminal differentiation	4	BMP4|SOX9|FGFR3|BMP2	0.00038
WikiPathways	Extracellular vesicle-mediated signaling in recipient cells	4	WNT5A|EGFR|WNT3A|SMAD3	0.00054
WikiPathways	Oligodendrocyte specification and differentiation, leading to myelin components for CNS	4	BMP4|SOX9|BMP2|SOX10	0.00054
WikiPathways	Cell cycle	6	CCND1|CDC25C|SMAD3|PTTG1|ANAPC13|CDC27	0.00079
WikiPathways	Hippo-Merlin signaling dysregulation	6	CCND1|CDH2|EGFR|FGFR3|FOXM1|FGFR2	0.00079
WikiPathways	Head and neck squamous cell carcinoma	5	CCND1|NOTCH2|EGFR|FGFR3|FGFR2	0.00081
WikiPathways	Somatic sex determination	3	SOX9|WNT4|RSPO1	0.0012
WikiPathways	Androgen receptor signaling pathway	5	CCND1|KAT2B|EGFR|SMAD3|KAT5	0.0019
WikiPathways	MAP3K1 role in promoting and blocking gonadal determination	3	SOX9|WNT4|FGFR2	0.002
WikiPathways	Amplification and expansion of oncogenic pathways as metastatic traits	3	LEF1|TCF7L2|CXCR4	0.0022
WikiPathways	Regulation of actin cytoskeleton	6	EGFR|FGF8|FGF13|FGFR3|FN1|FGFR2	0.0022
WikiPathways	TGF-beta signaling in thyroid cells for epithelial-mesenchymal transition	3	CDH2|SMAD3|FN1	0.0025
WikiPathways	Wnt signaling pathway	4	CCND1|LEF1|TCF7L2|ROR2	0.0027
WikiPathways	BMP signaling in eyelid development	3	BMP4|EGFR|FGFR2	0.0032
WikiPathways	TGF-beta receptor signaling	4	BMP4|LEF1|WNT1|SMAD3	0.0032
WikiPathways	FGF23 signaling in hypophosphatemic rickets and related disorders	3	CCND1|FGFR3|FGFR2	0.0039
WikiPathways	TGF-beta receptor signaling in skeletal dysplasias	4	BMP4|LEF1|WNT1|SMAD3	0.0039
WikiPathways	Alzheimers disease	7	WNT5A|WNT3A|WNT7A|WNT4|WNT1|WNT2B|FZD3	0.0048
WikiPathways	Alzheimers disease and miRNA effects	7	WNT5A|WNT3A|WNT7A|WNT4|WNT1|WNT2B|FZD3	0.005
WikiPathways	Wnt/beta-catenin signaling pathway in leukemia	3	CCND1|LEF1|WNT1	0.0056
WikiPathways	Chromosomal and microsatellite instability in colorectal cancer	4	CCND1|LEF1|SMAD3|TCF7L2	0.0081
WikiPathways	Ectoderm differentiation	5	BMP4|WNT1|ROR2|PAX6|FGFR2	0.0095
WikiPathways	DNA IR-damage and cellular response via ATR	4	CDC25C|FOXM1|USP1|BRCC3	0.0095
WikiPathways	Ciliary landscape	6	IFT81|IFT122|IFT80|IFT52|IFT74|TTC8	0.0095
WikiPathways	Influence of laminopathies on Wnt signaling	3	CCND1|LEF1|TCF7L2	0.0113
WikiPathways	EGFR tyrosine kinase inhibitor resistance	4	CCND1|EGFR|FGFR3|FGFR2	0.0116
WikiPathways	Bladder cancer	3	CCND1|EGFR|FGFR3	0.0156
WikiPathways	PI3K-Akt signaling pathway	7	CCND1|EGFR|FGF8|FGF13|FGFR3|FN1|FGFR2	0.0191
WikiPathways	Heart development	3	BMP4|FGF8|BMP2	0.0195
WikiPathways	Gene regulatory network modelling somitogenesis	2	WNT3A|FGF8	0.0216
WikiPathways	Hepatitis C and hepatocellular carcinoma	3	CCND1|LEF1|SMAD3	0.0252
WikiPathways	Mammary gland development pathway - Puberty (Stage 2 of 4)	2	CCND1|FN1	0.0279
WikiPathways	BMP2-WNT4-FOXO1 pathway in primary endometrial stromal cell differentiation	2	WNT4|BMP2	0.0279
WikiPathways	DNA IR-double strand breaks and cellular response via ATM	3	CDC25C|KAT5|DCLRE1C	0.0309
WikiPathways	Gastrin signaling pathway	4	CCND1|EGFR|KAT5|BMP2	0.0309
WikiPathways	Regulation of Wnt / B-catenin signaling by small molecule compounds	2	LEF1|WNT1	0.042
WikiPathways	Notch signaling pathway (Netpath)	3	CCND1|NOTCH2|RING1	0.042
WikiPathways	Endochondral ossification	3	SOX9|PTCH1|FGFR3	0.0425
WikiPathways	Endochondral ossification with skeletal dysplasias	3	SOX9|PTCH1|FGFR3	0.0425
WikiPathways	Focal adhesion: PI3K-Akt-mTOR-signaling pathway	6	EGFR|FGF8|FGF13|FGFR3|FN1|FGFR2	0.0427
WikiPathways	Adipogenesis	4	BMP4|WNT1|SMAD3|BMP2	0.0431
WikiPathways	Interactions between LOXL4 and oxidative stress pathway	2	FN1|BMP2	0.0431
WikiPathways	Physico-chemical features and toxicity-associated pathways	3	EGFR|FN1|FZD3	0.0467

## Sheet: Gene cluster 3
Category	Term	Count	Genes	adjusted P-value
GO Biological Process	Protein targeting to peroxisome	12	NUDT7|PAOX|LONP2|DHRS4|NOS2|ACOX3|HMGCL|AMACR|NUDT19|PEX5|CROT|EPHX2	3.16e-13
GO Biological Process	Cell morphogenesis	21	EFNA2|EFNB3|CDH9|CDH10|CDH6|RB1|CDH11|ERBB2|EFNA5|EPHB3|EPHA3|EPHA7|ASXL1|BMP7|GLI3|CDH24|EPHB1|CDH18|NTRK1|CDH8|VEGFA	2.2e-11
GO Biological Process	Anatomical structure morphogenesis	32	CHRD|EFNA2|EFNB3|CDH9|KDM6B|ATF2|CDH10|CDH6|LGR5|RB1|CDH11|ERBB2|CTNNA1|EFNA5|EPHB3|EPHA3|ZEB1|DLL1|EPHA7|ASXL1|FGF9|BMP7|GLI3|CDH24|EPHB1|IGF2|CDH18|ANGPT1|NTRK1|SMAD5|CDH8|VEGFA	2.7e-11
GO Biological Process	Enzyme linked receptor protein signaling pathway	20	CHRD|EFNA2|EFNB3|EGR1|NGEF|ERBB2|RGMB|EFNA5|EPHB3|EPHA3|EPHA7|FGF9|BMP7|EPHB1|IGF2|ANGPT1|NTRK1|SMAD5|RGMA|VEGFA	1.73e-10
GO Biological Process	Cellular component organization	46	EFNA2|EFNB3|CDH9|KDM6B|EED|SGOL1|ATF2|CDH10|CDH6|RB1|NUDT7|CDH11|ERBB2|PAOX|CENPU|LONP2|CTNNA1|SCMH1|DHRS4|NOS2|EFNA5|EPHB3|EPHA3|ACOX3|EPHA7|HDAC8|HMGCL|ASXL1|CHD3|AMACR|BMP7|GLI3|CENPK|NUDT19|CDH24|EPHB1|PEX5|CROT|CDH18|ANGPT1|EPHX2|NTRK1|APC2|CDH8|VEGFA|UHRF1	5.35e-10
GO Biological Process	Multicellular organism development	44	CHRD|EFNA2|EFNB3|KITLG|CDH9|EGR1|KDM6B|EED|NGEF|ATF2|CDH10|CDH6|LGR5|RB1|CDH11|ERBB2|CENPU|CTNNA1|TYMS|SCMH1|EFNA5|IDH2|EPHB3|EPHA3|ZEB1|DLL1|EPHA7|HMGCL|ASXL1|FGF9|BMP7|GLI3|CDH24|EPHB1|CDKN1A|IGF2|CDH18|ANGPT1|NTRK1|SMAD5|APC2|RGMA|CDH8|VEGFA	9.07e-10
GO Biological Process	Cell-cell adhesion mediated by cadherin	7	CDH9|CDH10|CDH6|CDH11|CDH24|CDH18|CDH8	1.39e-08
GO Biological Process	Negative regulation of cell differentiation	18	CHRD|EFNB3|NGEF|RB1|ERBB2|CTNNA1|EFNA5|IDH2|ZEB1|DLL1|EPHA7|ASXL1|FGF9|BMP7|GLI3|EPHB1|RGMA|VEGFA	1.43e-08
GO Biological Process	Ephrin receptor signaling pathway	9	EFNA2|EFNB3|NGEF|EFNA5|EPHB3|EPHA3|EPHA7|EPHB1|NTRK1	1.87e-08
GO Biological Process	Negative regulation of developmental process	20	CHRD|EFNB3|NGEF|ATF2|RB1|ERBB2|CTNNA1|EFNA5|IDH2|ZEB1|DLL1|EPHA7|ASXL1|FGF9|BMP7|GLI3|EPHB1|CDKN1A|RGMA|VEGFA	2.26e-08
GO Biological Process	Developmental process	45	CHRD|EFNA2|EFNB3|KITLG|CDH9|EGR1|KDM6B|EED|NGEF|ATF2|CDH10|CDH6|LGR5|RB1|NUDT7|CDH11|ERBB2|CENPU|CTNNA1|TYMS|SCMH1|EFNA5|IDH2|EPHB3|EPHA3|ZEB1|DLL1|EPHA7|HMGCL|ASXL1|FGF9|BMP7|GLI3|CDH24|EPHB1|CDKN1A|IGF2|CDH18|ANGPT1|NTRK1|SMAD5|APC2|RGMA|CDH8|VEGFA	2.44e-08
GO Biological Process	Cell differentiation	36	CHRD|EFNA2|EFNB3|KITLG|EGR1|KDM6B|EED|NGEF|ATF2|LGR5|RB1|NUDT7|CDH11|ERBB2|CTNNA1|TYMS|EFNA5|IDH2|EPHB3|EPHA3|ZEB1|DLL1|EPHA7|ASXL1|FGF9|BMP7|GLI3|EPHB1|CDKN1A|IGF2|ANGPT1|NTRK1|SMAD5|APC2|RGMA|VEGFA	2.8e-08
GO Biological Process	Adherens junction organization	8	CDH9|CDH10|CDH6|CDH11|CTNNA1|CDH24|CDH18|CDH8	4.2e-08
GO Biological Process	Axon development	14	EFNA2|EFNB3|CDH11|ERBB2|CTNNA1|EFNA5|EPHB3|EPHA3|EPHA7|BMP7|GLI3|EPHB1|NTRK1|VEGFA	5.97e-08
GO Biological Process	Axon guidance	12	EFNA2|EFNB3|ERBB2|EFNA5|EPHB3|EPHA3|EPHA7|BMP7|GLI3|EPHB1|NTRK1|VEGFA	7.39e-08
GO Biological Process	Establishment of protein localization to organelle	14	NUDT7|PAOX|LONP2|DHRS4|NOS2|ACOX3|HMGCL|AMACR|FGF9|NUDT19|CDKN1A|PEX5|CROT|EPHX2	7.47e-08
GO Biological Process	Cell surface receptor signaling pathway	28	CHRD|EFNA2|EFNB3|KITLG|EGR1|NGEF|CDH6|ERBB2|RGMB|NOS2|EFNA5|EPHB3|EPHA3|ZEB1|DLL1|EPHA7|FGF9|BMP7|GLI3|EPHB1|CDKN1A|IGF2|ANGPT1|NTRK1|SMAD5|APC2|RGMA|VEGFA	1.01e-07
GO Biological Process	Cell morphogenesis involved in neuron differentiation	14	EFNA2|EFNB3|RB1|CDH11|ERBB2|EFNA5|EPHB3|EPHA3|EPHA7|BMP7|GLI3|EPHB1|NTRK1|VEGFA	1.01e-07
GO Biological Process	Regulation of cell differentiation	25	CHRD|EFNB3|KITLG|NGEF|RB1|ERBB2|CTNNA1|EFNA5|IDH2|EPHB3|EPHA3|ZEB1|DLL1|EPHA7|ASXL1|FGF9|BMP7|GLI3|EPHB1|IGF2|NTRK1|SMAD5|APC2|RGMA|VEGFA	1.7e-07
GO Biological Process	Calcium-dependent cell-cell adhesion via plasma membrane cell adhesion molecules	7	CDH9|CDH10|CDH6|CDH11|CDH24|CDH18|CDH8	1.76e-07
GO Biological Process	Axonogenesis	13	EFNA2|EFNB3|CDH11|ERBB2|EFNA5|EPHB3|EPHA3|EPHA7|BMP7|GLI3|EPHB1|NTRK1|VEGFA	1.78e-07
GO Biological Process	Regulation of developmental process	29	CHRD|EFNB3|KITLG|EGR1|EED|NGEF|ATF2|RB1|ERBB2|CTNNA1|EFNA5|IDH2|EPHB3|EPHA3|ZEB1|DLL1|EPHA7|ASXL1|FGF9|BMP7|GLI3|EPHB1|CDKN1A|IGF2|NTRK1|SMAD5|APC2|RGMA|VEGFA	3.18e-07
GO Biological Process	Transmembrane receptor protein tyrosine kinase signaling pathway	14	EFNA2|EFNB3|NGEF|ERBB2|EFNA5|EPHB3|EPHA3|EPHA7|FGF9|EPHB1|IGF2|ANGPT1|NTRK1|VEGFA	5.56e-07
GO Biological Process	Tube development	17	CHRD|LGR5|RB1|TYMS|EPHB3|ZEB1|DLL1|EPHA7|ASXL1|FGF9|BMP7|GLI3|EPHB1|CDKN1A|ANGPT1|SMAD5|VEGFA	6.32e-07
GO Biological Process	Protein localization to organelle	16	RB1|NUDT7|PAOX|LONP2|DHRS4|NOS2|ACOX3|HMGCL|AMACR|FGF9|BMP7|NUDT19|CDKN1A|PEX5|CROT|EPHX2	7.16e-07
GO Biological Process	Positive regulation of cellular metabolic process	32	KITLG|EGR1|KDM6B|EED|ATF2|RB1|ERBB2|PAOX|RGMB|NOS2|YAF2|EFNA5|EPHB3|EPHA3|ZEB1|DLL1|EPHA7|HDAC8|ASXL1|FGF9|BMP7|GLI3|EPHB1|CDKN1A|IGF2|ANGPT1|NTRK1|SMAD5|RGMA|VEGFA|BORA|UHRF1	1.07e-06
GO Biological Process	Positive regulation of metabolic process	34	KITLG|EGR1|KDM6B|EED|ATF2|RB1|ERBB2|PAOX|RGMB|NOS2|YAF2|EFNA5|EPHB3|EPHA3|ZEB1|DLL1|EPHA7|HDAC8|ASXL1|FGF9|BMP7|GLI3|EPHB1|CDKN1A|IGF2|ANGPT1|EPHX2|NTRK1|SMAD5|APC2|RGMA|VEGFA|BORA|UHRF1	1.45e-06
GO Biological Process	Neuron projection development	15	EFNA2|EFNB3|RB1|CDH11|ERBB2|CTNNA1|EFNA5|EPHB3|EPHA3|EPHA7|BMP7|GLI3|EPHB1|NTRK1|VEGFA	1.59e-06
GO Biological Process	Cell development	22	EFNA2|EFNB3|KITLG|LGR5|RB1|CDH11|ERBB2|CTNNA1|TYMS|EFNA5|EPHB3|EPHA3|DLL1|EPHA7|ASXL1|BMP7|GLI3|EPHB1|CDKN1A|NTRK1|SMAD5|VEGFA	1.61e-06
GO Biological Process	Regulation of cell population proliferation	22	CHRD|KITLG|EGR1|ATF2|LGR5|RB1|ERBB2|CTNNA1|NOS2|IDH2|ZEB1|DLL1|FGF9|BMP7|GLI3|EPHB1|CDKN1A|IGF2|ANGPT1|NTRK1|VEGFA|UHRF1	1.82e-06
GO Biological Process	System development	36	CHRD|EFNA2|EFNB3|KITLG|CDH9|EGR1|KDM6B|EED|NGEF|ATF2|LGR5|RB1|CDH11|ERBB2|CTNNA1|TYMS|EFNA5|IDH2|EPHB3|EPHA3|ZEB1|DLL1|EPHA7|HMGCL|ASXL1|FGF9|BMP7|GLI3|EPHB1|CDKN1A|IGF2|ANGPT1|NTRK1|SMAD5|RGMA|VEGFA	2.12e-06
GO Biological Process	Urogenital system development	11	EGR1|LGR5|EPHB3|DLL1|EPHA7|ASXL1|BMP7|GLI3|ANGPT1|SMAD5|VEGFA	2.33e-06
GO Biological Process	Negative regulation of cell development	11	EFNB3|NGEF|CTNNA1|EFNA5|IDH2|DLL1|EPHA7|BMP7|GLI3|RGMA|VEGFA	3.38e-06
GO Biological Process	Positive regulation of kinase activity	14	KITLG|EGR1|ERBB2|EFNA5|EPHB3|EPHA3|EPHA7|EPHB1|CDKN1A|IGF2|ANGPT1|NTRK1|VEGFA|BORA	3.72e-06
GO Biological Process	Multicellular organismal process	45	CHRD|EFNA2|EFNB3|KITLG|CDH9|EGR1|KDM6B|EED|NGEF|ATF2|CDH10|CDH6|LGR5|RB1|CDH11|ERBB2|CENPU|CTNNA1|TYMS|SCMH1|NOS2|EFNA5|IDH2|EPHB3|EPHA3|ZEB1|DLL1|EPHA7|HMGCL|ASXL1|FGF9|BMP7|GLI3|CDH24|EPHB1|CDKN1A|IGF2|CDH18|ANGPT1|NTRK1|SMAD5|APC2|RGMA|CDH8|VEGFA	4.13e-06
GO Biological Process	Cell-cell junction assembly	8	CDH9|CDH10|CDH6|CDH11|CTNNA1|CDH24|CDH18|CDH8	4.45e-06
GO Biological Process	Positive regulation of nitrogen compound metabolic process	30	KITLG|EGR1|KDM6B|EED|ATF2|RB1|ERBB2|PAOX|RGMB|NOS2|YAF2|EFNA5|ZEB1|DLL1|EPHA7|HDAC8|ASXL1|FGF9|BMP7|GLI3|CDKN1A|IGF2|ANGPT1|NTRK1|SMAD5|APC2|RGMA|VEGFA|BORA|UHRF1	4.45e-06
GO Biological Process	Chemotaxis	13	EFNA2|EFNB3|ERBB2|EFNA5|EPHB3|EPHA3|EPHA7|BMP7|GLI3|EPHB1|ANGPT1|NTRK1|VEGFA	5.93e-06
GO Biological Process	Renal system development	10	EGR1|LGR5|DLL1|EPHA7|ASXL1|BMP7|GLI3|ANGPT1|SMAD5|VEGFA	7.56e-06
GO Biological Process	Regulation of kinase activity	16	KITLG|EGR1|RB1|ERBB2|EFNA5|EPHB3|EPHA3|EPHA7|BMP7|EPHB1|CDKN1A|IGF2|ANGPT1|NTRK1|VEGFA|BORA	8.06e-06
GO Biological Process	Neurogenesis	21	EFNA2|EFNB3|EED|NGEF|RB1|CDH11|ERBB2|CTNNA1|EFNA5|IDH2|EPHB3|EPHA3|ZEB1|DLL1|EPHA7|BMP7|GLI3|EPHB1|NTRK1|RGMA|VEGFA	8.49e-06
GO Biological Process	Cell adhesion	16	KITLG|CDH9|CDH10|CDH6|CDH11|CTNNA1|RGMB|EFNA5|EPHB3|EPHA3|BMP7|CDH24|EPHB1|CDH18|ANGPT1|CDH8	8.63e-06
GO Biological Process	Nervous system development	25	CHRD|EFNA2|EFNB3|CDH9|KDM6B|EED|NGEF|RB1|CDH11|ERBB2|CTNNA1|EFNA5|IDH2|EPHB3|EPHA3|ZEB1|DLL1|EPHA7|FGF9|BMP7|GLI3|EPHB1|NTRK1|RGMA|VEGFA	9.35e-06
GO Biological Process	Regulation of nervous system development	16	EFNB3|NGEF|CTNNA1|EFNA5|IDH2|EPHB3|EPHA3|ZEB1|DLL1|EPHA7|BMP7|GLI3|EPHB1|NTRK1|RGMA|VEGFA	1.05e-05
GO Biological Process	Regulation of neurogenesis	15	EFNB3|NGEF|CTNNA1|EFNA5|IDH2|EPHB3|EPHA3|ZEB1|DLL1|EPHA7|BMP7|GLI3|NTRK1|RGMA|VEGFA	1.27e-05
GO Biological Process	Generation of neurons	20	EFNA2|EFNB3|NGEF|RB1|CDH11|ERBB2|CTNNA1|EFNA5|IDH2|EPHB3|EPHA3|ZEB1|DLL1|EPHA7|BMP7|GLI3|EPHB1|NTRK1|RGMA|VEGFA	1.32e-05
GO Biological Process	Response to chemical	34	CHRD|EFNA2|EFNB3|EGR1|KDM6B|EED|ATF2|LGR5|RB1|ERBB2|LONP2|CTNNA1|RGMB|TYMS|NOS2|EFNA5|EPHB3|EPHA3|ZEB1|EPHA7|HMGCL|ASXL1|FGF9|BMP7|GLI3|EPHB1|CDKN1A|IGF2|ANGPT1|EPHX2|NTRK1|SMAD5|RGMA|VEGFA	1.35e-05
GO Biological Process	Regulation of multicellular organismal process	29	CHRD|EFNB3|KITLG|EGR1|KDM6B|EED|NGEF|ATF2|RB1|ERBB2|CTNNA1|NOS2|EFNA5|IDH2|EPHB3|EPHA3|ZEB1|DLL1|EPHA7|FGF9|BMP7|GLI3|EPHB1|IGF2|ANGPT1|NTRK1|SMAD5|RGMA|VEGFA	1.36e-05
GO Biological Process	Cell junction organization	12	CDH9|CDH10|CDH6|CDH11|ERBB2|CTNNA1|EFNA5|EPHB3|CDH24|EPHB1|CDH18|CDH8	1.38e-05
GO Biological Process	Regulation of multicellular organismal development	23	EFNB3|KITLG|EGR1|EED|NGEF|ATF2|RB1|ERBB2|CTNNA1|EFNA5|IDH2|EPHB3|EPHA3|ZEB1|DLL1|EPHA7|FGF9|BMP7|GLI3|EPHB1|NTRK1|RGMA|VEGFA	1.75e-05
GO Biological Process	Response to endogenous stimulus	19	CHRD|EGR1|LGR5|RB1|ERBB2|CTNNA1|RGMB|TYMS|NOS2|EFNA5|ZEB1|FGF9|BMP7|GLI3|CDKN1A|IGF2|NTRK1|SMAD5|RGMA	2.15e-05
GO Biological Process	Circulatory system development	15	EGR1|KDM6B|ATF2|RB1|ERBB2|EPHB3|DLL1|ASXL1|FGF9|BMP7|GLI3|EPHB1|CDKN1A|ANGPT1|VEGFA	2.15e-05
GO Biological Process	Neuron differentiation	16	EFNA2|EFNB3|RB1|CDH11|ERBB2|CTNNA1|EFNA5|EPHB3|EPHA3|DLL1|EPHA7|BMP7|GLI3|EPHB1|NTRK1|VEGFA	2.53e-05
GO Biological Process	Positive regulation of phosphate metabolic process	17	KITLG|EGR1|ERBB2|NOS2|EFNA5|EPHB3|EPHA3|EPHA7|FGF9|BMP7|EPHB1|CDKN1A|IGF2|ANGPT1|NTRK1|VEGFA|BORA	2.59e-05
GO Biological Process	Regulation of neuron differentiation	13	EFNB3|NGEF|EFNA5|EPHB3|EPHA3|ZEB1|DLL1|EPHA7|BMP7|GLI3|NTRK1|RGMA|VEGFA	3.84e-05
GO Biological Process	Animal organ development	28	CHRD|EFNA2|KITLG|EGR1|KDM6B|EED|ATF2|LGR5|RB1|ERBB2|CTNNA1|TYMS|EPHB3|ZEB1|DLL1|EPHA7|HMGCL|ASXL1|FGF9|BMP7|GLI3|EPHB1|CDKN1A|IGF2|ANGPT1|NTRK1|SMAD5|VEGFA	3.9e-05
GO Biological Process	Regulation of cellular component organization	24	EFNB3|EED|NGEF|RB1|ERBB2|SKA1|EFNA5|EPHB3|EPHA3|DLL1|EPHA7|HDAC8|BMP7|EPHB1|CDKN1A|PEX5|IGF2|ANGPT1|NTRK1|APC2|RGMA|CDH8|VEGFA|BORA	4.07e-05
GO Biological Process	Kidney development	9	EGR1|DLL1|EPHA7|ASXL1|BMP7|GLI3|ANGPT1|SMAD5|VEGFA	4.79e-05
GO Biological Process	Positive regulation of phosphorylation	16	KITLG|EGR1|ERBB2|EFNA5|EPHB3|EPHA3|EPHA7|FGF9|BMP7|EPHB1|CDKN1A|IGF2|ANGPT1|NTRK1|VEGFA|BORA	5.73e-05
GO Biological Process	Negative regulation of cellular process	35	CHRD|EFNB3|KITLG|EGR1|EED|NGEF|ATF2|RB1|ERBB2|CTNNA1|TYMS|SCMH1|YAF2|EFNA5|IDH2|EPHA3|ZEB1|DLL1|EPHA7|HDAC8|ASXL1|FGF9|BMP7|GLI3|EPHB1|CDKN1A|PEX5|IGF2|ANGPT1|NTRK1|SMAD5|APC2|RGMA|VEGFA|UHRF1	5.73e-05
GO Biological Process	Negative regulation of neurogenesis	9	EFNB3|NGEF|CTNNA1|IDH2|DLL1|EPHA7|BMP7|GLI3|RGMA	7.27e-05
GO Biological Process	Tissue development	20	CHRD|KITLG|EGR1|KDM6B|ATF2|LGR5|RB1|TYMS|ZEB1|DLL1|EPHA7|ASXL1|FGF9|BMP7|GLI3|CDKN1A|IGF2|NTRK1|SMAD5|VEGFA	7.46e-05
GO Biological Process	Regulation of cell adhesion	13	CHRD|EFNB3|ERBB2|EFNA5|EPHB3|EPHA3|DLL1|EPHA7|BMP7|GLI3|IGF2|ANGPT1|VEGFA	7.46e-05
GO Biological Process	Digestive system development	7	RB1|TYMS|EPHB3|FGF9|GLI3|CDKN1A|IGF2	7.46e-05
GO Biological Process	BMP signaling pathway	6	CHRD|EGR1|RGMB|BMP7|SMAD5|RGMA	0.0001
GO Biological Process	Retinal ganglion cell axon guidance	4	EFNA5|EPHB3|EPHA7|EPHB1	0.0001
GO Biological Process	Positive regulation of macromolecule metabolic process	29	KITLG|EGR1|KDM6B|EED|ATF2|RB1|ERBB2|RGMB|YAF2|EFNA5|ZEB1|DLL1|EPHA7|HDAC8|ASXL1|FGF9|BMP7|GLI3|CDKN1A|IGF2|ANGPT1|EPHX2|NTRK1|SMAD5|APC2|RGMA|VEGFA|BORA|UHRF1	0.00011
GO Biological Process	Hematopoietic or lymphoid organ development	12	EFNA2|KITLG|EGR1|RB1|EPHB3|DLL1|ASXL1|GLI3|ANGPT1|NTRK1|SMAD5|VEGFA	0.00011
GO Biological Process	Cellular process	63	CHRD|EFNA2|EFNB3|KITLG|CDH9|EGR1|KDM6B|EED|SGOL1|NGEF|ATF2|CDH10|CDH6|LGR5|RB1|NUDT7|CDH11|ERBB2|PAOX|CENPU|SKA1|LONP2|CTNNA1|RGMB|TYMS|SCMH1|DHRS4|NOS2|EFNA5|IDH2|EPHB3|EPHA3|ACOX3|ZEB1|DLL1|EPHA7|HDAC8|HMGCL|ASXL1|CHD3|AMACR|FGF9|BMP7|GLI3|CENPK|NUDT19|CDH24|EPHB1|CDKN1A|PEX5|IGF2|CROT|CDH18|ANGPT1|EPHX2|NTRK1|SMAD5|APC2|RGMA|CDH8|VEGFA|BORA|UHRF1	0.00013
GO Biological Process	Positive regulation of catalytic activity	18	KITLG|EGR1|NGEF|ERBB2|NOS2|EFNA5|EPHB3|EPHA3|EPHA7|EPHB1|CDKN1A|IGF2|ANGPT1|NTRK1|APC2|VEGFA|BORA|UHRF1	0.00013
GO Biological Process	Positive regulation of molecular function	20	KITLG|EGR1|NGEF|ATF2|RB1|ERBB2|NOS2|EFNA5|EPHB3|EPHA3|EPHA7|EPHB1|CDKN1A|IGF2|ANGPT1|NTRK1|APC2|VEGFA|BORA|UHRF1	0.00013
GO Biological Process	Positive regulation of biological process	39	CHRD|EFNB3|KITLG|EGR1|KDM6B|EED|NGEF|ATF2|LGR5|RB1|ERBB2|PAOX|CTNNA1|RGMB|NOS2|YAF2|EFNA5|EPHB3|EPHA3|ZEB1|DLL1|EPHA7|HDAC8|ASXL1|FGF9|BMP7|GLI3|EPHB1|CDKN1A|IGF2|ANGPT1|EPHX2|NTRK1|SMAD5|APC2|RGMA|VEGFA|BORA|UHRF1	0.00013
GO Biological Process	Positive regulation of cellular process	37	CHRD|EFNB3|KITLG|EGR1|KDM6B|EED|NGEF|ATF2|LGR5|RB1|ERBB2|PAOX|CTNNA1|RGMB|NOS2|YAF2|EFNA5|EPHB3|EPHA3|ZEB1|DLL1|EPHA7|HDAC8|ASXL1|FGF9|BMP7|GLI3|EPHB1|CDKN1A|IGF2|ANGPT1|NTRK1|SMAD5|RGMA|VEGFA|BORA|UHRF1	0.00013
GO Biological Process	Homophilic cell adhesion via plasma membrane adhesion molecules	7	CDH9|CDH10|CDH6|CDH11|CDH24|CDH18|CDH8	0.00017
GO Biological Process	Negative regulation of biological process	36	CHRD|EFNB3|KITLG|EGR1|EED|NGEF|ATF2|RB1|ERBB2|CTNNA1|TYMS|SCMH1|NOS2|YAF2|EFNA5|IDH2|EPHA3|ZEB1|DLL1|EPHA7|HDAC8|ASXL1|FGF9|BMP7|GLI3|EPHB1|CDKN1A|PEX5|IGF2|ANGPT1|NTRK1|SMAD5|APC2|RGMA|VEGFA|UHRF1	0.00017
GO Biological Process	Positive regulation of developmental process	17	KITLG|EGR1|RB1|CTNNA1|EFNA5|EPHB3|EPHA3|ZEB1|DLL1|FGF9|BMP7|GLI3|EPHB1|IGF2|NTRK1|SMAD5|VEGFA	0.00021
GO Biological Process	Negative regulation of multicellular organismal process	16	CHRD|EFNB3|NGEF|ATF2|RB1|ERBB2|CTNNA1|IDH2|DLL1|EPHA7|FGF9|BMP7|GLI3|EPHB1|ANGPT1|RGMA	0.00021
GO Biological Process	Positive regulation of transcription, DNA-templated	18	EGR1|KDM6B|ATF2|RB1|ERBB2|RGMB|YAF2|ZEB1|DLL1|HDAC8|ASXL1|BMP7|GLI3|IGF2|SMAD5|RGMA|VEGFA|UHRF1	0.00027
GO Biological Process	Cell-cell adhesion via plasma-membrane adhesion molecules	8	CDH9|CDH10|CDH6|CDH11|EFNA5|CDH24|CDH18|CDH8	0.00027
GO Biological Process	Hemopoiesis	11	EFNA2|KITLG|EGR1|RB1|DLL1|ASXL1|GLI3|ANGPT1|NTRK1|SMAD5|VEGFA	0.00029
GO Biological Process	Positive regulation of multicellular organismal process	19	KITLG|EGR1|KDM6B|ATF2|RB1|EFNA5|EPHB3|EPHA3|ZEB1|DLL1|FGF9|BMP7|GLI3|EPHB1|IGF2|ANGPT1|NTRK1|SMAD5|VEGFA	0.00029
GO Biological Process	Negative regulation of cell population proliferation	12	ATF2|RB1|ERBB2|CTNNA1|IDH2|ZEB1|DLL1|BMP7|GLI3|EPHB1|CDKN1A|NTRK1	0.0003
GO Biological Process	Cellular protein localization	18	RB1|NUDT7|PAOX|LONP2|CTNNA1|DHRS4|NOS2|ACOX3|HMGCL|AMACR|FGF9|BMP7|NUDT19|CDKN1A|PEX5|CROT|ANGPT1|EPHX2	0.00032
GO Biological Process	Central nervous system development	14	CHRD|EFNA2|KDM6B|EED|CDH11|ERBB2|EPHB3|ZEB1|DLL1|EPHA7|FGF9|BMP7|GLI3|EPHB1	0.00036
GO Biological Process	Intracellular protein transport	14	NUDT7|PAOX|LONP2|DHRS4|NOS2|ACOX3|HMGCL|AMACR|FGF9|NUDT19|CDKN1A|PEX5|CROT|EPHX2	0.0004
GO Biological Process	Camera-type eye morphogenesis	6	ZEB1|DLL1|BMP7|GLI3|EPHB1|VEGFA	0.0004
GO Biological Process	Negative regulation of cellular macromolecule biosynthetic process	17	EGR1|EED|ATF2|RB1|TYMS|SCMH1|YAF2|ZEB1|HDAC8|FGF9|BMP7|GLI3|CDKN1A|IGF2|SMAD5|VEGFA|UHRF1	0.0004
GO Biological Process	Positive regulation of cellular biosynthetic process	20	EGR1|KDM6B|ATF2|RB1|ERBB2|PAOX|RGMB|NOS2|YAF2|ZEB1|DLL1|HDAC8|ASXL1|BMP7|GLI3|IGF2|SMAD5|RGMA|VEGFA|UHRF1	0.00041
GO Biological Process	Response to organic substance	25	CHRD|EGR1|EED|LGR5|RB1|ERBB2|LONP2|CTNNA1|RGMB|TYMS|NOS2|EFNA5|EPHA3|ZEB1|HMGCL|ASXL1|FGF9|BMP7|GLI3|CDKN1A|IGF2|NTRK1|SMAD5|RGMA|VEGFA	0.00043
GO Biological Process	Negative regulation of gene expression	20	EGR1|EED|ATF2|RB1|TYMS|SCMH1|NOS2|YAF2|ZEB1|DLL1|HDAC8|FGF9|BMP7|GLI3|CDKN1A|IGF2|ANGPT1|SMAD5|VEGFA|UHRF1	0.00043
GO Biological Process	Nephron development	6	EGR1|DLL1|ASXL1|BMP7|GLI3|ANGPT1	0.00047
GO Biological Process	Regulation of cell junction assembly	7	EFNA5|EPHB3|EPHA3|EPHA7|EPHB1|NTRK1|VEGFA	0.00048
GO Biological Process	Digestive tract development	6	RB1|TYMS|EPHB3|FGF9|GLI3|CDKN1A	0.00049
GO Biological Process	Cellular response to growth factor stimulus	10	CHRD|EGR1|ERBB2|RGMB|FGF9|BMP7|NTRK1|SMAD5|RGMA|VEGFA	0.00049
GO Biological Process	Cellular response to endogenous stimulus	15	CHRD|EGR1|LGR5|RB1|ERBB2|CTNNA1|RGMB|EFNA5|ZEB1|FGF9|BMP7|IGF2|NTRK1|SMAD5|RGMA	0.0005
GO Biological Process	Skeletal system development	10	CHRD|CDH11|TYMS|ZEB1|ASXL1|FGF9|BMP7|GLI3|IGF2|SMAD5	0.00052
GO Biological Process	Kidney epithelium development	6	DLL1|EPHA7|ASXL1|BMP7|GLI3|SMAD5	0.00052
GO Biological Process	Cell-cell adhesion	10	CDH9|CDH10|CDH6|CDH11|CTNNA1|EFNA5|BMP7|CDH24|CDH18|CDH8	0.00058
GO Biological Process	Regulation of mesenchymal cell proliferation	4	CHRD|ZEB1|FGF9|VEGFA	0.0006
GO Biological Process	Regulation of neuron projection development	10	EFNB3|NGEF|EFNA5|EPHB3|EPHA3|EPHA7|BMP7|NTRK1|RGMA|VEGFA	0.00061
GO Biological Process	Heart development	10	KDM6B|ATF2|RB1|ERBB2|DLL1|ASXL1|BMP7|GLI3|CDKN1A|VEGFA	0.00074
GO Biological Process	Positive regulation of nucleobase-containing compound metabolic process	19	EGR1|KDM6B|ATF2|RB1|ERBB2|RGMB|NOS2|YAF2|ZEB1|DLL1|HDAC8|ASXL1|BMP7|GLI3|IGF2|SMAD5|RGMA|VEGFA|UHRF1	0.00078
GO Biological Process	Tube morphogenesis	11	LGR5|EPHB3|ZEB1|DLL1|EPHA7|FGF9|BMP7|GLI3|EPHB1|ANGPT1|VEGFA	0.00084
GO Biological Process	Negative regulation of neuron differentiation	7	EFNB3|NGEF|DLL1|EPHA7|BMP7|GLI3|RGMA	0.00086
GO Biological Process	Connective tissue development	7	EGR1|ATF2|TYMS|ZEB1|FGF9|BMP7|SMAD5	0.00087
GO Biological Process	Positive regulation of gene expression	21	EGR1|KDM6B|ATF2|RB1|ERBB2|RGMB|YAF2|ZEB1|DLL1|HDAC8|ASXL1|FGF9|BMP7|GLI3|IGF2|ANGPT1|EPHX2|SMAD5|RGMA|VEGFA|UHRF1	0.0009
GO Biological Process	Locomotion	15	EFNA2|EFNB3|KITLG|ERBB2|EFNA5|EPHB3|EPHA3|EPHA7|BMP7|GLI3|EPHB1|ANGPT1|NTRK1|APC2|VEGFA	0.0009
GO Biological Process	Positive regulation of transcription by RNA polymerase II	15	EGR1|KDM6B|ATF2|RB1|ZEB1|DLL1|HDAC8|ASXL1|BMP7|GLI3|IGF2|SMAD5|RGMA|VEGFA|UHRF1	0.00091
GO Biological Process	Regulation of cell-cell adhesion	9	EFNB3|ERBB2|EFNA5|EPHB3|EPHA7|BMP7|GLI3|IGF2|VEGFA	0.00092
GO Biological Process	Regulation of synapse organization	7	NGEF|EFNA5|EPHB3|EPHA7|EPHB1|NTRK1|CDH8	0.00096
GO Biological Process	Regulation of transcription by RNA polymerase II	20	EGR1|KDM6B|EED|ATF2|RB1|ERBB2|ZEB1|DLL1|HDAC8|ASXL1|CHD3|FGF9|BMP7|GLI3|CDKN1A|IGF2|SMAD5|RGMA|VEGFA|UHRF1	0.001
GO Biological Process	Regulation of protein kinase activity	12	KITLG|EGR1|RB1|ERBB2|EFNA5|BMP7|CDKN1A|IGF2|ANGPT1|NTRK1|VEGFA|BORA	0.001
GO Biological Process	Positive regulation of protein kinase activity	10	KITLG|EGR1|ERBB2|EFNA5|CDKN1A|IGF2|ANGPT1|NTRK1|VEGFA|BORA	0.001
GO Biological Process	Negative regulation of transcription, DNA-templated	15	EGR1|EED|ATF2|RB1|SCMH1|YAF2|ZEB1|HDAC8|FGF9|BMP7|GLI3|IGF2|SMAD5|VEGFA|UHRF1	0.001
GO Biological Process	Regulation of phosphorylation	17	KITLG|EGR1|RB1|ERBB2|EFNA5|EPHB3|EPHA3|EPHA7|FGF9|BMP7|EPHB1|CDKN1A|IGF2|ANGPT1|NTRK1|VEGFA|BORA	0.0011
GO Biological Process	Regulation of catalytic activity	21	KITLG|EGR1|NGEF|LGR5|RB1|ERBB2|NOS2|EFNA5|EPHB3|EPHA3|EPHA7|BMP7|EPHB1|CDKN1A|IGF2|ANGPT1|NTRK1|APC2|VEGFA|BORA|UHRF1	0.0011
GO Biological Process	Regulation of phosphate metabolic process	18	KITLG|EGR1|RB1|ERBB2|NOS2|EFNA5|EPHB3|EPHA3|EPHA7|FGF9|BMP7|EPHB1|CDKN1A|IGF2|ANGPT1|NTRK1|VEGFA|BORA	0.0012
GO Biological Process	Regulation of vasculature development	8	EGR1|ATF2|ERBB2|DLL1|FGF9|BMP7|NTRK1|VEGFA	0.0012
GO Biological Process	Fatty acid catabolic process	5	NUDT7|ACOX3|AMACR|NUDT19|CROT	0.0013
GO Biological Process	Chromatin organization	11	KDM6B|EED|ATF2|RB1|CENPU|SCMH1|HDAC8|ASXL1|CHD3|CENPK|UHRF1	0.0015
GO Biological Process	Embryo development	13	CHRD|KITLG|KDM6B|CENPU|ZEB1|DLL1|FGF9|BMP7|GLI3|IGF2|ANGPT1|SMAD5|VEGFA	0.0015
GO Biological Process	Regulation of cell communication	26	CHRD|EFNB3|KITLG|EGR1|NGEF|LGR5|RB1|CDH11|ERBB2|CTNNA1|NOS2|EFNA5|ZEB1|DLL1|EPHA7|ASXL1|CHD3|FGF9|BMP7|GLI3|EPHB1|IGF2|ANGPT1|NTRK1|APC2|VEGFA	0.0015
GO Biological Process	Regulation of primary metabolic process	36	KITLG|EGR1|KDM6B|EED|ATF2|RB1|ERBB2|PAOX|LONP2|RGMB|TYMS|SCMH1|NOS2|YAF2|EFNA5|ZEB1|DLL1|EPHA7|HDAC8|ASXL1|CHD3|FGF9|BMP7|GLI3|EPHB1|CDKN1A|IGF2|ANGPT1|EPHX2|NTRK1|SMAD5|APC2|RGMA|VEGFA|BORA|UHRF1	0.0017
GO Biological Process	Positive regulation of protein phosphorylation	13	KITLG|EGR1|ERBB2|EFNA5|EPHA7|FGF9|BMP7|CDKN1A|IGF2|ANGPT1|NTRK1|VEGFA|BORA	0.0018
GO Biological Process	Regulation of signaling	26	CHRD|EFNB3|KITLG|EGR1|NGEF|LGR5|RB1|CDH11|ERBB2|CTNNA1|NOS2|EFNA5|ZEB1|DLL1|EPHA7|ASXL1|CHD3|FGF9|BMP7|GLI3|EPHB1|IGF2|ANGPT1|NTRK1|APC2|VEGFA	0.0018
GO Biological Process	Fatty acid beta-oxidation using acyl-CoA oxidase	3	ACOX3|AMACR|CROT	0.0019
GO Biological Process	Negative regulation of nucleobase-containing compound metabolic process	16	EGR1|EED|ATF2|RB1|SCMH1|YAF2|ZEB1|HDAC8|FGF9|BMP7|GLI3|CDKN1A|IGF2|SMAD5|VEGFA|UHRF1	0.0019
GO Biological Process	Carboxylic acid catabolic process	7	NUDT7|NOS2|ACOX3|HMGCL|AMACR|NUDT19|CROT	0.0019
GO Biological Process	Positive regulation of cell junction assembly	5	EFNA5|EPHB3|EPHB1|NTRK1|VEGFA	0.0019
GO Biological Process	Positive regulation of protein metabolic process	17	KITLG|EGR1|EED|RB1|ERBB2|EFNA5|EPHA7|FGF9|BMP7|CDKN1A|IGF2|ANGPT1|NTRK1|APC2|VEGFA|BORA|UHRF1	0.002
GO Biological Process	Sensory organ morphogenesis	7	ZEB1|DLL1|FGF9|BMP7|GLI3|EPHB1|VEGFA	0.002
GO Biological Process	Negative regulation of transcription by RNA polymerase II	12	EGR1|EED|ATF2|RB1|ZEB1|HDAC8|FGF9|GLI3|IGF2|SMAD5|VEGFA|UHRF1	0.0022
GO Biological Process	Regulation of synapse assembly	5	EFNA5|EPHB3|EPHA7|EPHB1|NTRK1	0.0022
GO Biological Process	Regulation of transcription, DNA-templated	25	EGR1|KDM6B|EED|ATF2|RB1|ERBB2|RGMB|TYMS|SCMH1|YAF2|ZEB1|DLL1|HDAC8|ASXL1|CHD3|FGF9|BMP7|GLI3|CDKN1A|IGF2|NTRK1|SMAD5|RGMA|VEGFA|UHRF1	0.0023
GO Biological Process	Organelle organization	25	KDM6B|EED|SGOL1|ATF2|RB1|NUDT7|PAOX|CENPU|LONP2|SCMH1|DHRS4|NOS2|ACOX3|HDAC8|HMGCL|ASXL1|CHD3|AMACR|CENPK|NUDT19|PEX5|CROT|EPHX2|APC2|UHRF1	0.0031
GO Biological Process	Positive regulation of protein modification process	14	KITLG|EGR1|EED|ERBB2|EFNA5|EPHA7|FGF9|BMP7|CDKN1A|IGF2|ANGPT1|NTRK1|VEGFA|BORA	0.0031
GO Biological Process	Chordate embryonic development	10	CHRD|CENPU|ZEB1|DLL1|FGF9|BMP7|GLI3|IGF2|ANGPT1|VEGFA	0.0031
GO Biological Process	Cellular response to organic substance	20	CHRD|EGR1|EED|LGR5|RB1|ERBB2|CTNNA1|RGMB|NOS2|EFNA5|EPHA3|ZEB1|FGF9|BMP7|CDKN1A|IGF2|NTRK1|SMAD5|RGMA|VEGFA	0.0031
GO Biological Process	Regulation of cellular metabolic process	36	KITLG|EGR1|KDM6B|EED|ATF2|RB1|ERBB2|PAOX|LONP2|RGMB|TYMS|SCMH1|NOS2|YAF2|EFNA5|EPHB3|EPHA3|ZEB1|DLL1|EPHA7|HDAC8|ASXL1|CHD3|FGF9|BMP7|GLI3|EPHB1|CDKN1A|IGF2|ANGPT1|NTRK1|SMAD5|RGMA|VEGFA|BORA|UHRF1	0.0034
GO Biological Process	Epithelium development	13	CHRD|KDM6B|LGR5|TYMS|DLL1|EPHA7|ASXL1|BMP7|GLI3|CDKN1A|NTRK1|SMAD5|VEGFA	0.0037
GO Biological Process	Protein phosphorylation	12	EFNB3|KITLG|ERBB2|EPHB3|EPHA3|EPHA7|FGF9|EPHB1|CDKN1A|ANGPT1|NTRK1|SMAD5	0.0038
GO Biological Process	Positive regulation of cellular protein metabolic process	16	KITLG|EGR1|EED|RB1|ERBB2|EFNA5|EPHA7|FGF9|BMP7|CDKN1A|IGF2|ANGPT1|NTRK1|VEGFA|BORA|UHRF1	0.0038
GO Biological Process	Regulation of protein phosphorylation	15	KITLG|EGR1|RB1|ERBB2|EFNA5|EPHA7|FGF9|BMP7|EPHB1|CDKN1A|IGF2|ANGPT1|NTRK1|VEGFA|BORA	0.0039
GO Biological Process	Gland development	8	TYMS|EPHB3|HMGCL|ASXL1|BMP7|GLI3|IGF2|VEGFA	0.004
GO Biological Process	Chromatin remodeling	6	KDM6B|RB1|CENPU|SCMH1|CHD3|CENPK	0.0042
GO Biological Process	Reproductive structure development	8	KITLG|CTNNA1|FGF9|BMP7|GLI3|IGF2|NTRK1|VEGFA	0.0047
GO Biological Process	Positive regulation of nervous system development	9	EFNA5|EPHB3|EPHA3|ZEB1|BMP7|GLI3|EPHB1|NTRK1|VEGFA	0.0048
GO Biological Process	Positive regulation of cell adhesion	8	CHRD|EFNB3|ERBB2|BMP7|GLI3|IGF2|ANGPT1|VEGFA	0.0049
GO Biological Process	Regulation of protein modification process	17	KITLG|EGR1|EED|RB1|ERBB2|EFNA5|EPHA7|HDAC8|FGF9|BMP7|EPHB1|CDKN1A|IGF2|ANGPT1|NTRK1|VEGFA|BORA	0.005
GO Biological Process	Positive regulation of synapse assembly	4	EFNA5|EPHB3|EPHB1|NTRK1	0.005
GO Biological Process	Movement of cell or subcellular component	15	EFNA2|EFNB3|KITLG|ERBB2|EFNA5|EPHB3|EPHA3|EPHA7|BMP7|GLI3|EPHB1|ANGPT1|NTRK1|APC2|VEGFA	0.0052
GO Biological Process	Regulation of nitrogen compound metabolic process	34	KITLG|EGR1|KDM6B|EED|ATF2|RB1|ERBB2|PAOX|RGMB|TYMS|SCMH1|NOS2|YAF2|EFNA5|ZEB1|DLL1|EPHA7|HDAC8|ASXL1|CHD3|FGF9|BMP7|GLI3|EPHB1|CDKN1A|IGF2|ANGPT1|NTRK1|SMAD5|APC2|RGMA|VEGFA|BORA|UHRF1	0.0053
GO Biological Process	Pattern specification process	8	CHRD|SCMH1|ZEB1|DLL1|BMP7|GLI3|SMAD5|APC2	0.0054
GO Biological Process	Regulation of metabolic process	38	KITLG|EGR1|KDM6B|EED|ATF2|RB1|ERBB2|PAOX|LONP2|RGMB|TYMS|SCMH1|NOS2|YAF2|EFNA5|EPHB3|EPHA3|ZEB1|DLL1|EPHA7|HDAC8|ASXL1|CHD3|FGF9|BMP7|GLI3|EPHB1|CDKN1A|IGF2|ANGPT1|EPHX2|NTRK1|SMAD5|APC2|RGMA|VEGFA|BORA|UHRF1	0.0054
GO Biological Process	Regulation of stem cell proliferation	4	KITLG|CTNNA1|GLI3|VEGFA	0.0054
GO Biological Process	Cellular response to chemical stimulus	22	CHRD|EGR1|KDM6B|EED|LGR5|RB1|ERBB2|CTNNA1|RGMB|NOS2|EFNA5|EPHA3|ZEB1|FGF9|BMP7|EPHB1|CDKN1A|IGF2|NTRK1|SMAD5|RGMA|VEGFA	0.0055
GO Biological Process	Response to hormone	11	EGR1|LGR5|RB1|CTNNA1|TYMS|NOS2|EFNA5|BMP7|GLI3|CDKN1A|IGF2	0.0057
GO Biological Process	Positive regulation of mesenchymal cell proliferation	3	CHRD|FGF9|VEGFA	0.0061
GO Biological Process	Central nervous system projection neuron axonogenesis	3	CDH11|EPHB3|EPHB1	0.0061
GO Biological Process	Phosphate-containing compound metabolic process	18	EFNB3|KITLG|NUDT7|ERBB2|TYMS|IDH2|EPHB3|EPHA3|EPHA7|HMGCL|FGF9|EPHB1|CDKN1A|CROT|ANGPT1|EPHX2|NTRK1|SMAD5	0.0062
GO Biological Process	Regulation of protein kinase B signaling	6	KITLG|ERBB2|FGF9|IGF2|ANGPT1|NTRK1	0.0064
GO Biological Process	Embryonic organ development	8	KITLG|ZEB1|DLL1|FGF9|BMP7|GLI3|IGF2|VEGFA	0.0066
GO Biological Process	Regulation of cellular biosynthetic process	27	EGR1|KDM6B|EED|ATF2|RB1|ERBB2|PAOX|RGMB|TYMS|SCMH1|NOS2|YAF2|ZEB1|DLL1|HDAC8|ASXL1|CHD3|FGF9|BMP7|GLI3|CDKN1A|IGF2|NTRK1|SMAD5|RGMA|VEGFA|UHRF1	0.0068
GO Biological Process	Regulation of developmental growth	7	EFNA5|DLL1|EPHA7|FGF9|CDKN1A|IGF2|VEGFA	0.0068
GO Biological Process	Signal transduction	30	CHRD|EFNA2|EFNB3|KITLG|EGR1|NGEF|CDH6|LGR5|RB1|ERBB2|RGMB|NOS2|EFNA5|EPHB3|EPHA3|ZEB1|DLL1|EPHA7|FGF9|BMP7|GLI3|EPHB1|CDKN1A|IGF2|ANGPT1|NTRK1|SMAD5|APC2|RGMA|VEGFA	0.0069
GO Biological Process	Regulation of MAPK cascade	10	KITLG|ERBB2|EPHA7|FGF9|BMP7|EPHB1|IGF2|ANGPT1|NTRK1|VEGFA	0.0071
GO Biological Process	Regulation of epithelial cell proliferation	7	ATF2|RB1|ERBB2|FGF9|IGF2|VEGFA|UHRF1	0.0074
GO Biological Process	Anatomical structure formation involved in morphogenesis	11	CHRD|KDM6B|ATF2|EPHB3|DLL1|FGF9|BMP7|GLI3|EPHB1|ANGPT1|VEGFA	0.0076
GO Biological Process	Response to oxygen-containing compound	15	EGR1|KDM6B|ATF2|CTNNA1|TYMS|NOS2|EFNA5|EPHA3|ZEB1|HMGCL|ASXL1|BMP7|CDKN1A|IGF2|NTRK1	0.0076
GO Biological Process	Intestinal epithelial cell maturation	2	TYMS|CDKN1A	0.0087
GO Biological Process	Chromosome organization	12	KDM6B|EED|SGOL1|ATF2|RB1|CENPU|SCMH1|HDAC8|ASXL1|CHD3|CENPK|UHRF1	0.0091
GO Biological Process	Regulation of microtubule-based process	6	ERBB2|SKA1|EFNA5|EPHA3|APC2|BORA	0.0092
GO Biological Process	Odontogenesis of dentin-containing tooth	4	ATF2|CTNNA1|BMP7|GLI3	0.0093
GO Biological Process	Regulation of muscle cell differentiation	5	CTNNA1|ZEB1|DLL1|FGF9|IGF2	0.0093
GO Biological Process	Regulation of protein metabolic process	21	KITLG|EGR1|EED|RB1|ERBB2|TYMS|NOS2|EFNA5|EPHA7|HDAC8|FGF9|BMP7|EPHB1|CDKN1A|IGF2|ANGPT1|NTRK1|APC2|VEGFA|BORA|UHRF1	0.0095
GO Biological Process	Regulation of nucleobase-containing compound metabolic process	26	EGR1|KDM6B|EED|ATF2|RB1|ERBB2|RGMB|TYMS|SCMH1|NOS2|YAF2|ZEB1|DLL1|HDAC8|ASXL1|CHD3|FGF9|BMP7|GLI3|CDKN1A|IGF2|NTRK1|SMAD5|RGMA|VEGFA|UHRF1	0.0096
GO Biological Process	Signaling	31	CHRD|EFNA2|EFNB3|KITLG|EGR1|NGEF|CDH6|LGR5|RB1|ERBB2|RGMB|NOS2|EFNA5|EPHB3|EPHA3|ZEB1|DLL1|EPHA7|FGF9|BMP7|GLI3|EPHB1|CDKN1A|IGF2|ANGPT1|NTRK1|SMAD5|APC2|RGMA|CDH8|VEGFA	0.0097
GO Biological Process	Male sex differentiation	5	KITLG|CTNNA1|FGF9|NTRK1|SMAD5	0.0097
GO Biological Process	Response to stimulus	41	CHRD|EFNA2|EFNB3|KITLG|EGR1|KDM6B|EED|NGEF|ATF2|CDH6|LGR5|RB1|ERBB2|LONP2|CTNNA1|RGMB|TYMS|NOS2|EFNA5|EPHB3|EPHA3|ZEB1|DLL1|EPHA7|HMGCL|ASXL1|FGF9|BMP7|GLI3|EPHB1|CDKN1A|IGF2|ANGPT1|EPHX2|NTRK1|SMAD5|APC2|RGMA|CDH8|VEGFA|UHRF1	0.0098
GO Biological Process	Positive regulation of cell population proliferation	11	CHRD|KITLG|EGR1|ATF2|ERBB2|DLL1|FGF9|GLI3|CDKN1A|IGF2|VEGFA	0.0101
GO Biological Process	Regulation of neuroblast proliferation	3	CTNNA1|GLI3|VEGFA	0.0107
GO Biological Process	Eye development	7	ZEB1|DLL1|FGF9|BMP7|GLI3|EPHB1|VEGFA	0.0108
GO Biological Process	Negative regulation of nitrogen compound metabolic process	19	EGR1|EED|ATF2|RB1|TYMS|SCMH1|NOS2|YAF2|ZEB1|HDAC8|FGF9|BMP7|GLI3|CDKN1A|IGF2|ANGPT1|SMAD5|VEGFA|UHRF1	0.0108
GO Biological Process	Regulation of protein localization	11	RB1|ERBB2|NOS2|EFNA5|IDH2|EPHA3|HDAC8|GLI3|ANGPT1|VEGFA|BORA	0.0113
GO Biological Process	Regulation of peptidyl-tyrosine phosphorylation	6	KITLG|EFNA5|EPHA7|IGF2|ANGPT1|VEGFA	0.0113
GO Biological Process	Regulation of cohesin loading	2	RB1|HDAC8	0.0113
GO Biological Process	Sex differentiation	6	KITLG|CTNNA1|FGF9|NTRK1|SMAD5|VEGFA	0.0115
GO Biological Process	Regulation of smoothened signaling pathway	4	RB1|CTNNA1|FGF9|GLI3	0.0115
GO Biological Process	Regulation of signal transduction	22	CHRD|KITLG|EGR1|NGEF|LGR5|RB1|ERBB2|CTNNA1|ZEB1|DLL1|EPHA7|ASXL1|CHD3|FGF9|BMP7|GLI3|EPHB1|IGF2|ANGPT1|NTRK1|APC2|VEGFA	0.0117
GO Biological Process	Blood vessel development	8	EGR1|EPHB3|DLL1|FGF9|GLI3|EPHB1|ANGPT1|VEGFA	0.012
GO Biological Process	Oxoacid metabolic process	11	NUDT7|TYMS|NOS2|IDH2|ACOX3|HMGCL|AMACR|NUDT19|CROT|ANGPT1|EPHX2	0.012
GO Biological Process	Developmental process involved in reproduction	11	KITLG|LGR5|CTNNA1|SCMH1|FGF9|BMP7|GLI3|IGF2|NTRK1|SMAD5|VEGFA	0.0121
GO Biological Process	Cell communication	31	CHRD|EFNA2|EFNB3|KITLG|EGR1|NGEF|CDH6|LGR5|RB1|ERBB2|RGMB|NOS2|EFNA5|EPHB3|EPHA3|ZEB1|DLL1|EPHA7|FGF9|BMP7|GLI3|EPHB1|CDKN1A|IGF2|ANGPT1|NTRK1|SMAD5|APC2|RGMA|CDH8|VEGFA	0.0121
GO Biological Process	Activation of protein kinase activity	7	EFNA5|CDKN1A|IGF2|ANGPT1|NTRK1|VEGFA|BORA	0.0122
GO Biological Process	Ossification	6	CHRD|CDH11|FGF9|BMP7|IGF2|SMAD5	0.0125
GO Biological Process	Positive regulation of growth	6	ERBB2|EFNA5|DLL1|FGF9|IGF2|VEGFA	0.0129
GO Biological Process	Positive regulation of protein kinase B signaling	5	KITLG|ERBB2|FGF9|IGF2|ANGPT1	0.013
GO Biological Process	Cartilage development	5	TYMS|ZEB1|FGF9|BMP7|SMAD5	0.0133
GO Biological Process	Animal organ morphogenesis	11	ATF2|CTNNA1|ZEB1|DLL1|ASXL1|FGF9|BMP7|GLI3|EPHB1|IGF2|VEGFA	0.014
GO Biological Process	Optic nerve morphogenesis	2	GLI3|EPHB1	0.014
GO Biological Process	Regulation of blood-brain barrier permeability	2	ANGPT1|VEGFA	0.014
GO Biological Process	Positive regulation of developmental growth	5	EFNA5|DLL1|FGF9|IGF2|VEGFA	0.0148
GO Biological Process	Regulation of protein serine/threonine kinase activity	8	KITLG|RB1|ERBB2|BMP7|CDKN1A|IGF2|NTRK1|VEGFA	0.0148
GO Biological Process	Regulation of cell death	15	KITLG|EGR1|NGEF|ATF2|RB1|CTNNA1|DLL1|EPHA7|BMP7|GLI3|EPHB1|CDKN1A|ANGPT1|NTRK1|VEGFA	0.0149
GO Biological Process	Cellular response to stimulus	35	CHRD|EFNA2|EFNB3|KITLG|EGR1|KDM6B|EED|NGEF|ATF2|CDH6|LGR5|RB1|ERBB2|CTNNA1|RGMB|NOS2|EFNA5|EPHB3|EPHA3|ZEB1|DLL1|EPHA7|FGF9|BMP7|GLI3|EPHB1|CDKN1A|IGF2|ANGPT1|NTRK1|SMAD5|APC2|RGMA|VEGFA|UHRF1	0.0153
GO Biological Process	Response to external stimulus	18	EFNA2|EFNB3|EGR1|ERBB2|TYMS|NOS2|EFNA5|EPHB3|EPHA3|EPHA7|HMGCL|BMP7|GLI3|EPHB1|CDKN1A|ANGPT1|NTRK1|VEGFA	0.0155
GO Biological Process	Striated muscle tissue development	6	EGR1|KDM6B|RB1|DLL1|BMP7|VEGFA	0.0156
GO Biological Process	Negative regulation of cell morphogenesis involved in differentiation	4	EFNB3|NGEF|EFNA5|EPHA7	0.0159
GO Biological Process	Regulation of growth	9	RB1|ERBB2|EFNA5|DLL1|EPHA7|FGF9|CDKN1A|IGF2|VEGFA	0.0165
GO Biological Process	Positive regulation of cell differentiation	11	KITLG|RB1|CTNNA1|EFNA5|EPHA3|ZEB1|BMP7|GLI3|NTRK1|SMAD5|VEGFA	0.0166
GO Biological Process	Regulation of molecular function	29	KITLG|EGR1|NGEF|ATF2|LGR5|RB1|ERBB2|NOS2|YAF2|EFNA5|EPHB3|EPHA3|ZEB1|EPHA7|HDAC8|ASXL1|FGF9|BMP7|GLI3|EPHB1|CDKN1A|IGF2|ANGPT1|NTRK1|SMAD5|APC2|VEGFA|BORA|UHRF1	0.0166
GO Biological Process	Regulation of axonogenesis	5	EFNB3|EFNA5|EPHB3|EPHA7|VEGFA	0.0184
GO Biological Process	Regulation of ERK1 and ERK2 cascade	6	ERBB2|EPHA7|EPHB1|ANGPT1|NTRK1|VEGFA	0.0188
GO Biological Process	Sister chromatid cohesion	3	SGOL1|RB1|HDAC8	0.019
GO Biological Process	Regulation of apoptotic process	14	KITLG|EGR1|NGEF|ATF2|RB1|CTNNA1|DLL1|EPHA7|BMP7|GLI3|CDKN1A|ANGPT1|NTRK1|VEGFA	0.019
GO Biological Process	Carboxylic acid metabolic process	10	NUDT7|TYMS|NOS2|IDH2|ACOX3|HMGCL|AMACR|NUDT19|CROT|EPHX2	0.0199
GO Biological Process	Positive regulation of stem cell proliferation	3	KITLG|GLI3|VEGFA	0.02
GO Biological Process	Regulation of microtubule cytoskeleton organization	5	SKA1|EFNA5|EPHA3|APC2|BORA	0.0201
GO Biological Process	Epithelial cell development	5	TYMS|DLL1|ASXL1|CDKN1A|NTRK1	0.0212
GO Biological Process	Regulation of cellular process	49	CHRD|EFNA2|EFNB3|KITLG|EGR1|KDM6B|EED|NGEF|ATF2|CDH6|LGR5|RB1|CDH11|ERBB2|PAOX|SKA1|LONP2|CTNNA1|RGMB|TYMS|SCMH1|NOS2|YAF2|EFNA5|IDH2|EPHB3|EPHA3|ZEB1|DLL1|EPHA7|HDAC8|ASXL1|CHD3|FGF9|BMP7|GLI3|EPHB1|CDKN1A|PEX5|IGF2|ANGPT1|NTRK1|SMAD5|APC2|RGMA|CDH8|VEGFA|BORA|UHRF1	0.0212
GO Biological Process	Tissue morphogenesis	8	CHRD|KDM6B|LGR5|DLL1|EPHA7|BMP7|GLI3|VEGFA	0.0215
GO Biological Process	Positive regulation of peptidyl-tyrosine phosphorylation	5	KITLG|EFNA5|IGF2|ANGPT1|VEGFA	0.0215
GO Biological Process	Sensory organ development	8	LGR5|ZEB1|DLL1|FGF9|BMP7|GLI3|EPHB1|VEGFA	0.0217
GO Biological Process	Peptidyl-amino acid modification	10	EFNB3|EED|ATF2|ERBB2|NOS2|EPHB3|EPHA3|EPHA7|EPHB1|NTRK1	0.0217
GO Biological Process	Positive regulation of cellular component organization	12	EED|RB1|EFNA5|EPHB3|EPHA3|DLL1|BMP7|EPHB1|IGF2|ANGPT1|NTRK1|VEGFA	0.0217
GO Biological Process	Regulation of cell division	5	RB1|DLL1|FGF9|IGF2|VEGFA	0.0217
GO Biological Process	Spinal cord development	4	CHRD|EED|DLL1|GLI3	0.022
GO Biological Process	Inner ear development	5	LGR5|ZEB1|DLL1|FGF9|GLI3	0.022
GO Biological Process	Negative regulation of cellular component organization	9	EFNB3|NGEF|EPHA3|EPHA7|BMP7|PEX5|APC2|RGMA|VEGFA	0.022
GO Biological Process	Epithelial tube morphogenesis	6	LGR5|DLL1|EPHA7|BMP7|GLI3|VEGFA	0.0225
GO Biological Process	Reproductive process	13	KITLG|EGR1|SGOL1|LGR5|CTNNA1|SCMH1|FGF9|BMP7|GLI3|IGF2|NTRK1|SMAD5|VEGFA	0.0226
GO Biological Process	Regulation of cell morphogenesis involved in differentiation	6	EFNB3|NGEF|EFNA5|EPHB3|EPHA7|VEGFA	0.023
GO Biological Process	Negative regulation of endothelial cell differentiation	2	ZEB1|VEGFA	0.0232
GO Biological Process	Embryonic morphogenesis	8	CHRD|KDM6B|ZEB1|DLL1|FGF9|BMP7|GLI3|IGF2	0.0232
GO Biological Process	Semicircular canal development	2	ZEB1|GLI3	0.0232
GO Biological Process	Regulation of glomerular mesangial cell proliferation	2	EGR1|BMP7	0.0232
GO Biological Process	Fatty acid metabolic process	6	NUDT7|ACOX3|AMACR|NUDT19|CROT|EPHX2	0.0234
GO Biological Process	Negative regulation of epithelial cell differentiation	3	ZEB1|DLL1|VEGFA	0.0235
GO Biological Process	Gonad development	5	KITLG|CTNNA1|FGF9|NTRK1|VEGFA	0.0246
GO Biological Process	Angiogenesis	6	EPHB3|DLL1|FGF9|EPHB1|ANGPT1|VEGFA	0.0247
GO Biological Process	Regulation of macromolecule metabolic process	34	KITLG|EGR1|KDM6B|EED|ATF2|RB1|ERBB2|RGMB|TYMS|SCMH1|NOS2|YAF2|EFNA5|ZEB1|DLL1|EPHA7|HDAC8|ASXL1|CHD3|FGF9|BMP7|GLI3|EPHB1|CDKN1A|IGF2|ANGPT1|EPHX2|NTRK1|SMAD5|APC2|RGMA|VEGFA|BORA|UHRF1	0.0247
GO Biological Process	Regulation of gene expression	28	EGR1|KDM6B|EED|ATF2|RB1|ERBB2|RGMB|TYMS|SCMH1|NOS2|YAF2|ZEB1|DLL1|HDAC8|ASXL1|CHD3|FGF9|BMP7|GLI3|CDKN1A|IGF2|ANGPT1|EPHX2|NTRK1|SMAD5|RGMA|VEGFA|UHRF1	0.0253
GO Biological Process	Negative regulation of apoptotic process	10	KITLG|RB1|CTNNA1|DLL1|BMP7|GLI3|CDKN1A|ANGPT1|NTRK1|VEGFA	0.0253
GO Biological Process	Regulation of neuron death	6	EGR1|ATF2|EPHA7|EPHB1|ANGPT1|NTRK1	0.0253
GO Biological Process	Mesoderm development	4	CHRD|KDM6B|BMP7|VEGFA	0.0258
GO Biological Process	Regulation of osteoblast differentiation	4	CHRD|BMP7|GLI3|SMAD5	0.0258
GO Biological Process	Positive regulation of cell division	4	RB1|FGF9|IGF2|VEGFA	0.0258
GO Biological Process	Programmed cell death involved in cell development	2	KITLG|NTRK1	0.0263
GO Biological Process	Cell proliferation involved in kidney development	2	EGR1|BMP7	0.0263
GO Biological Process	Neuron recognition	3	EFNB3|EPHB3|EPHA3	0.0267
GO Biological Process	Brain development	9	CHRD|EFNA2|KDM6B|EPHB3|DLL1|EPHA7|FGF9|BMP7|GLI3	0.0277
GO Biological Process	Cranial nerve development	3	GLI3|EPHB1|NTRK1	0.0278
GO Biological Process	Regulation of cellular protein metabolic process	19	KITLG|EGR1|EED|RB1|ERBB2|TYMS|EFNA5|EPHA7|HDAC8|FGF9|BMP7|EPHB1|CDKN1A|IGF2|ANGPT1|NTRK1|VEGFA|BORA|UHRF1	0.0287
GO Biological Process	Regulation of response to stimulus	25	CHRD|KITLG|EGR1|NGEF|LGR5|RB1|ERBB2|CTNNA1|NOS2|EFNA5|ZEB1|DLL1|EPHA7|ASXL1|CHD3|FGF9|BMP7|GLI3|EPHB1|IGF2|ANGPT1|NTRK1|APC2|RGMA|VEGFA	0.0297
GO Biological Process	Ovarian follicle development	3	KITLG|CTNNA1|VEGFA	0.0304
GO Biological Process	Glomerulus development	3	EGR1|ASXL1|ANGPT1	0.0304
GO Biological Process	Regulation of anatomical structure morphogenesis	11	EFNB3|NGEF|ATF2|ERBB2|EFNA5|EPHB3|DLL1|EPHA7|BMP7|NTRK1|VEGFA	0.0305
GO Biological Process	Columnar/cuboidal epithelial cell development	3	TYMS|DLL1|CDKN1A	0.0317
GO Biological Process	Regulation of biological process	50	CHRD|EFNA2|EFNB3|KITLG|EGR1|KDM6B|EED|NGEF|ATF2|CDH6|LGR5|RB1|CDH11|ERBB2|PAOX|SKA1|LONP2|CTNNA1|RGMB|TYMS|SCMH1|NOS2|YAF2|EFNA5|IDH2|EPHB3|EPHA3|ZEB1|DLL1|EPHA7|HDAC8|ASXL1|CHD3|FGF9|BMP7|GLI3|EPHB1|CDKN1A|PEX5|IGF2|ANGPT1|EPHX2|NTRK1|SMAD5|APC2|RGMA|CDH8|VEGFA|BORA|UHRF1	0.0317
GO Biological Process	Osteoblast differentiation	4	CHRD|FGF9|IGF2|SMAD5	0.0326
GO Biological Process	Leukocyte differentiation	6	EFNA2|EGR1|DLL1|GLI3|NTRK1|VEGFA	0.0326
GO Biological Process	Regulation of kidney development	3	EGR1|BMP7|VEGFA	0.0329
GO Biological Process	Cellular localization	20	RB1|NUDT7|PAOX|LONP2|CTNNA1|DHRS4|NOS2|ACOX3|HMGCL|AMACR|FGF9|BMP7|NUDT19|CDKN1A|PEX5|IGF2|CROT|ANGPT1|EPHX2|VEGFA	0.0342
GO Biological Process	Embryonic skeletal system development	4	ZEB1|FGF9|BMP7|GLI3	0.0349
GO Biological Process	Response to acid chemical	4	ATF2|ZEB1|NTRK1|VEGFA	0.0357
GO Biological Process	Positive regulation of neurogenesis	7	EFNA5|EPHA3|ZEB1|BMP7|GLI3|NTRK1|VEGFA	0.0362
GO Biological Process	Regulation of GTPase activity	7	NGEF|ERBB2|EFNA5|EPHB3|EPHA3|NTRK1|APC2	0.0365
GO Biological Process	Sister chromatid segregation	4	SGOL1|RB1|HDAC8|CENPK	0.0374
GO Biological Process	Male gonad development	4	KITLG|CTNNA1|FGF9|NTRK1	0.0374
GO Biological Process	Sprouting angiogenesis	3	DLL1|ANGPT1|VEGFA	0.0381
GO Biological Process	Regulation of skeletal muscle satellite cell proliferation	2	EPHB1|ANGPT1	0.0381
GO Biological Process	Protein import into peroxisome matrix	2	LONP2|PEX5	0.0381
GO Biological Process	Histone modification	6	KDM6B|EED|ATF2|HDAC8|ASXL1|UHRF1	0.0381
GO Biological Process	Regulation of timing of cell differentiation	2	DLL1|FGF9	0.0381
GO Biological Process	Regulation of tau-protein kinase activity	2	EGR1|RB1	0.0381
GO Biological Process	Positive regulation of osteoblast differentiation	3	BMP7|GLI3|SMAD5	0.0395
GO Biological Process	Organonitrogen compound metabolic process	29	EFNB3|KITLG|KDM6B|EED|ATF2|NUDT7|ERBB2|PAOX|LONP2|TYMS|NOS2|IDH2|EPHB3|EPHA3|EPHA7|HDAC8|HMGCL|ASXL1|FGF9|GLI3|EPHB1|CDKN1A|PEX5|IGF2|CROT|ANGPT1|NTRK1|SMAD5|UHRF1	0.0395
GO Biological Process	Regulation of cellular component biogenesis	10	RB1|EFNA5|EPHB3|EPHA3|EPHA7|BMP7|EPHB1|PEX5|NTRK1|VEGFA	0.0416
GO Biological Process	Activation of transmembrane receptor protein tyrosine kinase activity	2	EFNA5|ANGPT1	0.042
GO Biological Process	Regulation of focal adhesion assembly	3	EFNA5|EPHA3|VEGFA	0.0444
GO Biological Process	Circadian rhythm	4	EGR1|TYMS|NOS2|NTRK1	0.0445
GO Biological Process	Mitotic sister chromatid cohesion	2	SGOL1|RB1	0.0464
GO Biological Process	Response to water	2	ATF2|NTRK1	0.0464
GO Biological Process	Coenzyme A metabolic process	2	NUDT7|CROT	0.0464
GO Biological Process	Protein import	4	LONP2|FGF9|CDKN1A|PEX5	0.0464
GO Biological Process	Cellular protein modification process	20	EFNB3|KITLG|KDM6B|EED|ATF2|ERBB2|NOS2|EPHB3|EPHA3|EPHA7|HDAC8|ASXL1|FGF9|EPHB1|CDKN1A|PEX5|ANGPT1|NTRK1|SMAD5|UHRF1	0.0466
GO Biological Process	Cell fate commitment	5	KDM6B|DLL1|GLI3|SMAD5|APC2	0.0466
GO Biological Process	Heart morphogenesis	5	ATF2|DLL1|ASXL1|BMP7|VEGFA	0.0488
GO Biological Process	Monocarboxylic acid metabolic process	7	NUDT7|IDH2|ACOX3|AMACR|NUDT19|CROT|EPHX2	0.0498
KEGG Pathways	Peroxisome	12	NUDT7|PAOX|DHRS4|NOS2|IDH2|ACOX3|HMGCL|AMACR|NUDT19|PEX5|CROT|EPHX2	4.21e-14
KEGG Pathways	Axon guidance	10	EFNA2|EFNB3|NGEF|EFNA5|EPHB3|EPHA3|EPHA7|BMP7|EPHB1|RGMA	7.88e-08
KEGG Pathways	Pathways in cancer	13	KITLG|RB1|ERBB2|CTNNA1|NOS2|DLL1|FGF9|GLI3|CDKN1A|IGF2|NTRK1|APC2|VEGFA	1.46e-06
KEGG Pathways	PI3K-Akt signaling pathway	11	EFNA2|KITLG|ATF2|ERBB2|EFNA5|FGF9|CDKN1A|IGF2|ANGPT1|NTRK1|VEGFA	1.83e-06
KEGG Pathways	MAPK signaling pathway	10	EFNA2|KITLG|ATF2|ERBB2|EFNA5|FGF9|IGF2|ANGPT1|NTRK1|VEGFA	2.76e-06
KEGG Pathways	Ras signaling pathway	8	EFNA2|KITLG|EFNA5|FGF9|IGF2|ANGPT1|NTRK1|VEGFA	5.05e-05
KEGG Pathways	MicroRNAs in cancer	7	EFNA2|ERBB2|EFNA5|ZEB1|CDKN1A|APC2|VEGFA	5.64e-05
KEGG Pathways	Breast cancer	6	RB1|ERBB2|DLL1|FGF9|CDKN1A|APC2	0.00039
KEGG Pathways	Gastric cancer	6	RB1|ERBB2|CTNNA1|FGF9|CDKN1A|APC2	0.00039
KEGG Pathways	TGF-beta signaling pathway	5	CHRD|RGMB|BMP7|SMAD5|RGMA	0.00047
KEGG Pathways	Bladder cancer	4	RB1|ERBB2|CDKN1A|VEGFA	0.00047
KEGG Pathways	HIF-1 signaling pathway	5	ERBB2|NOS2|CDKN1A|ANGPT1|VEGFA	0.00086
KEGG Pathways	Endometrial cancer	4	ERBB2|CTNNA1|CDKN1A|APC2	0.0012
KEGG Pathways	Rap1 signaling pathway	6	EFNA2|KITLG|EFNA5|FGF9|ANGPT1|VEGFA	0.0014
KEGG Pathways	Pancreatic cancer	4	RB1|ERBB2|CDKN1A|VEGFA	0.0026
KEGG Pathways	Endocrine resistance	4	RB1|ERBB2|DLL1|CDKN1A	0.0064
KEGG Pathways	Prostate cancer	4	RB1|ERBB2|ZEB1|CDKN1A	0.0064
KEGG Pathways	Basal cell carcinoma	3	GLI3|CDKN1A|APC2	0.0233
KEGG Pathways	Cushing syndrome	4	ATF2|RB1|CDKN1A|APC2	0.0285
KEGG Pathways	Non-small cell lung cancer	3	RB1|ERBB2|CDKN1A	0.0285
KEGG Pathways	Central carbon metabolism in cancer	3	ERBB2|IDH2|NTRK1	0.0285
KEGG Pathways	Melanoma	3	RB1|FGF9|CDKN1A	0.0288
KEGG Pathways	Hepatocellular carcinoma	4	RB1|CDKN1A|IGF2|APC2	0.0295
KEGG Pathways	Viral carcinogenesis	4	ATF2|RB1|HDAC8|CDKN1A	0.0446
KEGG Pathways	Small cell lung cancer	3	RB1|NOS2|CDKN1A	0.0497
Reactome Pathways	Peroxisomal protein import	12	NUDT7|PAOX|LONP2|DHRS4|NOS2|ACOX3|HMGCL|AMACR|NUDT19|PEX5|CROT|EPHX2	1.66e-14
Reactome Pathways	Adherens junctions interactions	8	CDH9|CDH10|CDH6|CDH11|CTNNA1|CDH24|CDH18|CDH8	5.16e-10
Reactome Pathways	EPH-ephrin mediated repulsion of cells	7	EFNA2|EFNB3|EFNA5|EPHB3|EPHA3|EPHA7|EPHB1	3.2e-07
Reactome Pathways	EPH-Ephrin signaling	8	EFNA2|EFNB3|NGEF|EFNA5|EPHB3|EPHA3|EPHA7|EPHB1	4.32e-07
Reactome Pathways	Peroxisomal lipid metabolism	5	NUDT7|ACOX3|AMACR|NUDT19|CROT	1.68e-05
Reactome Pathways	EPHA-mediated growth cone collapse	5	EFNA2|NGEF|EFNA5|EPHA3|EPHA7	1.76e-05
Reactome Pathways	PIP3 activates AKT signaling	9	KITLG|EGR1|EED|ATF2|ERBB2|SCMH1|CHD3|FGF9|CDKN1A	4.76e-05
Reactome Pathways	Signal Transduction	25	KITLG|EGR1|EED|SGOL1|NGEF|ATF2|LGR5|ERBB2|CENPU|SKA1|CTNNA1|SCMH1|DHRS4|DLL1|HDAC8|CHD3|FGF9|GLI3|CENPK|CDKN1A|IGF2|ANGPT1|NTRK1|SMAD5|VEGFA	0.00013
Reactome Pathways	Axon guidance	11	EFNA2|EFNB3|NGEF|ERBB2|RGMB|EFNA5|EPHB3|EPHA3|EPHA7|EPHB1|RGMA	0.00026
Reactome Pathways	Developmental Biology	15	EFNA2|EFNB3|EED|NGEF|ERBB2|CTNNA1|RGMB|EFNA5|EPHB3|EPHA3|EPHA7|FGF9|EPHB1|CDKN1A|RGMA	0.00027
Reactome Pathways	Regulation of PTEN gene transcription	5	EGR1|EED|ATF2|SCMH1|CHD3	0.0003
Reactome Pathways	Beta-oxidation of pristanoyl-CoA	3	ACOX3|AMACR|CROT	0.00086
Reactome Pathways	Fatty acid metabolism	6	NUDT7|ACOX3|AMACR|NUDT19|CROT|EPHX2	0.0031
Reactome Pathways	Signaling by Receptor Tyrosine Kinases	9	KITLG|EGR1|ATF2|ERBB2|CTNNA1|FGF9|IGF2|NTRK1|VEGFA	0.0043
Reactome Pathways	Ephrin signaling	3	EFNB3|EPHB3|EPHB1	0.005
Reactome Pathways	Cell Cycle, Mitotic	9	SGOL1|RB1|CENPU|SKA1|TYMS|HDAC8|CENPK|CDKN1A|BORA	0.005
Reactome Pathways	Resolution of Sister Chromatid Cohesion	5	SGOL1|CENPU|SKA1|HDAC8|CENPK	0.0056
Reactome Pathways	Cellular Senescence	5	KDM6B|EED|RB1|SCMH1|CDKN1A	0.0196
Reactome Pathways	Amplification of signal from unattached kinetochores via a MAD2 inhibitory signal	4	SGOL1|CENPU|SKA1|CENPK	0.0215
Reactome Pathways	Transcriptional regulation by the AP-2 (TFAP2) family of transcription factors	3	ERBB2|CDKN1A|VEGFA	0.0215
Reactome Pathways	Separation of Sister Chromatids	5	SGOL1|CENPU|SKA1|HDAC8|CENPK	0.0273
Reactome Pathways	EPHB-mediated forward signaling	3	EFNB3|EPHB3|EPHB1	0.0298
Reactome Pathways	PI3K/AKT Signaling in Cancer	4	KITLG|ERBB2|FGF9|CDKN1A	0.03
Reactome Pathways	Interleukin-4 and Interleukin-13 signaling	4	NOS2|ZEB1|CDKN1A|VEGFA	0.0312
Reactome Pathways	EML4 and NUDC in mitotic spindle formation	4	SGOL1|CENPU|SKA1|CENPK	0.0349
WikiPathways	Hippo-Merlin signaling dysregulation	9	CDH9|CDH10|CDH6|CDH11|CTNNA1|CDH24|CDH18|NTRK1|CDH8	2.21e-07
WikiPathways	Hippo signaling regulation pathways	8	CDH9|CDH10|CDH6|CDH11|CDH24|CDH18|NTRK1|CDH8	6.46e-07
WikiPathways	PI3K-Akt signaling pathway	10	EFNA2|KITLG|ATF2|EFNA5|FGF9|CDKN1A|IGF2|ANGPT1|NTRK1|VEGFA	3.74e-05
WikiPathways	Focal adhesion: PI3K-Akt-mTOR-signaling pathway	9	EFNA2|KITLG|ATF2|NOS2|EFNA5|FGF9|CDKN1A|ANGPT1|VEGFA	0.00012
WikiPathways	Cell migration and invasion through p75NTR	4	EFNA2|EFNB3|CDH11|EFNA5	0.0006
WikiPathways	Bladder cancer	4	RB1|ERBB2|CDKN1A|VEGFA	0.0013
WikiPathways	Breast cancer pathway	6	RB1|ERBB2|DLL1|FGF9|CDKN1A|APC2	0.0013
WikiPathways	Neural crest cell migration during development	4	NGEF|CDH11|EPHB3|EPHB1	0.0013
WikiPathways	Neural crest cell migration in cancer	4	NGEF|CDH11|EPHB3|EPHB1	0.0013
WikiPathways	Endometrial cancer	4	ERBB2|CTNNA1|CDKN1A|APC2	0.0043
WikiPathways	Endochondral ossification	4	BMP7|GLI3|IGF2|VEGFA	0.0043
WikiPathways	Endochondral ossification with skeletal dysplasias	4	BMP7|GLI3|IGF2|VEGFA	0.0043
WikiPathways	Head and neck squamous cell carcinoma	4	RB1|ERBB2|CDKN1A|VEGFA	0.0058
WikiPathways	Tumor suppressor activity of SMARCB1	3	EED|RB1|GLI3	0.0081
WikiPathways	Ethanol effects on histone modifications	3	ATF2|TYMS|HDAC8	0.0083
WikiPathways	Pancreatic adenocarcinoma pathway	4	RB1|ERBB2|CDKN1A|VEGFA	0.0094
WikiPathways	Photodynamic therapy-induced HIF-1 survival signaling	3	NOS2|ANGPT1|VEGFA	0.0119
WikiPathways	Neovascularisation processes	3	KITLG|ANGPT1|SMAD5	0.0119
WikiPathways	Neural crest differentiation	4	CDH6|DLL1|HDAC8|BMP7	0.0132
WikiPathways	Aryl hydrocarbon receptor Netpath	3	RB1|CDKN1A|VEGFA	0.0185
WikiPathways	Gastrin signaling pathway	4	EGR1|ATF2|CDKN1A|VEGFA	0.0193
WikiPathways	Spinal cord injury	4	EGR1|RB1|NOS2|RGMA	0.0196
WikiPathways	Photodynamic therapy-induced AP-1 survival signaling.	3	ATF2|RB1|CDKN1A	0.0196
WikiPathways	Hepatitis C and hepatocellular carcinoma	3	NOS2|CDKN1A|VEGFA	0.0196
WikiPathways	Osteoblast differentiation and related diseases	4	DLL1|FGF9|GLI3|SMAD5	0.0196
WikiPathways	Ectoderm differentiation	4	CDH6|GLI3|RGMA|CDH8	0.0303
WikiPathways	Pathways affected in adenoid cystic carcinoma	3	KDM6B|ERBB2|UHRF1	0.0343
WikiPathways	RAC1/PAK1/p38/MMP2 pathway	3	ERBB2|NOS2|ANGPT1	0.0375
WikiPathways	NOTCH1 regulation of endothelial cell calcification	2	DLL1|VEGFA	0.0375
WikiPathways	Non-small cell lung cancer	3	RB1|ERBB2|CDKN1A	0.0427
WikiPathways	Hypertrophy model	2	ZEB1|VEGFA	0.0462

## Sheet: Gene cluster 4
Category	Term	Count	Genes	adjusted P-value
GO Biological Process	Positive regulation of biological process	88	NGFR|NTN1|EFNB1|PLIN3|CCL2|CDKN1B|KALRN|MKKS|FST|PLXNC1|B3GAT3|TIMP3|CPSF6|VPS37B|MEIS1|SETD7|PLK2|RSPO2|NTRK2|FBXW7|EPHA4|ZIC1|PDE9A|KDM1B|BMP1|KMT2E|NEUROG2|NEUROG1|PRMT5|MAPK11|HDAC6|SF3B1|OTX2|RSPO3|EPHA2|FGF17|MAP2|PLAGL1|GAB2|QKI|HOXB1|TAB2|IRAK1|PAX2|BMP5|GADD45A|SMARCA1|XIAP|UBE2A|TRAF1|ARHGEF7|HNRNPK|VPS28|HES5|SMAD9|E2F6|WHSC1|CSPG5|PAX3|ETS1|BCL2L11|PPP2R4|PLXNA1|DDX17|KAT6A|CYLD|NTF3|…	1.09e-09
GO Biological Process	Regulation of nitrogen compound metabolic process	86	NGFR|CCL2|CDKN1B|CCNI|PDE1B|FST|B3GAT3|HNRNPH3|TIMP3|CPSF6|TMPO|MEIS1|SETD7|PLK2|NTRK2|PPP4C|FBXW7|EPHA4|ZIC1|KDM1B|KMT2E|NEUROG2|NEUROG1|PRMT5|HNRNPM|PHF6|COL7A1|MAPK11|HDAC6|TNPO1|PPP2R5E|OTX2|EPHA2|PCBP2|PLAGL1|QKI|HOXB1|TAB2|IRAK1|PAX2|BMP5|GADD45A|SMARCA1|XIAP|TRAF1|HNRNPK|VPS28|BCOR|HES5|SMAD9|E2F6|WHSC1|PAX3|ETS1|BCL2L11|PPP2R4|CDKN2D|PPP2R2B|BRD2|DDX17|KAT6A|PPP4R1|CYLD|CLK1|PTPN13|NTF3|T…	1.09e-09
GO Biological Process	Regulation of macromolecule metabolic process	90	PPP1R3F|NGFR|CCL2|CDKN1B|CCNI|MKKS|FST|B3GAT3|HNRNPH3|TIMP3|CPSF6|TMPO|MEIS1|SETD7|PLK2|NTRK2|PPP4C|FBXW7|EPHA4|ZIC1|KDM1B|KMT2E|NEUROG2|NEUROG1|PRMT5|HNRNPM|PHF6|COL7A1|MAPK11|HDAC6|SF3B1|TNPO1|PPP2R5E|OTX2|EPHA2|PCBP2|PLAGL1|QKI|HOXB1|TAB2|IRAK1|PAX2|BMP5|GADD45A|SMARCA1|XIAP|TRAF1|HNRNPK|VPS28|BCOR|HES5|SMAD9|E2F6|WHSC1|PAX3|ETS1|BCL2L11|PPP2R4|CDKN2D|PPP2R2B|BRD2|DDX17|KAT6A|PPP4R1|NT5C3B|CYL…	1.09e-09
GO Biological Process	Regulation of molecular function	78	PPP1R3F|NGFR|CCL2|CDKN1B|CCNI|KALRN|MKKS|FST|PLXNC1|B3GAT3|TIMP3|MEIS1|PLK2|NTRK2|PPP4C|FBXW7|EPHA4|ZIC1|BMP1|NEUROG2|NEUROG1|PRMT5|PHF6|COL7A1|MAPK11|HDAC6|PPP2R5E|OTX2|EPHA2|FGF17|MAP2|PLAGL1|HOXB1|GRM3|TAB2|IRAK1|PAX2|BMP5|GADD45A|XIAP|TRAF1|ARHGEF7|HNRNPK|BCOR|HES5|SMAD9|E2F6|WHSC1|CSPG5|PAX3|ETS1|BCL2L11|PPP2R4|PLXNA1|CDKN2D|PPP2R2B|DDX17|KAT6A|DYNC1I2|PPP4R1|CYLD|NTF3|MAVS|TRIM32|HDAC9|PLXN…	1.09e-09
GO Biological Process	Regulation of primary metabolic process	88	PPP1R3F|NGFR|CCL2|CDKN1B|CCNI|PDE1B|FST|B3GAT3|HNRNPH3|TIMP3|CPSF6|TMPO|MEIS1|SETD7|PLK2|NTRK2|PPP4C|FBXW7|EPHA4|ZIC1|KDM1B|KMT2E|NEUROG2|NEUROG1|PRMT5|HNRNPM|PHF6|COL7A1|MAPK11|HDAC6|TNPO1|PPP2R5E|OTX2|EPHA2|PCBP2|PLAGL1|QKI|HOXB1|TAB2|IRAK1|PAX2|BMP5|GADD45A|SMARCA1|XIAP|TRAF1|HNRNPK|VPS28|BCOR|HES5|SMAD9|E2F6|WHSC1|PAX3|ETS1|BCL2L11|PPP2R4|CDKN2D|PPP2R2B|BRD2|DDX17|KAT6A|PPP4R1|CYLD|CLK1|PTPN1…	1.09e-09
GO Biological Process	Nervous system development	51	NGFR|NTN1|EFNB1|CCL2|KALRN|MKKS|PLXNC1|MEIS1|PLK2|RSPO2|NTRK2|EPHA4|ZIC1|NEUROG2|NEUROG1|PRMT5|HDAC6|OTX2|EPHA2|ELAVL3|FGF17|MAP2|GAB2|QKI|HOXB1|FABP7|PAX2|BMP5|SMARCA1|ARHGEF7|HES5|TH|CSPG5|LAMA1|PAX3|ETS1|BCL2L11|PLXNA1|BRD2|NTF3|BMPR1B|TRIM32|HDAC9|PLXNB2|STMN1|RBFOX2|FGF12|TRAF6|VIM|ZEB2|PPP1R9B	1.26e-09
GO Biological Process	Regulation of cellular metabolic process	88	PPP1R3F|NGFR|CCL2|CDKN1B|CCNI|PDE1B|FST|B3GAT3|HNRNPH3|TIMP3|CPSF6|TMPO|MEIS1|SETD7|PLK2|NTRK2|PPP4C|FBXW7|EPHA4|ZIC1|KDM1B|KMT2E|NEUROG2|NEUROG1|PRMT5|HNRNPM|PHF6|COL7A1|MAPK11|HDAC6|TNPO1|PPP2R5E|OTX2|EPHA2|PCBP2|PLAGL1|QKI|HOXB1|TAB2|IRAK1|PAX2|BMP5|GADD45A|SMARCA1|XIAP|TRAF1|HNRNPK|VPS28|BCOR|HES5|SMAD9|E2F6|WHSC1|PAX3|ETS1|BCL2L11|PPP2R4|CDKN2D|PPP2R2B|BRD2|DDX17|KAT6A|PPP4R1|CYLD|CLK1|PTPN1…	1.28e-09
GO Biological Process	Regulation of biological process	124	PPP1R3F|NGFR|NTN1|EFNB1|PLIN3|MEST|CCL2|CDKN1B|CCNI|KALRN|PDE1B|MKKS|FST|PLXNC1|B3GAT3|HNRNPH3|TIMP3|CPSF6|TMPO|VPS37B|MEIS1|SETD7|PLK2|RSPO2|NTRK2|PPP4C|FBXW7|EPHA4|ZIC1|PDE9A|KDM1B|BMP1|KMT2E|NEUROG2|NEUROG1|PRMT5|HNRNPM|PHF6|COL7A1|MAPK11|HDAC6|SF3B1|TNPO1|PPP2R5E|DLK1|OTX2|RSPO3|EPHA2|FGF17|PCBP2|MAP2|PLAGL1|MVB12B|GAB2|QKI|HOXB1|GRM3|TAB2|FABP7|IRAK1|PAX2|BMP5|GADD45A|SMARCA1|XIAP|UBE2A|TRAF…	1.45e-09
GO Biological Process	System development	71	NGFR|NTN1|EFNB1|CCL2|CDKN1B|KALRN|PDE1B|MKKS|FST|PLXNC1|MEIS1|PLK2|RSPO2|NTRK2|FBXW7|EPHA4|ZIC1|BMP1|KMT2E|NEUROG2|NEUROG1|PRMT5|COL7A1|HDAC6|OTX2|RSPO3|EPHA2|ELAVL3|FGF17|MAP2|GAB2|QKI|HOXB1|TAB2|FABP7|PAX2|BMP5|SMARCA1|COL5A2|ARHGEF7|BCOR|HES5|TH|WHSC1|CSPG5|LAMA1|PAX3|ETS1|BCL2L11|PLXNA1|BRD2|DDX17|KAT6A|CYLD|NTF3|SGCE|BMPR1B|TRIM32|HDAC9|PLXNB2|STMN1|RBFOX2|FGF12|CBFB|TRAF6|TET2|VIM|KRT8|SRSF…	4.03e-09
GO Biological Process	Animal organ development	58	NGFR|NTN1|EFNB1|CCL2|CDKN1B|KALRN|PDE1B|MKKS|FST|MEIS1|RSPO2|NTRK2|FBXW7|EPHA4|ZIC1|BMP1|KMT2E|NEUROG1|PRMT5|COL7A1|OTX2|RSPO3|EPHA2|GAB2|HOXB1|TAB2|FABP7|PAX2|BMP5|SMARCA1|COL5A2|BCOR|HES5|TH|WHSC1|LAMA1|PAX3|ETS1|BCL2L11|PLXNA1|DDX17|KAT6A|CYLD|SGCE|BMPR1B|HDAC9|PLXNB2|STMN1|RBFOX2|FGF12|CBFB|TRAF6|TET2|VIM|KRT8|SRSF5|ZEB2|PPP1R9B	1.11e-08
GO Biological Process	Regulation of metabolic process	91	PPP1R3F|NGFR|CCL2|CDKN1B|CCNI|PDE1B|MKKS|FST|B3GAT3|HNRNPH3|TIMP3|CPSF6|TMPO|MEIS1|SETD7|PLK2|NTRK2|PPP4C|FBXW7|EPHA4|ZIC1|KDM1B|KMT2E|NEUROG2|NEUROG1|PRMT5|HNRNPM|PHF6|COL7A1|MAPK11|HDAC6|SF3B1|TNPO1|PPP2R5E|OTX2|EPHA2|PCBP2|PLAGL1|QKI|HOXB1|TAB2|IRAK1|PAX2|BMP5|GADD45A|SMARCA1|XIAP|TRAF1|HNRNPK|VPS28|BCOR|HES5|SMAD9|E2F6|WHSC1|PAX3|ETS1|BCL2L11|PPP2R4|CDKN2D|PPP2R2B|BRD2|DDX17|KAT6A|PPP4R1|NT5C…	1.89e-08
GO Biological Process	Anatomical structure morphogenesis	46	NGFR|NTN1|EFNB1|CCL2|MKKS|FST|PLXNC1|MEIS1|RSPO2|NTRK2|FBXW7|EPHA4|ZIC1|BMP1|NEUROG1|COL7A1|HDAC6|OTX2|RSPO3|EPHA2|MAP2|GAB2|QKI|HOXB1|PAX2|BMP5|COL5A2|BCOR|HES5|TH|WHSC1|CSPG5|LAMA1|PAX3|ETS1|BCL2L11|PLXNA1|BRD2|NTF3|BMPR1B|PLXNB2|STMN1|RBFOX2|TRAF6|KRT8|ZEB2	2.11e-08
GO Biological Process	Multicellular organism development	74	NGFR|NTN1|EFNB1|CCL2|CDKN1B|KALRN|PDE1B|MKKS|FST|PLXNC1|MEIS1|PLK2|RSPO2|NTRK2|FBXW7|EPHA4|ZIC1|KDM1B|BMP1|KMT2E|NEUROG2|NEUROG1|PRMT5|PHF6|COL7A1|HDAC6|OTX2|RSPO3|EPHA2|ELAVL3|FGF17|MAP2|GAB2|QKI|HOXB1|TAB2|FABP7|PAX2|BMP5|SMARCA1|UBE2A|COL5A2|ARHGEF7|BCOR|HES5|TH|WHSC1|CSPG5|LAMA1|PAX3|ETS1|BCL2L11|PLXNA1|BRD2|DDX17|KAT6A|CYLD|NTF3|SGCE|BMPR1B|TRIM32|HDAC9|PLXNB2|STMN1|RBFOX2|FGF12|CBFB|TRAF6|T…	3.95e-08
GO Biological Process	Developmental process	81	NGFR|NTN1|PLOD1|EFNB1|MEST|CCL2|CDKN1B|CCNI|KALRN|PDE1B|MKKS|FST|PLXNC1|HNRNPH3|MEIS1|PLK2|RSPO2|NTRK2|FBXW7|EPHA4|ZIC1|KDM1B|BMP1|KMT2E|NEUROG2|NEUROG1|PRMT5|PHF6|COL7A1|HDAC6|DLK1|OTX2|RSPO3|EPHA2|ELAVL3|FGF17|MAP2|GAB2|QKI|HOXB1|TAB2|FABP7|IRAK1|PAX2|BMP5|SMARCA1|UBE2A|COL5A2|ARHGEF7|BCOR|HES5|TH|WHSC1|CSPG5|LAMA1|PAX3|ETS1|BCL2L11|PLXNA1|BRD2|DDX17|KAT6A|CYLD|NTF3|SGCE|BMPR1B|TRIM32|HDAC9|PLX…	3.95e-08
GO Biological Process	Regulation of cellular process	118	PPP1R3F|NGFR|NTN1|EFNB1|CCL2|CDKN1B|CCNI|KALRN|PDE1B|MKKS|FST|PLXNC1|B3GAT3|HNRNPH3|TIMP3|CPSF6|TMPO|MEIS1|SETD7|PLK2|RSPO2|NTRK2|PPP4C|FBXW7|EPHA4|ZIC1|PDE9A|KDM1B|BMP1|KMT2E|NEUROG2|NEUROG1|PRMT5|HNRNPM|PHF6|COL7A1|MAPK11|HDAC6|TNPO1|PPP2R5E|DLK1|OTX2|RSPO3|EPHA2|FGF17|PCBP2|MAP2|PLAGL1|MVB12B|GAB2|QKI|HOXB1|GRM3|TAB2|FABP7|IRAK1|PAX2|BMP5|GADD45A|SMARCA1|XIAP|UBE2A|TRAF1|COL5A2|ARHGEF7|HNRNPK|…	3.95e-08
GO Biological Process	Regulation of multicellular organismal process	57	NGFR|NTN1|CDKN1B|KALRN|MKKS|FST|PLXNC1|MEIS1|PLK2|RSPO2|NTRK2|FBXW7|EPHA4|PDE9A|BMP1|KMT2E|NEUROG1|PRMT5|MAPK11|HDAC6|OTX2|RSPO3|EPHA2|PCBP2|MAP2|IRAK1|PAX2|BMP5|GADD45A|COL5A2|HNRNPK|BCOR|HES5|TH|WHSC1|LAMA1|ETS1|BCL2L11|PLXNA1|DDX17|CYLD|NTF3|TIA1|BMPR1B|MAVS|TRIM32|HDAC9|PLXNB2|RBFOX2|FGF12|CBFB|IKBKB|TRAF6|NOVA1|VIM|ZEB2|TRAF3	3.95e-08
GO Biological Process	Regulation of RNA metabolic process	62	NGFR|CDKN1B|FST|HNRNPH3|CPSF6|TMPO|MEIS1|SETD7|FBXW7|ZIC1|KDM1B|KMT2E|NEUROG2|NEUROG1|PRMT5|HNRNPM|PHF6|MAPK11|HDAC6|TNPO1|OTX2|PCBP2|PLAGL1|QKI|HOXB1|TAB2|IRAK1|PAX2|BMP5|GADD45A|SMARCA1|TRAF1|HNRNPK|BCOR|HES5|SMAD9|E2F6|WHSC1|PAX3|ETS1|BRD2|DDX17|KAT6A|CYLD|CLK1|TIA1|BMPR1B|MAVS|TRIM32|HDAC9|RBFOX2|CDKN1C|CBFB|IKBKB|TRAF6|NOVA1|TET2|VIM|SRSF5|ZEB2|TRAF3|MUC1	3.95e-08
GO Biological Process	Biological regulation	125	PPP1R3F|NGFR|NTN1|EFNB1|PLIN3|MEST|CCL2|CDKN1B|CCNI|KALRN|PDE1B|MKKS|FST|PLXNC1|B3GAT3|HNRNPH3|TIMP3|CPSF6|TMPO|VPS37B|MEIS1|SETD7|PLK2|RSPO2|NTRK2|PPP4C|FBXW7|EPHA4|ZIC1|PDE9A|KDM1B|BMP1|KMT2E|NEUROG2|NEUROG1|PRMT5|HNRNPM|PHF6|COL7A1|MAPK11|HDAC6|SF3B1|TNPO1|PPP2R5E|DLK1|OTX2|RSPO3|GAD1|EPHA2|FGF17|PCBP2|MAP2|PLAGL1|MVB12B|GAB2|QKI|HOXB1|GRM3|TAB2|FABP7|IRAK1|PAX2|BMP5|GADD45A|SMARCA1|XIAP|UBE2A…	4.15e-08
GO Biological Process	Anatomical structure development	77	NGFR|NTN1|PLOD1|EFNB1|MEST|CCL2|CDKN1B|KALRN|PDE1B|MKKS|FST|PLXNC1|HNRNPH3|MEIS1|PLK2|RSPO2|NTRK2|FBXW7|EPHA4|ZIC1|KDM1B|BMP1|KMT2E|NEUROG2|NEUROG1|PRMT5|PHF6|COL7A1|HDAC6|OTX2|RSPO3|EPHA2|ELAVL3|FGF17|MAP2|GAB2|QKI|HOXB1|TAB2|FABP7|PAX2|BMP5|SMARCA1|UBE2A|COL5A2|ARHGEF7|BCOR|HES5|TH|WHSC1|CSPG5|LAMA1|PAX3|ETS1|BCL2L11|PLXNA1|BRD2|DDX17|KAT6A|CYLD|NTF3|SGCE|BMPR1B|TRIM32|HDAC9|PLXNB2|STMN1|RBFOX2…	4.56e-08
GO Biological Process	Regulation of multicellular organismal development	44	NGFR|NTN1|CDKN1B|KALRN|FST|PLXNC1|MEIS1|PLK2|RSPO2|NTRK2|FBXW7|EPHA4|BMP1|KMT2E|NEUROG1|PRMT5|MAPK11|OTX2|RSPO3|EPHA2|MAP2|PAX2|BMP5|GADD45A|COL5A2|BCOR|HES5|WHSC1|LAMA1|ETS1|PLXNA1|DDX17|CYLD|NTF3|BMPR1B|TRIM32|HDAC9|PLXNB2|RBFOX2|CBFB|IKBKB|TRAF6|VIM|ZEB2	6.06e-08
GO Biological Process	Positive regulation of cellular process	78	NGFR|NTN1|EFNB1|CCL2|CDKN1B|KALRN|PLXNC1|B3GAT3|TIMP3|CPSF6|MEIS1|SETD7|PLK2|RSPO2|NTRK2|FBXW7|EPHA4|ZIC1|KDM1B|KMT2E|NEUROG1|PRMT5|MAPK11|HDAC6|OTX2|RSPO3|EPHA2|FGF17|MAP2|PLAGL1|GAB2|HOXB1|TAB2|IRAK1|PAX2|BMP5|GADD45A|SMARCA1|XIAP|UBE2A|TRAF1|ARHGEF7|HNRNPK|VPS28|HES5|SMAD9|E2F6|WHSC1|CSPG5|PAX3|ETS1|BCL2L11|PPP2R4|PLXNA1|DDX17|KAT6A|CYLD|NTF3|TIA1|BMPR1B|MAVS|PPP1R3E|TRIM32|HDAC9|PLXNB2|STMN1|…	7.3e-08
GO Biological Process	Regulation of developmental process	50	NGFR|NTN1|CCL2|CDKN1B|KALRN|MKKS|FST|PLXNC1|MEIS1|PLK2|RSPO2|NTRK2|FBXW7|EPHA4|BMP1|KMT2E|NEUROG1|PRMT5|MAPK11|HDAC6|OTX2|RSPO3|EPHA2|MAP2|PAX2|BMP5|GADD45A|COL5A2|ARHGEF7|BCOR|HES5|WHSC1|CSPG5|LAMA1|ETS1|BCL2L11|PLXNA1|DDX17|CYLD|NTF3|BMPR1B|TRIM32|HDAC9|PLXNB2|RBFOX2|CBFB|IKBKB|TRAF6|VIM|ZEB2	7.3e-08
GO Biological Process	Regulation of protein modification process	41	CCL2|CDKN1B|CCNI|B3GAT3|TIMP3|SETD7|NTRK2|FBXW7|EPHA4|KMT2E|PRMT5|MAPK11|HDAC6|PPP2R5E|EPHA2|TAB2|IRAK1|BMP5|GADD45A|XIAP|TRAF1|VPS28|BCOR|HES5|PPP2R4|CDKN2D|PPP2R2B|PPP4R1|CYLD|PTPN13|NTF3|MAVS|PLXNB2|PPP2R5C|CDKN1C|IKBKB|TRAF6|ZEB2|TRAF3|PPP1R9B|MUC1	7.92e-08
GO Biological Process	Regulation of nucleobase-containing compound metabolic process	63	NGFR|CDKN1B|FST|HNRNPH3|CPSF6|TMPO|MEIS1|SETD7|PPP4C|FBXW7|ZIC1|KDM1B|KMT2E|NEUROG2|NEUROG1|PRMT5|HNRNPM|PHF6|MAPK11|HDAC6|TNPO1|OTX2|PCBP2|PLAGL1|QKI|HOXB1|TAB2|IRAK1|PAX2|BMP5|GADD45A|SMARCA1|TRAF1|HNRNPK|BCOR|HES5|SMAD9|E2F6|WHSC1|PAX3|ETS1|BRD2|DDX17|KAT6A|CYLD|CLK1|TIA1|BMPR1B|MAVS|TRIM32|HDAC9|RBFOX2|CDKN1C|CBFB|IKBKB|TRAF6|NOVA1|TET2|VIM|SRSF5|ZEB2|TRAF3|MUC1	1.21e-07
GO Biological Process	Neurogenesis	38	NGFR|NTN1|EFNB1|CCL2|KALRN|PLXNC1|MEIS1|PLK2|RSPO2|NTRK2|EPHA4|NEUROG2|NEUROG1|PRMT5|HDAC6|OTX2|EPHA2|MAP2|GAB2|FABP7|PAX2|BMP5|SMARCA1|HES5|TH|CSPG5|LAMA1|PLXNA1|NTF3|BMPR1B|TRIM32|HDAC9|PLXNB2|STMN1|RBFOX2|VIM|ZEB2|PPP1R9B	1.21e-07
GO Biological Process	Regulation of cellular protein metabolic process	50	NGFR|CCL2|CDKN1B|CCNI|B3GAT3|TIMP3|SETD7|PLK2|NTRK2|FBXW7|EPHA4|KMT2E|PRMT5|COL7A1|MAPK11|HDAC6|PPP2R5E|EPHA2|QKI|TAB2|IRAK1|PAX2|BMP5|GADD45A|XIAP|TRAF1|VPS28|BCOR|HES5|BCL2L11|PPP2R4|CDKN2D|PPP2R2B|PPP4R1|CYLD|PTPN13|NTF3|TIA1|MAVS|TRIM32|PLXNB2|PPP2R5C|CDKN1C|IKBKB|TRAF6|VIM|ZEB2|TRAF3|PPP1R9B|MUC1	1.21e-07
GO Biological Process	Regulation of protein metabolic process	51	NGFR|CCL2|CDKN1B|CCNI|B3GAT3|TIMP3|SETD7|PLK2|NTRK2|FBXW7|EPHA4|KMT2E|PRMT5|COL7A1|MAPK11|HDAC6|PPP2R5E|EPHA2|QKI|TAB2|IRAK1|PAX2|BMP5|GADD45A|XIAP|TRAF1|HNRNPK|VPS28|BCOR|HES5|BCL2L11|PPP2R4|CDKN2D|PPP2R2B|PPP4R1|CYLD|PTPN13|NTF3|TIA1|MAVS|TRIM32|PLXNB2|PPP2R5C|CDKN1C|IKBKB|TRAF6|VIM|ZEB2|TRAF3|PPP1R9B|MUC1	1.82e-07
GO Biological Process	Neuron differentiation	29	NGFR|NTN1|EFNB1|PLXNC1|RSPO2|NTRK2|EPHA4|NEUROG2|NEUROG1|HDAC6|OTX2|EPHA2|MAP2|GAB2|PAX2|SMARCA1|HES5|TH|LAMA1|PLXNA1|NTF3|BMPR1B|TRIM32|HDAC9|PLXNB2|STMN1|RBFOX2|ZEB2|PPP1R9B	2.07e-07
GO Biological Process	Negative regulation of biological process	75	NGFR|NTN1|CCL2|CDKN1B|KALRN|MKKS|FST|PLXNC1|TIMP3|MEIS1|PLK2|RSPO2|NTRK2|FBXW7|EPHA4|KDM1B|KMT2E|NEUROG1|PRMT5|PHF6|COL7A1|MAPK11|HDAC6|DLK1|EPHA2|PCBP2|MAP2|PLAGL1|TAB2|FABP7|IRAK1|PAX2|BMP5|GADD45A|XIAP|COL5A2|ARHGEF7|HNRNPK|VPS28|BCOR|HES5|E2F6|WHSC1|ETS1|PPP2R4|PLXNA1|CDKN2D|DDX17|KAT6A|NT5C3B|CYLD|PTPN13|NTF3|TIA1|BMPR1B|MAVS|TRIM32|HDAC9|PLXNB2|STMN1|PPP2R5C|RBFOX2|FGF12|CDKN1C|CBFB|PEG10|I…	2.3e-07
GO Biological Process	Cell surface receptor signaling pathway	45	NGFR|EFNB1|CCL2|CDKN1B|KALRN|MKKS|FST|PLXNC1|RSPO2|NTRK2|FBXW7|EPHA4|HNRNPM|MAPK11|RSPO3|EPHA2|FGF17|GAB2|GRM3|TAB2|IRAK1|BMP5|XIAP|TRAF1|ARHGEF7|HES5|SMAD9|LAMA1|BCL2L11|PLXNA1|COL4A6|CYLD|NTF3|TIA1|BMPR1B|PLXNB2|STMN1|RBFOX2|FGF12|IKBKB|TRAF6|VIM|KRT8|TRAF3|MUC1	3.11e-07
GO Biological Process	Cell differentiation	59	NGFR|NTN1|EFNB1|CCL2|KALRN|PDE1B|MKKS|FST|PLXNC1|HNRNPH3|MEIS1|PLK2|RSPO2|NTRK2|FBXW7|EPHA4|ZIC1|BMP1|KMT2E|NEUROG2|NEUROG1|PRMT5|COL7A1|HDAC6|DLK1|OTX2|EPHA2|ELAVL3|MAP2|GAB2|QKI|FABP7|PAX2|BMP5|SMARCA1|HES5|TH|CSPG5|LAMA1|ETS1|PLXNA1|DDX17|KAT6A|CYLD|NTF3|BMPR1B|TRIM32|HDAC9|PLXNB2|STMN1|RBFOX2|CBFB|PEG10|TRAF6|TET2|VIM|KRT8|ZEB2|PPP1R9B	4.1e-07
GO Biological Process	Regulation of gene expression	69	NGFR|CDKN1B|MKKS|FST|HNRNPH3|CPSF6|TMPO|MEIS1|SETD7|NTRK2|FBXW7|ZIC1|KDM1B|KMT2E|NEUROG2|NEUROG1|PRMT5|HNRNPM|PHF6|MAPK11|HDAC6|SF3B1|TNPO1|OTX2|EPHA2|PCBP2|PLAGL1|QKI|HOXB1|TAB2|IRAK1|PAX2|BMP5|GADD45A|SMARCA1|XIAP|TRAF1|HNRNPK|BCOR|HES5|SMAD9|E2F6|WHSC1|PAX3|ETS1|BRD2|DDX17|KAT6A|NT5C3B|CYLD|CLK1|TIA1|BMPR1B|MAVS|TRIM32|HDAC9|PLXNB2|RBFOX2|CDKN1C|CBFB|IKBKB|TRAF6|NOVA1|TET2|VIM|SRSF5|ZEB2|TRAF3…	5.62e-07
GO Biological Process	Cell projection morphogenesis	20	NGFR|NTN1|EFNB1|PLXNC1|EPHA4|HDAC6|OTX2|EPHA2|MAP2|GAB2|PAX2|CSPG5|LAMA1|PLXNA1|NTF3|BMPR1B|PLXNB2|STMN1|RBFOX2|ZEB2	5.84e-07
GO Biological Process	Cellular process	137	NGFR|NTN1|PLOD1|EFNB1|NID2|PLIN3|CCL2|CDKN1B|CCNI|AFTPH|KALRN|PDE1B|MKKS|FST|PLXNC1|B3GAT3|HNRNPH3|TIMP3|CPSF6|VPS37B|MEIS1|SETD7|PLK2|RSPO2|NTRK2|PPP4C|FBXW7|EPHA4|ZIC1|PDE9A|UBAP1|KDM1B|BMP1|KMT2E|AP1G2|NEUROG2|NEUROG1|VPS37A|PRMT5|NAP1L5|HNRNPM|COL7A1|MAPK11|HDAC6|SF3B1|TNPO1|PPP2R5E|DLK1|OTX2|RSPO3|GAD1|EPHA2|ENTPD4|ELAVL3|FGF17|PCBP2|MAP2|PLAGL1|MVB12B|GAB2|QKI|GRM3|TAB2|FABP7|IRAK1|PAX2|BMP…	7.45e-07
GO Biological Process	Generation of neurons	35	NGFR|NTN1|EFNB1|KALRN|PLXNC1|MEIS1|PLK2|RSPO2|NTRK2|EPHA4|NEUROG2|NEUROG1|PRMT5|HDAC6|OTX2|EPHA2|MAP2|GAB2|PAX2|BMP5|SMARCA1|HES5|TH|LAMA1|PLXNA1|NTF3|BMPR1B|TRIM32|HDAC9|PLXNB2|STMN1|RBFOX2|VIM|ZEB2|PPP1R9B	7.94e-07
GO Biological Process	Axon development	18	NGFR|NTN1|EFNB1|PLXNC1|EPHA4|HDAC6|OTX2|EPHA2|MAP2|GAB2|PAX2|LAMA1|PLXNA1|BMPR1B|TRIM32|PLXNB2|STMN1|ZEB2	1.21e-06
GO Biological Process	Positive regulation of nitrogen compound metabolic process	53	NGFR|CCL2|CDKN1B|MEIS1|SETD7|PLK2|NTRK2|FBXW7|EPHA4|ZIC1|KDM1B|KMT2E|NEUROG1|MAPK11|HDAC6|OTX2|PLAGL1|HOXB1|TAB2|IRAK1|PAX2|BMP5|GADD45A|SMARCA1|XIAP|TRAF1|HNRNPK|VPS28|HES5|SMAD9|E2F6|WHSC1|PAX3|ETS1|BCL2L11|PPP2R4|DDX17|KAT6A|NTF3|BMPR1B|MAVS|TRIM32|PLXNB2|CDKN1C|CBFB|IKBKB|TRAF6|TET2|VIM|SRSF5|ZEB2|TRAF3|MUC1	1.57e-06
GO Biological Process	Axonogenesis	17	NGFR|NTN1|EFNB1|PLXNC1|EPHA4|HDAC6|OTX2|EPHA2|MAP2|GAB2|PAX2|LAMA1|PLXNA1|BMPR1B|PLXNB2|STMN1|ZEB2	1.97e-06
GO Biological Process	Regulation of cell differentiation	38	NGFR|NTN1|CDKN1B|KALRN|FST|PLXNC1|MEIS1|PLK2|NTRK2|FBXW7|EPHA4|KMT2E|NEUROG1|PRMT5|MAPK11|HDAC6|MAP2|PAX2|BMP5|COL5A2|ARHGEF7|HES5|CSPG5|ETS1|PLXNA1|DDX17|CYLD|NTF3|BMPR1B|TRIM32|HDAC9|PLXNB2|RBFOX2|CBFB|IKBKB|TRAF6|VIM|ZEB2	2.17e-06
GO Biological Process	Neuron projection morphogenesis	19	NGFR|NTN1|EFNB1|PLXNC1|EPHA4|HDAC6|OTX2|EPHA2|MAP2|GAB2|PAX2|LAMA1|PLXNA1|NTF3|BMPR1B|PLXNB2|STMN1|RBFOX2|ZEB2	2.17e-06
GO Biological Process	Cellular component morphogenesis	21	NGFR|NTN1|EFNB1|PLXNC1|EPHA4|HDAC6|OTX2|EPHA2|MAP2|GAB2|PAX2|CSPG5|LAMA1|PLXNA1|NTF3|BMPR1B|PLXNB2|STMN1|RBFOX2|KRT8|ZEB2	2.21e-06
GO Biological Process	Positive regulation of macromolecule metabolic process	56	NGFR|CCL2|CDKN1B|MEIS1|SETD7|PLK2|NTRK2|FBXW7|EPHA4|ZIC1|KDM1B|KMT2E|NEUROG1|MAPK11|HDAC6|SF3B1|OTX2|PLAGL1|QKI|HOXB1|TAB2|IRAK1|PAX2|BMP5|GADD45A|SMARCA1|XIAP|TRAF1|HNRNPK|VPS28|HES5|SMAD9|E2F6|WHSC1|PAX3|ETS1|BCL2L11|PPP2R4|DDX17|KAT6A|NTF3|BMPR1B|MAVS|PPP1R3E|TRIM32|PLXNB2|CDKN1C|CBFB|IKBKB|TRAF6|TET2|VIM|SRSF5|ZEB2|TRAF3|MUC1	2.34e-06
GO Biological Process	Neuron projection development	22	NGFR|NTN1|EFNB1|PLXNC1|EPHA4|HDAC6|OTX2|EPHA2|MAP2|GAB2|PAX2|HES5|LAMA1|PLXNA1|NTF3|BMPR1B|TRIM32|PLXNB2|STMN1|RBFOX2|ZEB2|PPP1R9B	2.34e-06
GO Biological Process	Cell morphogenesis involved in neuron differentiation	18	NGFR|NTN1|EFNB1|PLXNC1|EPHA4|HDAC6|OTX2|EPHA2|MAP2|GAB2|PAX2|LAMA1|PLXNA1|BMPR1B|PLXNB2|STMN1|RBFOX2|ZEB2	2.34e-06
GO Biological Process	Regulation of signal transduction	51	NGFR|NTN1|CCL2|KALRN|FST|TIMP3|PLK2|RSPO2|NTRK2|FBXW7|EPHA4|ZIC1|PRMT5|MAPK11|HDAC6|DLK1|OTX2|RSPO3|EPHA2|FGF17|MVB12B|TAB2|IRAK1|BMP5|GADD45A|XIAP|TRAF1|ARHGEF7|HNRNPK|HES5|BCL2L11|CDKN2D|KAT6A|CYLD|PTPN13|NTF3|BMPR1B|MAVS|TRIM32|STMN1|PPP2R5C|CDKN1C|CBFB|PEG10|IKBKB|TRAF6|PDE10A|ZEB2|TRAF3|PPP1R9B|MUC1	2.63e-06
GO Biological Process	Regulation of cell communication	55	NGFR|NTN1|CCL2|KALRN|FST|TIMP3|PLK2|RSPO2|NTRK2|FBXW7|EPHA4|ZIC1|PRMT5|MAPK11|HDAC6|DLK1|OTX2|RSPO3|EPHA2|FGF17|MVB12B|GRM3|TAB2|IRAK1|BMP5|GADD45A|XIAP|TRAF1|ARHGEF7|HNRNPK|HES5|CSPG5|BCL2L11|CDKN2D|KAT6A|CYLD|PTPN13|NTF3|BMPR1B|MAVS|TRIM32|HDAC9|STMN1|PPP2R5C|FGF12|CDKN1C|CBFB|PEG10|IKBKB|TRAF6|PDE10A|ZEB2|TRAF3|PPP1R9B|MUC1	2.66e-06
GO Biological Process	Positive regulation of cellular metabolic process	54	NGFR|CCL2|CDKN1B|MEIS1|SETD7|PLK2|NTRK2|FBXW7|EPHA4|ZIC1|KDM1B|KMT2E|NEUROG1|MAPK11|HDAC6|OTX2|EPHA2|PLAGL1|HOXB1|TAB2|IRAK1|PAX2|BMP5|GADD45A|SMARCA1|XIAP|TRAF1|HNRNPK|HES5|SMAD9|E2F6|WHSC1|PAX3|ETS1|BCL2L11|PPP2R4|DDX17|KAT6A|NTF3|BMPR1B|MAVS|PPP1R3E|TRIM32|PLXNB2|CDKN1C|CBFB|IKBKB|TRAF6|TET2|VIM|SRSF5|ZEB2|TRAF3|MUC1	2.66e-06
GO Biological Process	Neuron development	24	NGFR|NTN1|EFNB1|PLXNC1|NTRK2|EPHA4|HDAC6|OTX2|EPHA2|MAP2|GAB2|PAX2|HES5|TH|LAMA1|PLXNA1|NTF3|BMPR1B|TRIM32|PLXNB2|STMN1|RBFOX2|ZEB2|PPP1R9B	3.13e-06
GO Biological Process	Animal organ morphogenesis	26	NTN1|CCL2|MKKS|FST|MEIS1|RSPO2|NTRK2|ZIC1|BMP1|NEUROG1|COL7A1|EPHA2|HOXB1|PAX2|BMP5|COL5A2|BCOR|HES5|TH|WHSC1|LAMA1|PAX3|BCL2L11|PLXNA1|BMPR1B|TRAF6	3.19e-06
GO Biological Process	Regulation of signaling	55	NGFR|NTN1|CCL2|KALRN|FST|TIMP3|PLK2|RSPO2|NTRK2|FBXW7|EPHA4|ZIC1|PRMT5|MAPK11|HDAC6|DLK1|OTX2|RSPO3|EPHA2|FGF17|MVB12B|GRM3|TAB2|IRAK1|BMP5|GADD45A|XIAP|TRAF1|ARHGEF7|HNRNPK|HES5|CSPG5|BCL2L11|CDKN2D|KAT6A|CYLD|PTPN13|NTF3|BMPR1B|MAVS|TRIM32|HDAC9|STMN1|PPP2R5C|FGF12|CDKN1C|CBFB|PEG10|IKBKB|TRAF6|PDE10A|ZEB2|TRAF3|PPP1R9B|MUC1	3.65e-06
GO Biological Process	Regulation of catalytic activity	43	PPP1R3F|NGFR|CCL2|CDKN1B|CCNI|KALRN|MKKS|PLXNC1|B3GAT3|TIMP3|NTRK2|PPP4C|FBXW7|EPHA4|COL7A1|MAPK11|HDAC6|PPP2R5E|EPHA2|MAP2|GRM3|TAB2|IRAK1|PAX2|GADD45A|XIAP|ARHGEF7|BCL2L11|PPP2R4|PLXNA1|CDKN2D|PPP2R2B|DYNC1I2|PPP4R1|NTF3|HDAC9|PLXNB2|PPP2R5C|CDKN1C|IKBKB|TRAF6|ZEB2|PPP1R9B	3.98e-06
GO Biological Process	Negative regulation of cellular process	67	NGFR|NTN1|CCL2|CDKN1B|KALRN|MKKS|FST|PLXNC1|TIMP3|MEIS1|PLK2|NTRK2|FBXW7|EPHA4|KDM1B|KMT2E|PRMT5|PHF6|COL7A1|MAPK11|HDAC6|DLK1|EPHA2|MAP2|PLAGL1|TAB2|FABP7|IRAK1|PAX2|BMP5|GADD45A|XIAP|COL5A2|ARHGEF7|HNRNPK|VPS28|BCOR|HES5|E2F6|WHSC1|ETS1|PPP2R4|PLXNA1|CDKN2D|KAT6A|CYLD|PTPN13|NTF3|TIA1|BMPR1B|TRIM32|HDAC9|PLXNB2|STMN1|PPP2R5C|RBFOX2|FGF12|CDKN1C|CBFB|PEG10|IKBKB|TRAF6|PDE10A|VIM|ZEB2|PPP1R9B|MUC1	4.23e-06
GO Biological Process	Enzyme linked receptor protein signaling pathway	22	NGFR|EFNB1|KALRN|FST|NTRK2|EPHA4|HNRNPM|MAPK11|EPHA2|FGF17|GAB2|BMP5|ARHGEF7|SMAD9|COL4A6|NTF3|TIA1|BMPR1B|STMN1|RBFOX2|FGF12|VIM	5.14e-06
GO Biological Process	Tube morphogenesis	21	NTN1|CCL2|MKKS|MEIS1|RSPO2|NTRK2|FBXW7|EPHA4|RSPO3|EPHA2|QKI|PAX2|BMP5|HES5|LAMA1|ETS1|BCL2L11|BRD2|PLXNB2|TRAF6|ZEB2	5.14e-06
GO Biological Process	Cell development	34	NGFR|NTN1|EFNB1|MKKS|PLXNC1|MEIS1|NTRK2|EPHA4|COL7A1|HDAC6|OTX2|EPHA2|MAP2|GAB2|QKI|PAX2|BMP5|HES5|TH|CSPG5|LAMA1|PLXNA1|NTF3|BMPR1B|TRIM32|PLXNB2|STMN1|RBFOX2|CBFB|TRAF6|VIM|KRT8|ZEB2|PPP1R9B	5.99e-06
GO Biological Process	Morphogenesis of an epithelium	17	NGFR|NTN1|MKKS|FST|RSPO2|EPHA4|RSPO3|EPHA2|PAX2|BMP5|HES5|LAMA1|PLXNA1|BRD2|PLXNB2|TRAF6|ZEB2	7.76e-06
GO Biological Process	Regulation of macromolecule biosynthetic process	58	PPP1R3F|NGFR|CCL2|CDKN1B|FST|TMPO|MEIS1|SETD7|FBXW7|ZIC1|KDM1B|KMT2E|NEUROG2|NEUROG1|PRMT5|PHF6|MAPK11|HDAC6|OTX2|PLAGL1|QKI|HOXB1|TAB2|IRAK1|PAX2|BMP5|GADD45A|SMARCA1|TRAF1|HNRNPK|BCOR|HES5|SMAD9|E2F6|WHSC1|PAX3|ETS1|BRD2|DDX17|KAT6A|CYLD|TIA1|BMPR1B|MAVS|PPP1R3E|TRIM32|HDAC9|PLXNB2|RBFOX2|CDKN1C|CBFB|IKBKB|TRAF6|TET2|VIM|ZEB2|TRAF3|MUC1	8.97e-06
GO Biological Process	Regulation of cellular macromolecule biosynthetic process	57	PPP1R3F|NGFR|CDKN1B|FST|TMPO|MEIS1|SETD7|FBXW7|ZIC1|KDM1B|KMT2E|NEUROG2|NEUROG1|PRMT5|PHF6|MAPK11|HDAC6|OTX2|PLAGL1|QKI|HOXB1|TAB2|IRAK1|PAX2|BMP5|GADD45A|SMARCA1|TRAF1|HNRNPK|BCOR|HES5|SMAD9|E2F6|WHSC1|PAX3|ETS1|BRD2|DDX17|KAT6A|CYLD|TIA1|BMPR1B|MAVS|PPP1R3E|TRIM32|HDAC9|PLXNB2|RBFOX2|CDKN1C|CBFB|IKBKB|TRAF6|TET2|VIM|ZEB2|TRAF3|MUC1	9.57e-06
GO Biological Process	Positive regulation of cell morphogenesis involved in differentiation	11	NGFR|NTN1|KALRN|PLXNC1|NTRK2|EPHA4|ARHGEF7|CSPG5|PLXNA1|PLXNB2|ZEB2	1.02e-05
GO Biological Process	Positive regulation of metabolic process	57	NGFR|CCL2|CDKN1B|MEIS1|SETD7|PLK2|NTRK2|FBXW7|EPHA4|ZIC1|KDM1B|KMT2E|NEUROG1|MAPK11|HDAC6|SF3B1|OTX2|EPHA2|PLAGL1|QKI|HOXB1|TAB2|IRAK1|PAX2|BMP5|GADD45A|SMARCA1|XIAP|TRAF1|HNRNPK|VPS28|HES5|SMAD9|E2F6|WHSC1|PAX3|ETS1|BCL2L11|PPP2R4|DDX17|KAT6A|NTF3|BMPR1B|MAVS|PPP1R3E|TRIM32|PLXNB2|CDKN1C|CBFB|IKBKB|TRAF6|TET2|VIM|SRSF5|ZEB2|TRAF3|MUC1	1.06e-05
GO Biological Process	Cell morphogenesis involved in differentiation	19	NGFR|NTN1|EFNB1|PLXNC1|EPHA4|COL7A1|HDAC6|OTX2|EPHA2|MAP2|GAB2|PAX2|LAMA1|PLXNA1|BMPR1B|PLXNB2|STMN1|RBFOX2|ZEB2	1.09e-05
GO Biological Process	Regulation of response to stimulus	59	NGFR|NTN1|CCL2|KALRN|MKKS|FST|TIMP3|PLK2|RSPO2|NTRK2|PPP4C|FBXW7|EPHA4|ZIC1|PDE9A|PRMT5|MAPK11|HDAC6|DLK1|OTX2|RSPO3|EPHA2|FGF17|PCBP2|MVB12B|GAB2|TAB2|FABP7|IRAK1|BMP5|GADD45A|XIAP|TRAF1|ARHGEF7|HNRNPK|HES5|WHSC1|ETS1|BCL2L11|CDKN2D|KAT6A|CYLD|PTPN13|NTF3|BMPR1B|MAVS|TRIM32|STMN1|PPP2R5C|CDKN1C|CBFB|PEG10|IKBKB|TRAF6|PDE10A|ZEB2|TRAF3|PPP1R9B|MUC1	1.09e-05
GO Biological Process	Ubiquitin-dependent protein catabolic process via the multivesicular body sorting pathway	6	VPS37B|UBAP1|VPS37A|HDAC6|MVB12B|VPS28	1.1e-05
GO Biological Process	Embryonic morphogenesis	19	NTN1|MKKS|RSPO2|ZIC1|NEUROG1|COL7A1|OTX2|RSPO3|EPHA2|HOXB1|PAX2|BMP5|HES5|TH|BCL2L11|BRD2|PLXNB2|TRAF6|ZEB2	1.2e-05
GO Biological Process	Regulation of hydrolase activity	29	NGFR|CCL2|KALRN|MKKS|PLXNC1|B3GAT3|TIMP3|NTRK2|EPHA4|COL7A1|PPP2R5E|EPHA2|MAP2|PAX2|XIAP|ARHGEF7|BCL2L11|PPP2R4|PLXNA1|CDKN2D|PPP2R2B|DYNC1I2|PPP4R1|NTF3|HDAC9|PLXNB2|PPP2R5C|IKBKB|PPP1R9B	1.32e-05
GO Biological Process	Response to organic substance	48	NGFR|CCL2|CDKN1B|PDE1B|MKKS|FST|TIMP3|SETD7|NTRK2|EPHA4|HNRNPM|MAPK11|HDAC6|EPHA2|FGF17|MAP2|GAB2|TAB2|IRAK1|PAX2|BMP5|TRAF1|COL5A2|SMAD9|TH|ETS1|BCL2L11|CDKN2D|DDX17|SNRPN|PTPN13|NTF3|TIA1|BMPR1B|MAVS|TRIM32|HDAC9|RBFOX2|FGF12|IKBKB|TRAF6|TET2|VIM|KRT8|SRSF5|TRAF3|PPP1R9B|MUC1	1.55e-05
GO Biological Process	Response to growth factor	18	NGFR|CCL2|FST|NTRK2|HNRNPM|HDAC6|EPHA2|FGF17|PAX2|BMP5|SMAD9|TH|NTF3|TIA1|BMPR1B|RBFOX2|FGF12|PPP1R9B	1.66e-05
GO Biological Process	Embryo development	25	NTN1|EFNB1|MKKS|MEIS1|RSPO2|ZIC1|NEUROG1|PHF6|COL7A1|OTX2|RSPO3|EPHA2|HOXB1|PAX2|BMP5|UBE2A|BCOR|HES5|TH|BCL2L11|BRD2|PLXNB2|TRAF6|KRT8|ZEB2	1.9e-05
GO Biological Process	Positive regulation of macromolecule biosynthetic process	36	NGFR|CCL2|MEIS1|SETD7|ZIC1|KDM1B|KMT2E|NEUROG1|HDAC6|OTX2|PLAGL1|HOXB1|PAX2|BMP5|SMARCA1|HNRNPK|HES5|SMAD9|E2F6|PAX3|ETS1|DDX17|KAT6A|BMPR1B|MAVS|PPP1R3E|TRIM32|PLXNB2|CDKN1C|CBFB|IKBKB|TRAF6|TET2|VIM|ZEB2|MUC1	2e-05
GO Biological Process	Regulation of phosphate metabolic process	35	CCL2|CDKN1B|CCNI|B3GAT3|TIMP3|NTRK2|FBXW7|EPHA4|PRMT5|MAPK11|HDAC6|PPP2R5E|EPHA2|TAB2|IRAK1|BMP5|GADD45A|TRAF1|HES5|PPP2R4|CDKN2D|PPP2R2B|PPP4R1|CYLD|PTPN13|NTF3|MAVS|PLXNB2|PPP2R5C|CDKN1C|IKBKB|TRAF6|ZEB2|TRAF3|PPP1R9B	2e-05
GO Biological Process	Cell morphogenesis	21	NGFR|NTN1|EFNB1|PLXNC1|EPHA4|COL7A1|HDAC6|OTX2|EPHA2|MAP2|GAB2|PAX2|CSPG5|LAMA1|PLXNA1|NTF3|BMPR1B|PLXNB2|STMN1|RBFOX2|ZEB2	2.03e-05
GO Biological Process	Cellular response to organic substance	41	NGFR|CCL2|CDKN1B|PDE1B|MKKS|FST|TIMP3|NTRK2|EPHA4|HNRNPM|MAPK11|HDAC6|FGF17|MAP2|GAB2|TAB2|IRAK1|PAX2|BMP5|TRAF1|COL5A2|SMAD9|TH|BCL2L11|DDX17|PTPN13|NTF3|TIA1|BMPR1B|MAVS|HDAC9|RBFOX2|FGF12|IKBKB|TRAF6|VIM|KRT8|SRSF5|TRAF3|PPP1R9B|MUC1	2.09e-05
GO Biological Process	Cellular protein modification process	48	PLOD1|CCL2|KALRN|B3GAT3|SETD7|PLK2|NTRK2|PPP4C|FBXW7|EPHA4|KDM1B|KMT2E|PRMT5|MAPK11|HDAC6|PPP2R5E|GAD1|EPHA2|FGF17|TAB2|IRAK1|XIAP|UBE2A|TRAF1|BCOR|B3GALT6|WHSC1|LAMA1|PPP2R4|PPP2R2B|KAT6A|PPP4R1|CYLD|CLK1|PTPN13|BMPR1B|PPP1R3E|TRIM32|HDAC9|PPP2R5C|FGF12|CBFB|IKBKB|TRAF6|TET2|TRAF3|PPP1R9B|MUC1	2.35e-05
GO Biological Process	Regulation of anatomical structure morphogenesis	26	NGFR|NTN1|CCL2|KALRN|PLXNC1|PLK2|RSPO2|NTRK2|FBXW7|EPHA4|OTX2|RSPO3|EPHA2|MAP2|PAX2|GADD45A|COL5A2|ARHGEF7|BCOR|HES5|CSPG5|ETS1|PLXNA1|HDAC9|PLXNB2|ZEB2	2.35e-05
GO Biological Process	Cell projection organization	27	NGFR|NTN1|EFNB1|MKKS|PLXNC1|EPHA4|HDAC6|TNPO1|OTX2|EPHA2|MAP2|GAB2|PAX2|ARHGEF7|HES5|CSPG5|LAMA1|PLXNA1|DYNC1I2|NTF3|BMPR1B|TRIM32|PLXNB2|STMN1|RBFOX2|ZEB2|PPP1R9B	2.35e-05
GO Biological Process	Cellular protein metabolic process	54	PLOD1|CCL2|KALRN|B3GAT3|VPS37B|SETD7|PLK2|NTRK2|PPP4C|FBXW7|EPHA4|UBAP1|KDM1B|KMT2E|VPS37A|PRMT5|MAPK11|HDAC6|PPP2R5E|GAD1|EPHA2|FGF17|PCBP2|MVB12B|TAB2|IRAK1|XIAP|UBE2A|TRAF1|VPS28|BCOR|B3GALT6|WHSC1|LAMA1|PPP2R4|PPP2R2B|KAT6A|PPP4R1|CYLD|CLK1|PTPN13|BMPR1B|PPP1R3E|TRIM32|HDAC9|PPP2R5C|FGF12|CBFB|IKBKB|TRAF6|TET2|TRAF3|PPP1R9B|MUC1	2.52e-05
GO Biological Process	Regulation of transcription, DNA-templated	51	NGFR|CDKN1B|FST|TMPO|MEIS1|SETD7|FBXW7|ZIC1|KDM1B|KMT2E|NEUROG2|NEUROG1|PRMT5|PHF6|MAPK11|HDAC6|OTX2|PLAGL1|HOXB1|TAB2|IRAK1|PAX2|BMP5|GADD45A|SMARCA1|TRAF1|HNRNPK|BCOR|HES5|SMAD9|E2F6|WHSC1|PAX3|ETS1|BRD2|DDX17|KAT6A|CYLD|BMPR1B|MAVS|TRIM32|HDAC9|RBFOX2|CDKN1C|CBFB|IKBKB|TRAF6|TET2|ZEB2|TRAF3|MUC1	2.64e-05
GO Biological Process	Regulation of cell development	24	NGFR|NTN1|KALRN|PLXNC1|MEIS1|PLK2|NTRK2|FBXW7|EPHA4|NEUROG1|PRMT5|MAP2|BMP5|ARHGEF7|HES5|CSPG5|PLXNA1|NTF3|TRIM32|HDAC9|PLXNB2|IKBKB|VIM|ZEB2	2.72e-05
GO Biological Process	Cellular response to stimulus	78	NGFR|NTN1|EFNB1|CCL2|CDKN1B|KALRN|PDE1B|MKKS|FST|PLXNC1|TIMP3|SETD7|PLK2|RSPO2|NTRK2|PPP4C|FBXW7|EPHA4|PDE9A|BMP1|HNRNPM|MAPK11|HDAC6|PPP2R5E|RSPO3|EPHA2|FGF17|MAP2|PLAGL1|GAB2|GRM3|TAB2|IRAK1|PAX2|BMP5|GADD45A|XIAP|UBE2A|TRAF1|COL5A2|ARHGEF7|HNRNPK|HES5|SMAD9|TH|WHSC1|CSPG5|LAMA1|ETS1|BCL2L11|PLXNA1|CDKN2D|COL4A6|NCALD|DDX17|KAT6A|PPP4R1|CYLD|PTPN13|NTF3|TIA1|BMPR1B|MAVS|HDAC9|PLXNB2|STMN1|PPP2R…	3e-05
GO Biological Process	Plasma membrane bounded cell projection organization	26	NGFR|NTN1|EFNB1|MKKS|PLXNC1|EPHA4|HDAC6|TNPO1|OTX2|EPHA2|MAP2|GAB2|PAX2|ARHGEF7|HES5|LAMA1|PLXNA1|DYNC1I2|NTF3|BMPR1B|TRIM32|PLXNB2|STMN1|RBFOX2|ZEB2|PPP1R9B	3.49e-05
GO Biological Process	Tissue morphogenesis	18	NGFR|NTN1|MKKS|FST|RSPO2|EPHA4|COL7A1|RSPO3|EPHA2|PAX2|BMP5|HES5|LAMA1|PLXNA1|BRD2|PLXNB2|TRAF6|ZEB2	3.59e-05
GO Biological Process	Regulation of protein phosphorylation	30	CCL2|CDKN1B|CCNI|TIMP3|NTRK2|FBXW7|EPHA4|PRMT5|MAPK11|HDAC6|PPP2R5E|EPHA2|TAB2|IRAK1|BMP5|GADD45A|TRAF1|HES5|CDKN2D|CYLD|PTPN13|NTF3|MAVS|PLXNB2|PPP2R5C|CDKN1C|TRAF6|ZEB2|TRAF3|PPP1R9B	4.29e-05
GO Biological Process	Signal transduction	64	NGFR|NTN1|EFNB1|CCL2|CDKN1B|KALRN|PDE1B|MKKS|FST|PLXNC1|PLK2|RSPO2|NTRK2|PPP4C|FBXW7|EPHA4|PDE9A|BMP1|HNRNPM|MAPK11|PPP2R5E|RSPO3|EPHA2|FGF17|PLAGL1|GAB2|GRM3|TAB2|IRAK1|PAX2|BMP5|GADD45A|XIAP|TRAF1|ARHGEF7|HNRNPK|HES5|SMAD9|CSPG5|LAMA1|BCL2L11|PLXNA1|COL4A6|NCALD|DDX17|PPP4R1|CYLD|NTF3|TIA1|BMPR1B|MAVS|PLXNB2|STMN1|PPP2R5C|RBFOX2|FGF12|IKBKB|TRAF6|PDE10A|VIM|KRT8|TRAF3|PPP1R9B|MUC1	4.35e-05
GO Biological Process	Regulation of intracellular signal transduction	34	CCL2|KALRN|TIMP3|PLK2|NTRK2|FBXW7|EPHA4|PRMT5|MAPK11|EPHA2|FGF17|TAB2|IRAK1|GADD45A|XIAP|TRAF1|ARHGEF7|HNRNPK|BCL2L11|CDKN2D|KAT6A|CYLD|PTPN13|NTF3|MAVS|TRIM32|STMN1|PPP2R5C|IKBKB|TRAF6|PDE10A|ZEB2|TRAF3|MUC1	4.4e-05
GO Biological Process	Signaling	67	NGFR|NTN1|EFNB1|CCL2|CDKN1B|KALRN|PDE1B|MKKS|FST|PLXNC1|PLK2|RSPO2|NTRK2|PPP4C|FBXW7|EPHA4|PDE9A|BMP1|HNRNPM|MAPK11|PPP2R5E|RSPO3|GAD1|EPHA2|FGF17|PLAGL1|GAB2|GRM3|TAB2|IRAK1|PAX2|BMP5|GADD45A|XIAP|TRAF1|ARHGEF7|HNRNPK|HES5|SMAD9|TH|CSPG5|LAMA1|BCL2L11|PLXNA1|COL4A6|NCALD|DDX17|PPP4R1|CYLD|NTF3|TIA1|BMPR1B|MAVS|PLXNB2|STMN1|PPP2R5C|RBFOX2|FGF12|IKBKB|TRAF6|PDE10A|NOVA1|VIM|KRT8|TRAF3|PPP1R9B|MUC1	4.7e-05
GO Biological Process	Positive regulation of developmental process	29	NGFR|NTN1|KALRN|MKKS|FST|PLXNC1|PLK2|NTRK2|EPHA4|BMP1|NEUROG1|PRMT5|MAPK11|OTX2|PAX2|BMP5|ARHGEF7|WHSC1|CSPG5|ETS1|PLXNA1|CYLD|BMPR1B|TRIM32|HDAC9|PLXNB2|CBFB|TRAF6|ZEB2	4.84e-05
GO Biological Process	Transmembrane receptor protein tyrosine kinase signaling pathway	17	NGFR|EFNB1|KALRN|NTRK2|EPHA4|HNRNPM|MAPK11|EPHA2|FGF17|GAB2|ARHGEF7|COL4A6|NTF3|TIA1|STMN1|RBFOX2|FGF12	5.31e-05
GO Biological Process	Nitrogen compound metabolic process	80	NGFR|PLOD1|CCL2|KALRN|PDE1B|B3GAT3|HNRNPH3|CPSF6|VPS37B|SETD7|PLK2|NTRK2|PPP4C|FBXW7|EPHA4|PDE9A|UBAP1|KDM1B|BMP1|KMT2E|VPS37A|PRMT5|HNRNPM|MAPK11|HDAC6|SF3B1|PPP2R5E|GAD1|EPHA2|ENTPD4|FGF17|PCBP2|MVB12B|QKI|TAB2|IRAK1|PAX2|GADD45A|SMARCA1|XIAP|UBE2A|TRAF1|HNRNPK|VPS28|BCOR|B3GALT6|TH|WHSC1|CSPG5|LAMA1|ETS1|PPP2R4|CDKN2D|PPP2R2B|DDX17|KAT6A|SNRPN|PPP4R1|NT5C3B|CYLD|CLK1|PTPN13|BMPR1B|PPP1R3E|TRIM…	5.63e-05
GO Biological Process	Response to stimulus	89	NGFR|NTN1|PLOD1|EFNB1|CCL2|CDKN1B|KALRN|PDE1B|MKKS|FST|PLXNC1|TIMP3|SETD7|PLK2|RSPO2|NTRK2|PPP4C|FBXW7|EPHA4|PDE9A|BMP1|NEUROG1|HNRNPM|MAPK11|HDAC6|PPP2R5E|OTX2|RSPO3|GAD1|EPHA2|FGF17|PCBP2|MAP2|PLAGL1|GAB2|GRM3|TAB2|FABP7|IRAK1|PAX2|BMP5|GADD45A|XIAP|UBE2A|TRAF1|COL5A2|ARHGEF7|HNRNPK|HES5|SMAD9|SLC22A18|TH|WHSC1|CSPG5|LAMA1|ETS1|BCL2L11|PLXNA1|CDKN2D|COL4A6|NCALD|DDX17|KAT6A|SNRPN|PPP4R1|CYLD|PT…	6.58e-05
GO Biological Process	Macromolecule metabolic process	74	NGFR|PLOD1|CCL2|KALRN|B3GAT3|HNRNPH3|CPSF6|VPS37B|SETD7|PLK2|NTRK2|PPP4C|FBXW7|EPHA4|UBAP1|KDM1B|BMP1|KMT2E|VPS37A|PRMT5|HNRNPM|MAPK11|HDAC6|SF3B1|PPP2R5E|GAD1|EPHA2|FGF17|PCBP2|MVB12B|QKI|TAB2|IRAK1|PAX2|GADD45A|SMARCA1|XIAP|UBE2A|TRAF1|HNRNPK|VPS28|BCOR|B3GALT6|WHSC1|CSPG5|LAMA1|ETS1|PPP2R4|CDKN2D|PPP2R2B|DDX17|KAT6A|SNRPN|PPP4R1|NT5C3B|CYLD|CLK1|PTPN13|BMPR1B|PPP1R3E|TRIM32|HDAC9|PPP2R5C|RBFOX…	6.84e-05
GO Biological Process	Positive regulation of transcription by RNA polymerase II	27	NGFR|MEIS1|ZIC1|KDM1B|NEUROG1|OTX2|PLAGL1|HOXB1|PAX2|BMP5|SMARCA1|HNRNPK|HES5|SMAD9|E2F6|PAX3|ETS1|DDX17|KAT6A|BMPR1B|MAVS|CBFB|IKBKB|TRAF6|TET2|ZEB2|MUC1	6.84e-05
GO Biological Process	Cell communication	67	NGFR|NTN1|EFNB1|CCL2|CDKN1B|KALRN|PDE1B|MKKS|FST|PLXNC1|PLK2|RSPO2|NTRK2|PPP4C|FBXW7|EPHA4|PDE9A|BMP1|HNRNPM|MAPK11|PPP2R5E|RSPO3|GAD1|EPHA2|FGF17|PLAGL1|GAB2|GRM3|TAB2|IRAK1|PAX2|BMP5|GADD45A|XIAP|TRAF1|ARHGEF7|HNRNPK|HES5|SMAD9|TH|CSPG5|LAMA1|BCL2L11|PLXNA1|COL4A6|NCALD|DDX17|PPP4R1|CYLD|NTF3|TIA1|BMPR1B|MAVS|PLXNB2|STMN1|PPP2R5C|RBFOX2|FGF12|IKBKB|TRAF6|PDE10A|NOVA1|VIM|KRT8|TRAF3|PPP1R9B|MUC1	7.82e-05
GO Biological Process	Epithelial tube morphogenesis	13	NTN1|MKKS|RSPO2|EPHA4|EPHA2|PAX2|BMP5|HES5|LAMA1|BRD2|PLXNB2|TRAF6|ZEB2	8.34e-05
GO Biological Process	Positive regulation of gene expression	39	NGFR|MEIS1|SETD7|NTRK2|ZIC1|KDM1B|KMT2E|NEUROG1|MAPK11|SF3B1|OTX2|PLAGL1|QKI|HOXB1|IRAK1|PAX2|BMP5|SMARCA1|HNRNPK|HES5|SMAD9|E2F6|PAX3|ETS1|DDX17|KAT6A|BMPR1B|MAVS|TRIM32|PLXNB2|CDKN1C|CBFB|IKBKB|TRAF6|TET2|VIM|SRSF5|ZEB2|MUC1	8.73e-05
GO Biological Process	Regulation of phosphorylation	31	CCL2|CDKN1B|CCNI|TIMP3|NTRK2|FBXW7|EPHA4|PRMT5|MAPK11|HDAC6|PPP2R5E|EPHA2|TAB2|IRAK1|BMP5|GADD45A|TRAF1|HES5|CDKN2D|CYLD|PTPN13|NTF3|MAVS|PLXNB2|PPP2R5C|CDKN1C|IKBKB|TRAF6|ZEB2|TRAF3|PPP1R9B	0.00011
GO Biological Process	Protein metabolic process	57	NGFR|PLOD1|CCL2|KALRN|B3GAT3|VPS37B|SETD7|PLK2|NTRK2|PPP4C|FBXW7|EPHA4|UBAP1|KDM1B|BMP1|KMT2E|VPS37A|PRMT5|MAPK11|HDAC6|PPP2R5E|GAD1|EPHA2|FGF17|PCBP2|MVB12B|TAB2|IRAK1|XIAP|UBE2A|TRAF1|VPS28|BCOR|B3GALT6|WHSC1|CSPG5|LAMA1|PPP2R4|PPP2R2B|KAT6A|PPP4R1|CYLD|CLK1|PTPN13|BMPR1B|PPP1R3E|TRIM32|HDAC9|PPP2R5C|FGF12|CBFB|IKBKB|TRAF6|TET2|TRAF3|PPP1R9B|MUC1	0.00013
GO Biological Process	Cellular response to growth factor stimulus	16	NGFR|CCL2|FST|NTRK2|HNRNPM|FGF17|PAX2|BMP5|SMAD9|TH|NTF3|TIA1|BMPR1B|RBFOX2|FGF12|PPP1R9B	0.00013
GO Biological Process	Regulation of cell cycle G1/S phase transition	10	CCL2|CDKN1B|PLK2|FBXW7|KMT2E|PLAGL1|GADD45A|CDKN2D|PPP2R5C|MUC1	0.00013
GO Biological Process	Central nervous system development	23	NGFR|MKKS|MEIS1|NTRK2|EPHA4|ZIC1|OTX2|MAP2|HOXB1|FABP7|PAX2|BMP5|SMARCA1|HES5|TH|ETS1|BCL2L11|PLXNB2|STMN1|RBFOX2|VIM|ZEB2|PPP1R9B	0.00014
GO Biological Process	Sensory organ development	17	NTN1|CDKN1B|MEIS1|NTRK2|EPHA4|ZIC1|NEUROG1|EPHA2|PAX2|BMP5|COL5A2|HES5|TH|LAMA1|BCL2L11|BMPR1B|VIM	0.00014
GO Biological Process	Axon guidance	12	NGFR|NTN1|EFNB1|PLXNC1|EPHA4|OTX2|EPHA2|GAB2|LAMA1|PLXNA1|BMPR1B|PLXNB2	0.00015
GO Biological Process	Regulation of programmed cell death	30	NGFR|CCL2|CDKN1B|KALRN|TIMP3|PLK2|NTRK2|FBXW7|HDAC6|IRAK1|PAX2|BMP5|GADD45A|XIAP|TRAF1|ARHGEF7|HNRNPK|ETS1|BCL2L11|PPP2R4|CDKN2D|CYLD|NTF3|TIA1|BMPR1B|TRIM32|IKBKB|TRAF6|TRAF3|MUC1	0.00015
GO Biological Process	Negative regulation of multicellular organismal process	26	NGFR|NTN1|CDKN1B|MEIS1|PLK2|RSPO2|FBXW7|EPHA4|NEUROG1|MAPK11|EPHA2|PCBP2|MAP2|PAX2|BMP5|GADD45A|COL5A2|BCOR|HES5|CYLD|TIA1|MAVS|HDAC9|CBFB|NOVA1|VIM	0.00015
GO Biological Process	Response to external stimulus	38	NGFR|NTN1|EFNB1|CCL2|MKKS|PLXNC1|EPHA4|NEUROG1|MAPK11|OTX2|EPHA2|PCBP2|GAB2|TAB2|FABP7|IRAK1|PAX2|GADD45A|TH|LAMA1|ETS1|PLXNA1|CDKN2D|DDX17|CYLD|NTF3|BMPR1B|MAVS|TRIM32|PLXNB2|STMN1|IKBKB|TRAF6|VIM|KRT8|TRAF3|PPP1R9B|NT5C3A	0.00016
GO Biological Process	Viral process	20	CCL2|VPS37B|FBXW7|UBAP1|AP1G2|VPS37A|TNPO1|EPHA2|PCBP2|MVB12B|IRAK1|HNRNPK|VPS28|BCL2L11|BRD2|DYNC1I2|MAVS|IKBKB|VIM|KRT8	0.00016
GO Biological Process	Multicellular organismal process	79	NGFR|NTN1|EFNB1|CCL2|CDKN1B|CCNI|KALRN|PDE1B|MKKS|FST|PLXNC1|TIMP3|MEIS1|PLK2|RSPO2|NTRK2|FBXW7|EPHA4|ZIC1|KDM1B|BMP1|KMT2E|NEUROG2|NEUROG1|PRMT5|PHF6|COL7A1|HDAC6|OTX2|RSPO3|EPHA2|ELAVL3|FGF17|MAP2|GAB2|QKI|HOXB1|TAB2|FABP7|PAX2|BMP5|SMARCA1|UBE2A|COL5A2|ARHGEF7|BCOR|HES5|SLC22A18|TH|WHSC1|CSPG5|LAMA1|PAX3|ETS1|BCL2L11|PLXNA1|CDKN2D|BRD2|NCALD|DDX17|KAT6A|CYLD|NTF3|SGCE|BMPR1B|TRIM32|HDAC9|PLXNB…	0.00017
GO Biological Process	Positive regulation of transcription, DNA-templated	30	NGFR|MEIS1|SETD7|ZIC1|KDM1B|KMT2E|NEUROG1|OTX2|PLAGL1|HOXB1|PAX2|BMP5|SMARCA1|HNRNPK|HES5|SMAD9|E2F6|PAX3|ETS1|DDX17|KAT6A|BMPR1B|MAVS|CDKN1C|CBFB|IKBKB|TRAF6|TET2|ZEB2|MUC1	0.00017
GO Biological Process	Positive regulation of RNA metabolic process	32	NGFR|MEIS1|SETD7|ZIC1|KDM1B|KMT2E|NEUROG1|OTX2|PLAGL1|HOXB1|PAX2|BMP5|SMARCA1|HNRNPK|HES5|SMAD9|E2F6|PAX3|ETS1|DDX17|KAT6A|BMPR1B|MAVS|TRIM32|CDKN1C|CBFB|IKBKB|TRAF6|TET2|SRSF5|ZEB2|MUC1	0.00017
GO Biological Process	Positive regulation of nucleic acid-templated transcription	31	NGFR|MEIS1|SETD7|ZIC1|KDM1B|KMT2E|NEUROG1|OTX2|PLAGL1|HOXB1|PAX2|BMP5|SMARCA1|HNRNPK|HES5|SMAD9|E2F6|PAX3|ETS1|DDX17|KAT6A|BMPR1B|MAVS|TRIM32|CDKN1C|CBFB|IKBKB|TRAF6|TET2|ZEB2|MUC1	0.00017
GO Biological Process	Negative regulation of metabolic process	46	NGFR|CDKN1B|MKKS|FST|TIMP3|NTRK2|FBXW7|EPHA4|KDM1B|PRMT5|PHF6|COL7A1|HDAC6|EPHA2|PCBP2|TAB2|PAX2|BMP5|GADD45A|XIAP|HNRNPK|VPS28|BCOR|HES5|E2F6|WHSC1|PPP2R4|CDKN2D|DDX17|KAT6A|NT5C3B|CYLD|PTPN13|NTF3|TIA1|MAVS|HDAC9|RBFOX2|CDKN1C|CBFB|IKBKB|TRAF6|NOVA1|ZEB2|PPP1R9B|MUC1	0.00018
GO Biological Process	Cellular response to chemical stimulus	44	NGFR|NTN1|CCL2|CDKN1B|PDE1B|MKKS|FST|TIMP3|NTRK2|EPHA4|HNRNPM|MAPK11|HDAC6|EPHA2|FGF17|MAP2|GAB2|TAB2|IRAK1|PAX2|BMP5|TRAF1|COL5A2|SMAD9|TH|ETS1|BCL2L11|DDX17|PTPN13|NTF3|TIA1|BMPR1B|MAVS|HDAC9|RBFOX2|FGF12|IKBKB|TRAF6|VIM|KRT8|SRSF5|TRAF3|PPP1R9B|MUC1	0.00018
GO Biological Process	Response to chemical	57	NGFR|NTN1|EFNB1|CCL2|CDKN1B|PDE1B|MKKS|FST|PLXNC1|TIMP3|SETD7|NTRK2|EPHA4|HNRNPM|MAPK11|HDAC6|OTX2|GAD1|EPHA2|FGF17|MAP2|GAB2|TAB2|IRAK1|PAX2|BMP5|TRAF1|COL5A2|SMAD9|SLC22A18|TH|LAMA1|ETS1|BCL2L11|PLXNA1|CDKN2D|DDX17|SNRPN|PTPN13|NTF3|TIA1|BMPR1B|MAVS|TRIM32|HDAC9|PLXNB2|RBFOX2|FGF12|IKBKB|TRAF6|TET2|VIM|KRT8|SRSF5|TRAF3|PPP1R9B|MUC1	0.00021
GO Biological Process	Negative regulation of G1/S transition of mitotic cell cycle	8	CCL2|CDKN1B|PLK2|PLAGL1|GADD45A|CDKN2D|PPP2R5C|MUC1	0.00021
GO Biological Process	Regulation of transcription by RNA polymerase II	36	NGFR|FST|MEIS1|FBXW7|ZIC1|KDM1B|NEUROG2|NEUROG1|PHF6|OTX2|PLAGL1|HOXB1|PAX2|BMP5|GADD45A|SMARCA1|HNRNPK|BCOR|HES5|SMAD9|E2F6|WHSC1|PAX3|ETS1|BRD2|DDX17|KAT6A|BMPR1B|MAVS|HDAC9|CBFB|IKBKB|TRAF6|TET2|ZEB2|MUC1	0.00025
GO Biological Process	Regulation of neuron differentiation	18	NGFR|NTN1|KALRN|PLXNC1|MEIS1|PLK2|NTRK2|EPHA4|NEUROG1|MAP2|BMP5|HES5|PLXNA1|NTF3|TRIM32|PLXNB2|VIM|ZEB2	0.00025
GO Biological Process	Negative regulation of macromolecule metabolic process	43	NGFR|CDKN1B|MKKS|FST|TIMP3|NTRK2|FBXW7|EPHA4|KDM1B|PRMT5|PHF6|COL7A1|HDAC6|EPHA2|PCBP2|PAX2|GADD45A|XIAP|HNRNPK|VPS28|BCOR|HES5|E2F6|WHSC1|PPP2R4|CDKN2D|DDX17|KAT6A|NT5C3B|CYLD|PTPN13|NTF3|TIA1|MAVS|HDAC9|RBFOX2|CDKN1C|CBFB|IKBKB|TRAF6|ZEB2|PPP1R9B|MUC1	0.00028
GO Biological Process	Regulation of RNA splicing	9	HNRNPH3|QKI|HNRNPK|DDX17|CLK1|TIA1|RBFOX2|NOVA1|SRSF5	0.00028
GO Biological Process	Regulation of phosphoprotein phosphatase activity	8	B3GAT3|PPP2R5E|PPP2R4|PPP2R2B|PPP4R1|PPP2R5C|IKBKB|PPP1R9B	0.00029
GO Biological Process	Brain development	19	MKKS|MEIS1|NTRK2|ZIC1|OTX2|HOXB1|FABP7|PAX2|BMP5|SMARCA1|HES5|TH|ETS1|BCL2L11|PLXNB2|STMN1|RBFOX2|ZEB2|PPP1R9B	0.0003
GO Biological Process	Positive regulation of cellular biosynthetic process	34	NGFR|MEIS1|SETD7|ZIC1|KDM1B|KMT2E|NEUROG1|OTX2|PLAGL1|HOXB1|PAX2|BMP5|SMARCA1|HNRNPK|HES5|SMAD9|E2F6|PAX3|ETS1|DDX17|KAT6A|BMPR1B|MAVS|PPP1R3E|TRIM32|PLXNB2|CDKN1C|CBFB|IKBKB|TRAF6|TET2|VIM|ZEB2|MUC1	0.0003
GO Biological Process	Regulation of apoptotic process	29	NGFR|CCL2|CDKN1B|KALRN|TIMP3|PLK2|NTRK2|FBXW7|IRAK1|PAX2|BMP5|GADD45A|XIAP|TRAF1|ARHGEF7|HNRNPK|ETS1|BCL2L11|PPP2R4|CDKN2D|CYLD|NTF3|TIA1|BMPR1B|TRIM32|IKBKB|TRAF6|TRAF3|MUC1	0.0003
GO Biological Process	Regulation of G1/S transition of mitotic cell cycle	9	CCL2|CDKN1B|PLK2|KMT2E|PLAGL1|GADD45A|CDKN2D|PPP2R5C|MUC1	0.00033
GO Biological Process	Positive regulation of signal transduction	30	NGFR|CCL2|TIMP3|PLK2|RSPO2|NTRK2|FBXW7|EPHA4|PRMT5|MAPK11|RSPO3|FGF17|TAB2|IRAK1|BMP5|GADD45A|XIAP|TRAF1|HES5|BCL2L11|CYLD|NTF3|BMPR1B|MAVS|TRIM32|CDKN1C|IKBKB|TRAF6|ZEB2|TRAF3	0.00035
GO Biological Process	Positive regulation of nucleobase-containing compound metabolic process	33	NGFR|MEIS1|SETD7|ZIC1|KDM1B|KMT2E|NEUROG1|OTX2|PLAGL1|HOXB1|PAX2|BMP5|SMARCA1|HNRNPK|HES5|SMAD9|E2F6|WHSC1|PAX3|ETS1|DDX17|KAT6A|BMPR1B|MAVS|TRIM32|CDKN1C|CBFB|IKBKB|TRAF6|TET2|SRSF5|ZEB2|MUC1	0.00035
GO Biological Process	Regulation of cellular component organization	38	NGFR|NTN1|CDKN1B|KALRN|MKKS|PLXNC1|SETD7|PLK2|NTRK2|FBXW7|EPHA4|KMT2E|NEUROG1|PRMT5|HDAC6|EPHA2|MAP2|BMP5|ARHGEF7|HNRNPK|VPS28|BCOR|ETS1|BCL2L11|PLXNA1|CDKN2D|CYLD|NTF3|MAVS|TRIM32|PLXNB2|STMN1|CBFB|IKBKB|VIM|ZEB2|PPP1R9B|MUC1	0.00035
GO Biological Process	Regulation of cell morphogenesis involved in differentiation	12	NGFR|NTN1|KALRN|PLXNC1|NTRK2|EPHA4|MAP2|ARHGEF7|CSPG5|PLXNA1|PLXNB2|ZEB2	0.00039
GO Biological Process	Positive regulation of cell differentiation	22	NGFR|NTN1|KALRN|PLXNC1|NTRK2|EPHA4|NEUROG1|PRMT5|MAPK11|PAX2|BMP5|ARHGEF7|CSPG5|ETS1|PLXNA1|CYLD|BMPR1B|TRIM32|PLXNB2|CBFB|TRAF6|ZEB2	0.00041
GO Biological Process	Pattern specification process	14	EFNB1|MKKS|FST|MEIS1|ZIC1|NEUROG1|OTX2|HOXB1|PAX2|BMP5|BCOR|HES5|BMPR1B|ZEB2	0.00046
GO Biological Process	Negative regulation of molecular function	24	NGFR|CDKN1B|MKKS|FST|TIMP3|FBXW7|COL7A1|HDAC6|MAP2|GRM3|IRAK1|PAX2|GADD45A|XIAP|PPP2R4|CDKN2D|CYLD|HDAC9|STMN1|FGF12|CDKN1C|IKBKB|TRAF3|PPP1R9B	0.00046
GO Biological Process	Positive regulation of multicellular organismal process	31	NGFR|NTN1|KALRN|MKKS|FST|PLXNC1|PLK2|NTRK2|EPHA4|PDE9A|BMP1|NEUROG1|PRMT5|MAPK11|HDAC6|OTX2|IRAK1|PAX2|BMP5|WHSC1|ETS1|PLXNA1|CYLD|BMPR1B|MAVS|TRIM32|HDAC9|PLXNB2|CBFB|TRAF6|ZEB2	0.00046
GO Biological Process	Positive regulation of axonogenesis	7	NGFR|NTN1|PLXNC1|NTRK2|PLXNA1|PLXNB2|ZEB2	0.00058
GO Biological Process	Cellular response to endogenous stimulus	24	NGFR|CCL2|MKKS|FST|NTRK2|EPHA4|HNRNPM|FGF17|PAX2|BMP5|COL5A2|SMAD9|TH|BCL2L11|DDX17|NTF3|TIA1|BMPR1B|HDAC9|RBFOX2|FGF12|VIM|SRSF5|PPP1R9B	0.00058
GO Biological Process	Response to endogenous stimulus	27	NGFR|CCL2|CDKN1B|MKKS|FST|TIMP3|NTRK2|EPHA4|HNRNPM|FGF17|PAX2|BMP5|COL5A2|SMAD9|TH|BCL2L11|DDX17|SNRPN|NTF3|TIA1|BMPR1B|HDAC9|RBFOX2|FGF12|VIM|SRSF5|PPP1R9B	0.00065
GO Biological Process	Cellular component organization	65	NGFR|NTN1|EFNB1|NID2|CCL2|KALRN|MKKS|PLXNC1|CPSF6|VPS37B|SETD7|PLK2|FBXW7|EPHA4|KDM1B|BMP1|KMT2E|VPS37A|PRMT5|NAP1L5|COL7A1|HDAC6|SF3B1|TNPO1|OTX2|EPHA2|MAP2|GAB2|PAX2|GADD45A|SMARCA1|UBE2A|TRAF1|COL5A2|ARHGEF7|VPS28|BCOR|HES5|WHSC1|CSPG5|LAMA1|ETS1|BCL2L11|PPP2R4|PLXNA1|COL4A6|BRD2|KAT6A|DYNC1I2|CYLD|NTF3|BMPR1B|TRIM32|HDAC9|PLXNB2|STMN1|RBFOX2|IKBKB|BCORL1|TET2|VIM|KRT8|SRSF5|ZEB2|PPP1R9B	0.00065
GO Biological Process	Cellular macromolecule metabolic process	61	PLOD1|CCL2|KALRN|B3GAT3|VPS37B|SETD7|PLK2|NTRK2|PPP4C|FBXW7|EPHA4|UBAP1|KDM1B|KMT2E|VPS37A|PRMT5|MAPK11|HDAC6|PPP2R5E|GAD1|EPHA2|FGF17|PCBP2|MVB12B|TAB2|IRAK1|PAX2|GADD45A|SMARCA1|XIAP|UBE2A|TRAF1|VPS28|BCOR|B3GALT6|WHSC1|CSPG5|LAMA1|ETS1|PPP2R4|CDKN2D|PPP2R2B|KAT6A|PPP4R1|NT5C3B|CYLD|CLK1|PTPN13|BMPR1B|PPP1R3E|TRIM32|HDAC9|PPP2R5C|FGF12|CBFB|IKBKB|TRAF6|TET2|TRAF3|PPP1R9B|MUC1	0.00065
GO Biological Process	Positive regulation of protein metabolic process	30	NGFR|CCL2|CDKN1B|PLK2|NTRK2|FBXW7|EPHA4|KMT2E|MAPK11|HDAC6|TAB2|IRAK1|BMP5|GADD45A|XIAP|TRAF1|HNRNPK|VPS28|HES5|BCL2L11|PPP2R4|NTF3|MAVS|TRIM32|PLXNB2|TRAF6|VIM|ZEB2|TRAF3|MUC1	0.00065
GO Biological Process	DNA damage response, signal transduction by p53 class mediator resulting in cell cycle arrest	6	CDKN1B|PLK2|PLAGL1|GADD45A|PPP2R5C|MUC1	0.00066
GO Biological Process	Primary metabolic process	80	NGFR|PLOD1|CCL2|KALRN|B3GAT3|HNRNPH3|CPSF6|VPS37B|SETD7|PLK2|NTRK2|PPP4C|FBXW7|EPHA4|PDE9A|UBAP1|KDM1B|BMP1|KMT2E|VPS37A|PRMT5|HNRNPM|MAPK11|HDAC6|SF3B1|PPP2R5E|GAD1|EPHA2|ENTPD4|FGF17|PCBP2|MVB12B|QKI|TAB2|FABP7|IRAK1|PAX2|GADD45A|SMARCA1|XIAP|UBE2A|TRAF1|HNRNPK|VPS28|BCOR|B3GALT6|TH|WHSC1|CSPG5|LAMA1|ETS1|PPP2R4|CDKN2D|PPP2R2B|DDX17|KAT6A|SNRPN|PPP4R1|NT5C3B|CYLD|CLK1|PTPN13|BMPR1B|PPP1R3E|TRIM…	0.00071
GO Biological Process	Organonitrogen compound metabolic process	63	NGFR|PLOD1|CCL2|KALRN|PDE1B|B3GAT3|VPS37B|SETD7|PLK2|NTRK2|PPP4C|FBXW7|EPHA4|PDE9A|UBAP1|KDM1B|BMP1|KMT2E|VPS37A|PRMT5|MAPK11|HDAC6|PPP2R5E|GAD1|EPHA2|ENTPD4|FGF17|PCBP2|MVB12B|TAB2|IRAK1|XIAP|UBE2A|TRAF1|VPS28|BCOR|B3GALT6|TH|WHSC1|CSPG5|LAMA1|PPP2R4|PPP2R2B|KAT6A|PPP4R1|CYLD|CLK1|PTPN13|BMPR1B|PPP1R3E|TRIM32|HDAC9|PPP2R5C|FGF12|CBFB|IKBKB|TRAF6|PDE10A|TET2|TRAF3|PPP1R9B|NT5C3A|MUC1	0.00076
GO Biological Process	RNA splicing	13	HNRNPH3|PRMT5|HNRNPM|SF3B1|PCBP2|QKI|HNRNPK|DDX17|SNRPN|RBFOX2|NOVA1|SRSF5|PPP1R9B	0.00078
GO Biological Process	Cellular component organization or biogenesis	66	NGFR|NTN1|EFNB1|NID2|CCL2|KALRN|MKKS|PLXNC1|CPSF6|VPS37B|SETD7|PLK2|FBXW7|EPHA4|KDM1B|BMP1|KMT2E|VPS37A|PRMT5|NAP1L5|COL7A1|HDAC6|SF3B1|TNPO1|OTX2|EPHA2|MAP2|GAB2|PAX2|GADD45A|SMARCA1|UBE2A|TRAF1|COL5A2|ARHGEF7|VPS28|BCOR|HES5|WHSC1|CSPG5|LAMA1|ETS1|BCL2L11|PPP2R4|PLXNA1|COL4A6|BRD2|DDX17|KAT6A|DYNC1I2|CYLD|NTF3|BMPR1B|TRIM32|HDAC9|PLXNB2|STMN1|RBFOX2|IKBKB|BCORL1|TET2|VIM|KRT8|SRSF5|ZEB2|PPP1R9B	0.0009
GO Biological Process	Negative regulation of cellular metabolic process	39	NGFR|CDKN1B|FST|TIMP3|NTRK2|FBXW7|EPHA4|KDM1B|PRMT5|PHF6|COL7A1|HDAC6|TAB2|PAX2|BMP5|GADD45A|XIAP|HNRNPK|VPS28|BCOR|HES5|E2F6|WHSC1|PPP2R4|CDKN2D|KAT6A|CYLD|PTPN13|NTF3|TIA1|HDAC9|RBFOX2|CDKN1C|CBFB|IKBKB|TRAF6|ZEB2|PPP1R9B|MUC1	0.00095
GO Biological Process	Regulation of neurogenesis	19	NGFR|NTN1|KALRN|PLXNC1|MEIS1|PLK2|NTRK2|EPHA4|NEUROG1|PRMT5|MAP2|BMP5|HES5|PLXNA1|NTF3|TRIM32|PLXNB2|VIM|ZEB2	0.001
GO Biological Process	Negative regulation of developmental process	21	NGFR|NTN1|CDKN1B|FST|MEIS1|PLK2|RSPO2|FBXW7|EPHA4|PRMT5|MAPK11|EPHA2|MAP2|PAX2|BMP5|GADD45A|COL5A2|BCOR|HES5|CBFB|VIM	0.001
GO Biological Process	Regulation of axonogenesis	9	NGFR|NTN1|PLXNC1|NTRK2|EPHA4|MAP2|PLXNA1|PLXNB2|ZEB2	0.0011
GO Biological Process	Positive regulation of response to stimulus	35	NGFR|CCL2|TIMP3|PLK2|RSPO2|NTRK2|FBXW7|EPHA4|PRMT5|MAPK11|HDAC6|RSPO3|FGF17|GAB2|TAB2|IRAK1|BMP5|GADD45A|XIAP|TRAF1|HES5|WHSC1|ETS1|BCL2L11|CYLD|NTF3|BMPR1B|MAVS|TRIM32|CDKN1C|IKBKB|TRAF6|ZEB2|TRAF3|MUC1	0.0012
GO Biological Process	Locomotory behavior	9	KALRN|PDE1B|MEIS1|EPHA4|ZIC1|GAD1|TH|FGF12|NOVA1	0.0014
GO Biological Process	Positive regulation of cell development	15	NGFR|NTN1|KALRN|PLXNC1|NTRK2|EPHA4|NEUROG1|PRMT5|BMP5|ARHGEF7|CSPG5|PLXNA1|TRIM32|PLXNB2|ZEB2	0.0014
GO Biological Process	Tube formation	8	PAX2|BMP5|HES5|BCL2L11|BRD2|PLXNB2|TRAF6|ZEB2	0.0014
GO Biological Process	Regulation of cellular component movement	21	NTN1|CCL2|CDKN1B|MKKS|PLXNC1|PLK2|FBXW7|HDAC6|EPHA2|MAP2|BMP5|GADD45A|ARHGEF7|LAMA1|ETS1|PLXNA1|NTF3|TRIM32|HDAC9|PLXNB2|STMN1	0.0014
GO Biological Process	Regulation of mRNA processing	8	CPSF6|QKI|HNRNPK|DDX17|TIA1|RBFOX2|NOVA1|SRSF5	0.0015
GO Biological Process	Skeletal system development	14	MKKS|FST|MEIS1|RSPO2|BMP1|NEUROG1|COL7A1|EPHA2|HOXB1|BMP5|COL5A2|HES5|WHSC1|BMPR1B	0.0017
GO Biological Process	Positive regulation of cellular protein metabolic process	28	NGFR|CCL2|CDKN1B|PLK2|NTRK2|FBXW7|EPHA4|KMT2E|MAPK11|HDAC6|TAB2|IRAK1|BMP5|GADD45A|XIAP|TRAF1|HES5|BCL2L11|PPP2R4|NTF3|MAVS|TRIM32|PLXNB2|TRAF6|VIM|ZEB2|TRAF3|MUC1	0.0017
GO Biological Process	Regulation of mRNA splicing, via spliceosome	7	QKI|HNRNPK|DDX17|TIA1|RBFOX2|NOVA1|SRSF5	0.0017
GO Biological Process	Regulation of nervous system development	20	NGFR|NTN1|KALRN|PLXNC1|MEIS1|PLK2|NTRK2|EPHA4|NEUROG1|PRMT5|MAP2|PAX2|BMP5|HES5|PLXNA1|NTF3|TRIM32|PLXNB2|VIM|ZEB2	0.0017
GO Biological Process	Regulation of cell population proliferation	28	NGFR|NTN1|EFNB1|CCL2|CDKN1B|MEIS1|NTRK2|FBXW7|MAPK11|FGF17|GAB2|FABP7|IRAK1|PAX2|BMP5|XIAP|UBE2A|HES5|ETS1|CDKN2D|NTF3|BMPR1B|TRIM32|PPP2R5C|RBFOX2|CDKN1C|TRAF6|PPP1R9B	0.0018
GO Biological Process	Behavior	15	KALRN|PDE1B|MKKS|MEIS1|PLK2|NTRK2|EPHA4|ZIC1|NEUROG1|GAD1|TH|NTF3|FGF12|NOVA1|PPP1R9B	0.0019
GO Biological Process	Circulatory system development	19	NGFR|CCL2|CDKN1B|MKKS|MEIS1|NTRK2|FBXW7|RSPO3|EPHA2|QKI|TAB2|BMP5|BCOR|TH|WHSC1|LAMA1|ETS1|HDAC9|FGF12	0.0019
GO Biological Process	Regulation of MAPK cascade	17	CCL2|TIMP3|NTRK2|FBXW7|EPHA4|PRMT5|MAPK11|EPHA2|TAB2|IRAK1|GADD45A|TRAF1|CYLD|NTF3|TRAF6|ZEB2|TRAF3	0.002
GO Biological Process	Positive regulation of molecular function	30	NGFR|CCL2|CDKN1B|KALRN|B3GAT3|PLK2|NTRK2|FBXW7|EPHA4|NEUROG2|NEUROG1|MAPK11|PPP2R5E|EPHA2|TAB2|IRAK1|GADD45A|TRAF1|ARHGEF7|BCL2L11|PPP2R4|DYNC1I2|NTF3|MAVS|TRIM32|STMN1|PPP2R5C|IKBKB|TRAF6|ZEB2	0.002
GO Biological Process	Positive regulation of neuron differentiation	12	NGFR|NTN1|KALRN|PLXNC1|NTRK2|EPHA4|NEUROG1|BMP5|PLXNA1|TRIM32|PLXNB2|ZEB2	0.002
GO Biological Process	Negative regulation of nitrogen compound metabolic process	36	NGFR|CDKN1B|FST|TIMP3|NTRK2|EPHA4|KDM1B|PRMT5|PHF6|COL7A1|HDAC6|PAX2|GADD45A|XIAP|HNRNPK|VPS28|BCOR|HES5|E2F6|WHSC1|PPP2R4|CDKN2D|KAT6A|CYLD|PTPN13|NTF3|TIA1|HDAC9|RBFOX2|CDKN1C|CBFB|IKBKB|TRAF6|ZEB2|PPP1R9B|MUC1	0.002
GO Biological Process	Regulation of localization	39	NGFR|NTN1|PLIN3|MEST|CCL2|CDKN1B|KALRN|MKKS|PLXNC1|B3GAT3|CPSF6|PLK2|FBXW7|ZIC1|NEUROG1|HDAC6|EPHA2|MAP2|GAB2|BMP5|GADD45A|ARHGEF7|HNRNPK|VPS28|WHSC1|CSPG5|LAMA1|ETS1|PLXNA1|CYLD|NTF3|MAVS|TRIM32|HDAC9|PLXNB2|STMN1|FGF12|TRAF6|PPP1R9B	0.0021
GO Biological Process	Neural tube development	8	EPHA2|PAX2|BMP5|HES5|BRD2|PLXNB2|TRAF6|ZEB2	0.0022
GO Biological Process	Regulation of cellular response to stress	17	PLK2|PPP4C|FBXW7|EPHA4|HDAC6|GADD45A|TRAF1|HNRNPK|WHSC1|BCL2L11|CDKN2D|CYLD|TRIM32|TRAF6|ZEB2|TRAF3|MUC1	0.0025
GO Biological Process	Regulation of cell cycle phase transition	13	CCL2|CDKN1B|PLK2|FBXW7|KMT2E|NEUROG1|PLAGL1|GADD45A|CDKN2D|DYNC1I2|PPP2R5C|PPP1R9B|MUC1	0.0025
GO Biological Process	Organic substance metabolic process	81	NGFR|PLOD1|CCL2|KALRN|PDE1B|B3GAT3|HNRNPH3|CPSF6|VPS37B|SETD7|PLK2|NTRK2|PPP4C|FBXW7|EPHA4|PDE9A|UBAP1|KDM1B|BMP1|KMT2E|VPS37A|PRMT5|HNRNPM|MAPK11|HDAC6|SF3B1|PPP2R5E|GAD1|EPHA2|ENTPD4|FGF17|PCBP2|MVB12B|QKI|TAB2|FABP7|IRAK1|PAX2|GADD45A|SMARCA1|XIAP|UBE2A|TRAF1|HNRNPK|VPS28|BCOR|B3GALT6|TH|WHSC1|CSPG5|LAMA1|ETS1|PPP2R4|CDKN2D|PPP2R2B|DDX17|KAT6A|SNRPN|PPP4R1|NT5C3B|CYLD|CLK1|PTPN13|BMPR1B|PPP1R3…	0.0028
GO Biological Process	Embryonic epithelial tube formation	7	PAX2|BMP5|HES5|BRD2|PLXNB2|TRAF6|ZEB2	0.0031
GO Biological Process	Cellular metabolic process	79	PLOD1|CCL2|KALRN|PDE1B|B3GAT3|HNRNPH3|CPSF6|VPS37B|SETD7|PLK2|NTRK2|PPP4C|FBXW7|EPHA4|PDE9A|UBAP1|KDM1B|KMT2E|VPS37A|PRMT5|HNRNPM|MAPK11|HDAC6|SF3B1|PPP2R5E|GAD1|EPHA2|ENTPD4|FGF17|PCBP2|MVB12B|QKI|TAB2|FABP7|IRAK1|PAX2|GADD45A|SMARCA1|XIAP|UBE2A|TRAF1|HNRNPK|VPS28|BCOR|B3GALT6|TH|WHSC1|CSPG5|LAMA1|ETS1|PPP2R4|CDKN2D|PPP2R2B|DDX17|KAT6A|SNRPN|PPP4R1|NT5C3B|CYLD|CLK1|PTPN13|BMPR1B|PPP1R3E|TRIM32|H…	0.0031
GO Biological Process	Myeloid cell differentiation	9	PDE1B|MEIS1|KMT2E|EPHA2|GAB2|KAT6A|CBFB|TRAF6|TET2	0.0032
GO Biological Process	mRNA processing	13	HNRNPH3|CPSF6|PRMT5|HNRNPM|SF3B1|PCBP2|QKI|HNRNPK|DDX17|SNRPN|RBFOX2|NOVA1|SRSF5	0.0033
GO Biological Process	Intracellular signal transduction	28	NGFR|NTN1|CCL2|CDKN1B|KALRN|PLK2|PPP4C|PDE9A|MAPK11|EPHA2|FGF17|PLAGL1|GAB2|TAB2|IRAK1|PAX2|GADD45A|ARHGEF7|BCL2L11|NCALD|CYLD|STMN1|PPP2R5C|FGF12|IKBKB|TRAF6|PPP1R9B|MUC1	0.0033
GO Biological Process	Interspecies interaction between organisms	30	CCL2|VPS37B|FBXW7|UBAP1|AP1G2|VPS37A|MAPK11|TNPO1|EPHA2|PCBP2|MVB12B|TAB2|IRAK1|HNRNPK|VPS28|TH|BCL2L11|BRD2|DDX17|DYNC1I2|CYLD|MAVS|TRIM32|STMN1|IKBKB|TRAF6|VIM|KRT8|TRAF3|NT5C3A	0.0033
GO Biological Process	Regulation of mRNA metabolic process	11	CPSF6|HNRNPM|TNPO1|QKI|HNRNPK|DDX17|TIA1|RBFOX2|NOVA1|VIM|SRSF5	0.0033
GO Biological Process	Ear development	9	NTN1|CDKN1B|EPHA4|ZIC1|NEUROG1|PAX2|BMP5|HES5|BCL2L11	0.0035
GO Biological Process	Regulation of plasma membrane bounded cell projection organization	16	NGFR|NTN1|KALRN|PLXNC1|PLK2|NTRK2|EPHA4|EPHA2|MAP2|BMP5|ARHGEF7|PLXNA1|CYLD|PLXNB2|VIM|ZEB2	0.0035
GO Biological Process	Chemotaxis	14	NGFR|NTN1|EFNB1|CCL2|PLXNC1|EPHA4|OTX2|EPHA2|GAB2|LAMA1|PLXNA1|NTF3|BMPR1B|PLXNB2	0.0038
GO Biological Process	Negative regulation of protein metabolic process	21	NGFR|CDKN1B|TIMP3|NTRK2|EPHA4|COL7A1|HDAC6|PAX2|GADD45A|XIAP|VPS28|BCOR|PPP2R4|CDKN2D|CYLD|PTPN13|NTF3|TIA1|CDKN1C|IKBKB|PPP1R9B	0.0038
GO Biological Process	Regulation of apoptotic signaling pathway	12	NGFR|TIMP3|FBXW7|BMP5|TRAF1|HNRNPK|BCL2L11|CDKN2D|CYLD|BMPR1B|TRIM32|MUC1	0.0038
GO Biological Process	Viral budding	4	VPS37B|VPS37A|MVB12B|VPS28	0.0039
GO Biological Process	Positive regulation of neurogenesis	13	NGFR|NTN1|KALRN|PLXNC1|NTRK2|EPHA4|NEUROG1|PRMT5|BMP5|PLXNA1|TRIM32|PLXNB2|ZEB2	0.0039
GO Biological Process	Positive regulation of nervous system development	14	NGFR|NTN1|KALRN|PLXNC1|NTRK2|EPHA4|NEUROG1|PRMT5|PAX2|BMP5|PLXNA1|TRIM32|PLXNB2|ZEB2	0.0039
GO Biological Process	Positive regulation of neuron projection development	10	NGFR|NTN1|KALRN|PLXNC1|NTRK2|EPHA4|BMP5|PLXNA1|PLXNB2|ZEB2	0.004
GO Biological Process	Intracellular transport of virus	5	VPS37B|UBAP1|VPS37A|MVB12B|VPS28	0.0041
GO Biological Process	Histone modification	11	SETD7|KDM1B|KMT2E|PRMT5|HDAC6|UBE2A|BCOR|WHSC1|KAT6A|HDAC9|TET2	0.0042
GO Biological Process	Regulation of mitotic cell cycle phase transition	12	CCL2|CDKN1B|PLK2|KMT2E|NEUROG1|PLAGL1|GADD45A|CDKN2D|DYNC1I2|PPP2R5C|PPP1R9B|MUC1	0.0042
GO Biological Process	mRNA splicing, via spliceosome	10	HNRNPH3|PRMT5|HNRNPM|SF3B1|PCBP2|HNRNPK|DDX17|SNRPN|NOVA1|SRSF5	0.0047
GO Biological Process	Nucleotide-binding oligomerization domain containing signaling pathway	4	TAB2|IRAK1|CYLD|TRAF6	0.0047
GO Biological Process	Regulation of blood vessel endothelial cell migration	6	PLK2|FBXW7|EPHA2|GADD45A|ETS1|HDAC9	0.0049
GO Biological Process	Positive regulation of cellular component organization	22	NGFR|NTN1|CDKN1B|KALRN|PLXNC1|NTRK2|FBXW7|EPHA4|KMT2E|NEUROG1|HDAC6|EPHA2|BMP5|ARHGEF7|HNRNPK|VPS28|BCL2L11|PLXNA1|NTF3|PLXNB2|ZEB2|MUC1	0.0049
GO Biological Process	Chordate embryonic development	15	PHF6|RSPO3|EPHA2|HOXB1|PAX2|BMP5|UBE2A|BCOR|HES5|BCL2L11|BRD2|PLXNB2|TRAF6|KRT8|ZEB2	0.0051
GO Biological Process	Negative regulation of cellular protein metabolic process	20	NGFR|CDKN1B|TIMP3|EPHA4|COL7A1|HDAC6|PAX2|GADD45A|XIAP|VPS28|BCOR|PPP2R4|CDKN2D|CYLD|PTPN13|NTF3|TIA1|CDKN1C|IKBKB|PPP1R9B	0.0052
GO Biological Process	Regulation of cell morphogenesis	13	NGFR|NTN1|CCL2|KALRN|PLXNC1|NTRK2|EPHA4|MAP2|ARHGEF7|CSPG5|PLXNA1|PLXNB2|ZEB2	0.0053
GO Biological Process	Anatomical structure formation involved in morphogenesis	18	CCL2|MEIS1|NEUROG1|COL7A1|OTX2|RSPO3|EPHA2|HOXB1|PAX2|BMP5|HES5|ETS1|BCL2L11|BRD2|PLXNB2|TRAF6|KRT8|ZEB2	0.0056
GO Biological Process	Cell cycle arrest	7	CDKN1B|KMT2E|PLAGL1|GADD45A|CDKN2D|CDKN1C|PPP1R9B	0.0059
GO Biological Process	Primary neural tube formation	6	PAX2|BMP5|BRD2|PLXNB2|TRAF6|ZEB2	0.0059
GO Biological Process	Negative regulation of catalytic activity	17	NGFR|CDKN1B|MKKS|TIMP3|COL7A1|HDAC6|MAP2|GRM3|PAX2|GADD45A|XIAP|PPP2R4|CDKN2D|HDAC9|CDKN1C|IKBKB|PPP1R9B	0.0059
GO Biological Process	Regulation of cell cycle	22	CCL2|CDKN1B|CCNI|PLK2|FBXW7|KMT2E|NEUROG1|PRMT5|PLAGL1|GADD45A|E2F6|ETS1|BCL2L11|CDKN2D|DYNC1I2|CYLD|TRIM32|PPP2R5C|CDKN1C|SRSF5|PPP1R9B|MUC1	0.0059
GO Biological Process	Regulation of DNA-binding transcription factor activity	12	NEUROG2|NEUROG1|MAPK11|TAB2|IRAK1|TRAF1|CYLD|MAVS|TRIM32|IKBKB|TRAF6|TRAF3	0.0061
GO Biological Process	Regulation of neuron projection development	13	NGFR|NTN1|KALRN|PLXNC1|PLK2|NTRK2|EPHA4|MAP2|BMP5|PLXNA1|PLXNB2|VIM|ZEB2	0.0065
GO Biological Process	Regulation of I-kappaB kinase/NF-kappaB signaling	9	PLK2|TAB2|IRAK1|TRAF1|MAVS|TRIM32|IKBKB|TRAF6|TRAF3	0.0066
GO Biological Process	Positive regulation of protein modification process	22	CCL2|CDKN1B|NTRK2|FBXW7|EPHA4|KMT2E|MAPK11|HDAC6|TAB2|IRAK1|BMP5|GADD45A|XIAP|TRAF1|HES5|PPP2R4|NTF3|MAVS|TRAF6|ZEB2|TRAF3|MUC1	0.0073
GO Biological Process	Negative regulation of gene expression	30	CDKN1B|MKKS|FST|FBXW7|KDM1B|PHF6|HDAC6|EPHA2|PCBP2|PAX2|GADD45A|XIAP|HNRNPK|BCOR|HES5|E2F6|WHSC1|DDX17|KAT6A|NT5C3B|CYLD|TIA1|MAVS|HDAC9|RBFOX2|CDKN1C|CBFB|TRAF6|ZEB2|MUC1	0.0076
GO Biological Process	Negative regulation of hydrolase activity	12	NGFR|MKKS|TIMP3|COL7A1|MAP2|PAX2|XIAP|PPP2R4|CDKN2D|HDAC9|IKBKB|PPP1R9B	0.0077
GO Biological Process	Viral life cycle	8	CCL2|VPS37B|UBAP1|VPS37A|EPHA2|PCBP2|MVB12B|VPS28	0.008
GO Biological Process	Semaphorin-plexin signaling pathway involved in axon guidance	3	PLXNC1|PLXNA1|PLXNB2	0.0082
GO Biological Process	Response to amphetamine	4	PDE1B|TH|HDAC9|PPP1R9B	0.0083
GO Biological Process	Regulation of mitotic cell cycle	15	CCL2|CDKN1B|PLK2|KMT2E|NEUROG1|PRMT5|PLAGL1|GADD45A|CDKN2D|DYNC1I2|CYLD|PPP2R5C|CDKN1C|PPP1R9B|MUC1	0.0083
GO Biological Process	Negative regulation of animal organ morphogenesis	4	RSPO2|FBXW7|PAX2|BCOR	0.0083
GO Biological Process	Positive regulation of cell projection organization	11	NGFR|NTN1|KALRN|PLXNC1|NTRK2|EPHA4|BMP5|ARHGEF7|PLXNA1|PLXNB2|ZEB2	0.009
GO Biological Process	Stress-activated MAPK cascade	6	MAPK11|TAB2|IRAK1|FGF12|IKBKB|TRAF6	0.009
GO Biological Process	Sensory organ morphogenesis	9	NTN1|MEIS1|NTRK2|ZIC1|NEUROG1|EPHA2|PAX2|COL5A2|TH	0.009
GO Biological Process	Cellular response to fibroblast growth factor stimulus	6	CCL2|HNRNPM|FGF17|TIA1|RBFOX2|FGF12	0.0093
GO Biological Process	Regulation of cell motility	18	NTN1|CCL2|MKKS|PLXNC1|PLK2|FBXW7|HDAC6|EPHA2|BMP5|GADD45A|ARHGEF7|LAMA1|ETS1|PLXNA1|NTF3|TRIM32|HDAC9|PLXNB2	0.0093
GO Biological Process	Epithelium development	20	NGFR|NTN1|MKKS|FST|HNRNPH3|RSPO2|EPHA4|RSPO3|EPHA2|PAX2|BMP5|HES5|LAMA1|PLXNA1|BRD2|PLXNB2|TRAF6|VIM|KRT8|ZEB2	0.0101
GO Biological Process	Tissue development	27	NGFR|NTN1|PLOD1|EFNB1|MEST|MKKS|FST|HNRNPH3|RSPO2|EPHA4|BMP1|COL7A1|RSPO3|EPHA2|PAX2|BMP5|HES5|LAMA1|PLXNA1|BRD2|DDX17|BMPR1B|PLXNB2|TRAF6|VIM|KRT8|ZEB2	0.0102
GO Biological Process	Positive regulation of DNA-binding transcription factor activity	9	NEUROG2|NEUROG1|TAB2|IRAK1|TRAF1|MAVS|TRIM32|IKBKB|TRAF6	0.0105
GO Biological Process	Positive regulation of MAPK cascade	13	CCL2|NTRK2|FBXW7|EPHA4|MAPK11|TAB2|IRAK1|GADD45A|TRAF1|NTF3|TRAF6|ZEB2|TRAF3	0.0106
GO Biological Process	Regulation of GTP binding	3	EPHA4|ARHGEF7|STMN1	0.0113
GO Biological Process	Regulation of cell migration	17	NTN1|CCL2|PLXNC1|PLK2|FBXW7|HDAC6|EPHA2|BMP5|GADD45A|ARHGEF7|LAMA1|ETS1|PLXNA1|NTF3|TRIM32|HDAC9|PLXNB2	0.0116
GO Biological Process	Regulation of cytokine-mediated signaling pathway	7	IRAK1|TRAF1|CYLD|MAVS|TRIM32|CBFB|IKBKB	0.012
GO Biological Process	Protein phosphorylation	18	CCL2|KALRN|PLK2|NTRK2|EPHA4|MAPK11|EPHA2|FGF17|TAB2|IRAK1|LAMA1|PPP4R1|CLK1|BMPR1B|FGF12|IKBKB|TRAF6|PPP1R9B	0.012
GO Biological Process	Regulation of alternative mRNA splicing, via spliceosome	5	QKI|DDX17|RBFOX2|NOVA1|SRSF5	0.0123
GO Biological Process	Positive regulation of intracellular signal transduction	19	CCL2|PLK2|NTRK2|FBXW7|EPHA4|MAPK11|FGF17|TAB2|IRAK1|GADD45A|TRAF1|BCL2L11|NTF3|MAVS|TRIM32|IKBKB|TRAF6|ZEB2|TRAF3	0.0123
GO Biological Process	Regulation of intrinsic apoptotic signaling pathway	7	FBXW7|HNRNPK|BCL2L11|CDKN2D|CYLD|TRIM32|MUC1	0.0123
GO Biological Process	Regulation of cell adhesion	15	EFNB1|CCL2|PLXNC1|EPHA2|IRAK1|ARHGEF7|CSPG5|LAMA1|ETS1|PLXNA1|CYLD|PLXNB2|CBFB|TRAF6|MUC1	0.013
GO Biological Process	Chromatin organization	15	SETD7|KDM1B|KMT2E|PRMT5|NAP1L5|HDAC6|SMARCA1|UBE2A|BCOR|WHSC1|BRD2|KAT6A|HDAC9|BCORL1|TET2	0.0131
GO Biological Process	Negative regulation of neuron differentiation	8	NGFR|NTN1|MEIS1|PLK2|EPHA4|MAP2|HES5|VIM	0.0132
GO Biological Process	Regulation of intrinsic apoptotic signaling pathway in response to DNA damage	4	HNRNPK|CDKN2D|TRIM32|MUC1	0.0133
GO Biological Process	Programmed cell death	19	NGFR|NTN1|CDKN1B|PDE1B|EPHA2|PLAGL1|GADD45A|XIAP|TRAF1|PAX3|BCL2L11|CDKN2D|PPP2R2B|CYLD|TIA1|PPP2R5C|PEG10|KRT8|TRAF3	0.0138
GO Biological Process	Positive regulation of cell death	15	NGFR|CCL2|CDKN1B|KALRN|TIMP3|FBXW7|HDAC6|GADD45A|ARHGEF7|BCL2L11|PPP2R4|CYLD|TIA1|BMPR1B|TRAF6	0.014
GO Biological Process	Cartilage development	7	MKKS|RSPO2|BMP1|COL7A1|BMP5|HES5|BMPR1B	0.0149
GO Biological Process	Negative regulation of cell cycle	13	CCL2|CDKN1B|PLK2|KMT2E|PLAGL1|GADD45A|E2F6|ETS1|CDKN2D|PPP2R5C|CDKN1C|PPP1R9B|MUC1	0.0159
GO Biological Process	Nerve development	5	NGFR|NEUROG1|HOXB1|PAX2|NTF3	0.0163
GO Biological Process	Cellular response to stress	26	CCL2|CDKN1B|SETD7|PLK2|FBXW7|HNRNPM|MAPK11|HDAC6|EPHA2|PLAGL1|TAB2|IRAK1|PAX2|GADD45A|XIAP|UBE2A|WHSC1|ETS1|BCL2L11|CDKN2D|KAT6A|PPP2R5C|FGF12|IKBKB|TRAF6|MUC1	0.0163
GO Biological Process	Regulation of response to stress	23	PLK2|PPP4C|FBXW7|EPHA4|HDAC6|PCBP2|TAB2|GADD45A|XIAP|TRAF1|HNRNPK|WHSC1|ETS1|BCL2L11|CDKN2D|CYLD|MAVS|TRIM32|IKBKB|TRAF6|ZEB2|TRAF3|MUC1	0.0163
GO Biological Process	Organonitrogen compound catabolic process	19	VPS37B|FBXW7|PDE9A|UBAP1|VPS37A|HDAC6|GAD1|ENTPD4|PCBP2|MVB12B|UBE2A|VPS28|CSPG5|CYLD|TRIM32|PPP2R5C|PDE10A|TET2|NT5C3A	0.0163
GO Biological Process	Positive regulation of phosphate metabolic process	20	CCL2|CDKN1B|NTRK2|FBXW7|EPHA4|MAPK11|HDAC6|EPHA2|TAB2|IRAK1|BMP5|GADD45A|TRAF1|HES5|PPP2R4|NTF3|MAVS|TRAF6|ZEB2|TRAF3	0.0168
GO Biological Process	Regulation of exit from mitosis	3	CDKN1B|NEUROG1|PPP1R9B	0.017
GO Biological Process	Pattern recognition receptor signaling pathway	6	TAB2|IRAK1|CYLD|IKBKB|TRAF6|TRAF3	0.0172
GO Biological Process	Fibroblast growth factor receptor signaling pathway	5	HNRNPM|FGF17|TIA1|RBFOX2|FGF12	0.0178
GO Biological Process	Eye development	10	MEIS1|NTRK2|EPHA2|PAX2|COL5A2|HES5|TH|LAMA1|BMPR1B|VIM	0.0186
GO Biological Process	Positive regulation of programmed cell death	14	NGFR|CCL2|KALRN|TIMP3|FBXW7|HDAC6|GADD45A|ARHGEF7|BCL2L11|PPP2R4|CYLD|TIA1|BMPR1B|TRAF6	0.0196
GO Biological Process	Positive regulation of phosphorylation	19	CCL2|CDKN1B|NTRK2|FBXW7|EPHA4|MAPK11|HDAC6|EPHA2|TAB2|IRAK1|BMP5|GADD45A|TRAF1|HES5|NTF3|MAVS|TRAF6|ZEB2|TRAF3	0.0199
GO Biological Process	Regulation of type I interferon production	6	PCBP2|IRAK1|CYLD|MAVS|TRIM32|TRAF3	0.0205
GO Biological Process	Regulation of JNK cascade	7	EPHA4|GADD45A|TRAF1|CYLD|TRAF6|ZEB2|TRAF3	0.0207
GO Biological Process	Response to acid chemical	6	CDKN1B|NTRK2|COL5A2|TH|KRT8|PPP1R9B	0.0211
GO Biological Process	Dephosphorylation	9	PPP4C|PPP2R5E|PPP2R2B|PPP4R1|NT5C3B|PTPN13|PPP1R3E|PPP2R5C|NT5C3A	0.0219
GO Biological Process	Ephrin receptor signaling pathway	5	EFNB1|KALRN|EPHA4|EPHA2|ARHGEF7	0.0222
GO Biological Process	Negative regulation of mitotic cell cycle	9	CCL2|CDKN1B|PLK2|PLAGL1|GADD45A|CDKN2D|PPP2R5C|CDKN1C|MUC1	0.0223
GO Biological Process	Regulation of protein serine/threonine kinase activity	12	CDKN1B|CCNI|EPHA4|MAPK11|TAB2|IRAK1|GADD45A|CDKN2D|NTF3|CDKN1C|TRAF6|ZEB2	0.0224
GO Biological Process	Regulation of cell cycle process	15	CCL2|CDKN1B|PLK2|FBXW7|KMT2E|NEUROG1|PRMT5|PLAGL1|GADD45A|E2F6|CDKN2D|DYNC1I2|PPP2R5C|PPP1R9B|MUC1	0.0225
GO Biological Process	mRNA metabolic process	14	HNRNPH3|CPSF6|PRMT5|HNRNPM|SF3B1|PCBP2|QKI|HNRNPK|DDX17|SNRPN|NT5C3B|RBFOX2|NOVA1|SRSF5	0.0225
GO Biological Process	Positive regulation of protein phosphorylation	18	CCL2|CDKN1B|NTRK2|FBXW7|EPHA4|MAPK11|HDAC6|TAB2|IRAK1|BMP5|GADD45A|TRAF1|HES5|NTF3|MAVS|TRAF6|ZEB2|TRAF3	0.0226
GO Biological Process	Embryonic organ development	11	NTN1|MKKS|ZIC1|NEUROG1|RSPO3|EPHA2|HOXB1|PAX2|BMP5|TH|KRT8	0.0226
GO Biological Process	Negative regulation of protein modification process	13	CDKN1B|TIMP3|GADD45A|VPS28|BCOR|PPP2R4|CDKN2D|CYLD|PTPN13|NTF3|CDKN1C|IKBKB|PPP1R9B	0.0234
GO Biological Process	Social behavior	4	KALRN|MKKS|GAD1|TH	0.024
GO Biological Process	Positive regulation of leukocyte adhesion to vascular endothelial cell	3	IRAK1|ETS1|TRAF6	0.024
GO Biological Process	Positive regulation of JNK cascade	6	EPHA4|GADD45A|TRAF1|TRAF6|ZEB2|TRAF3	0.0252
GO Biological Process	Neural tube closure	5	PAX2|BRD2|PLXNB2|TRAF6|ZEB2	0.0259
GO Biological Process	Camera-type eye development	9	MEIS1|NTRK2|EPHA2|PAX2|HES5|TH|LAMA1|BMPR1B|VIM	0.0266
GO Biological Process	Multi-organism process	18	CCNI|KALRN|MKKS|FST|VPS37B|UBAP1|KDM1B|VPS37A|MVB12B|QKI|UBE2A|VPS28|TH|ETS1|BCL2L11|BRD2|BMPR1B|PPP1R9B	0.0266
GO Biological Process	Ubiquitin-dependent protein catabolic process	12	VPS37B|FBXW7|UBAP1|VPS37A|HDAC6|PCBP2|MVB12B|UBE2A|VPS28|CYLD|TRIM32|PPP2R5C	0.0267
GO Biological Process	Viral budding via host ESCRT complex	3	VPS37B|VPS37A|VPS28	0.0267
GO Biological Process	Positive regulation of I-kappaB kinase/NF-kappaB signaling	7	PLK2|TAB2|IRAK1|MAVS|TRIM32|IKBKB|TRAF6	0.0268
GO Biological Process	Positive regulation of cell cycle	10	CDKN1B|PLK2|KMT2E|NEUROG1|PLAGL1|GADD45A|BCL2L11|TRIM32|PPP2R5C|MUC1	0.0268
GO Biological Process	Phosphate-containing compound metabolic process	29	CCL2|KALRN|PLK2|NTRK2|PPP4C|EPHA4|PDE9A|MAPK11|PPP2R5E|EPHA2|ENTPD4|FGF17|TAB2|IRAK1|LAMA1|PPP2R2B|PPP4R1|NT5C3B|CLK1|PTPN13|BMPR1B|PPP1R3E|PPP2R5C|FGF12|IKBKB|TRAF6|PDE10A|PPP1R9B|NT5C3A	0.0273
GO Biological Process	Negative regulation of cell population proliferation	14	NGFR|CCL2|CDKN1B|MEIS1|FBXW7|MAPK11|FABP7|BMP5|ETS1|CDKN2D|BMPR1B|TRIM32|PPP2R5C|CDKN1C	0.0273
GO Biological Process	Peptidyl-amino acid modification	16	PLOD1|SETD7|PLK2|NTRK2|EPHA4|KMT2E|PRMT5|HDAC6|EPHA2|WHSC1|PPP2R4|KAT6A|CLK1|HDAC9|IKBKB|TET2	0.028
GO Biological Process	Hematopoietic or lymphoid organ development	13	PDE1B|FST|MEIS1|KMT2E|EPHA2|GAB2|BCL2L11|KAT6A|CYLD|HDAC9|CBFB|TRAF6|TET2	0.0285
GO Biological Process	Histone methylation	5	SETD7|KMT2E|PRMT5|WHSC1|TET2	0.0286
GO Biological Process	Negative regulation of odontogenesis	2	RSPO2|BCOR	0.0291
GO Biological Process	Learning or memory	8	KALRN|PDE1B|PLK2|NTRK2|NEUROG1|TH|NTF3|PPP1R9B	0.0293
GO Biological Process	Inner ear development	7	NTN1|CDKN1B|EPHA4|ZIC1|NEUROG1|PAX2|HES5	0.0293
GO Biological Process	Response to interleukin-1	7	CCL2|MAPK11|TAB2|IRAK1|ETS1|IKBKB|TRAF6	0.0299
GO Biological Process	Negative regulation of cell cycle process	9	CCL2|CDKN1B|PLK2|PLAGL1|GADD45A|E2F6|CDKN2D|PPP2R5C|MUC1	0.0312
GO Biological Process	Cellular response to DNA damage stimulus	15	CDKN1B|SETD7|PLK2|FBXW7|EPHA2|PLAGL1|GADD45A|XIAP|UBE2A|WHSC1|BCL2L11|CDKN2D|PPP2R5C|TRAF6|MUC1	0.0313
GO Biological Process	Negative regulation of cell development	9	NGFR|NTN1|MEIS1|PLK2|FBXW7|EPHA4|MAP2|HES5|VIM	0.0321
GO Biological Process	Regulation of bicellular tight junction assembly	3	EPHA2|CBFB|IKBKB	0.0321
GO Biological Process	Positive regulation of MAP kinase activity	8	EPHA4|MAPK11|TAB2|IRAK1|GADD45A|NTF3|TRAF6|ZEB2	0.0329
GO Biological Process	Regulation of cyclin-dependent protein serine/threonine kinase activity	5	CDKN1B|CCNI|GADD45A|CDKN2D|CDKN1C	0.0331
GO Biological Process	Protein dephosphorylation	7	PPP4C|PPP2R5E|PPP2R2B|PPP4R1|PTPN13|PPP1R3E|PPP2R5C	0.0335
GO Biological Process	Negative regulation of response to stimulus	24	NGFR|NTN1|CCL2|MKKS|FST|TIMP3|PLK2|FBXW7|EPHA4|DLK1|EPHA2|PCBP2|FABP7|BMP5|ARHGEF7|ETS1|CDKN2D|CYLD|TRIM32|STMN1|PPP2R5C|PEG10|PDE10A|MUC1	0.0338
GO Biological Process	Cell cycle process	17	CDKN1B|CCNI|PLK2|FBXW7|KMT2E|PLAGL1|GADD45A|E2F6|BCL2L11|PPP2R4|CDKN2D|DYNC1I2|STMN1|PPP2R5C|CDKN1C|PPP1R9B|MUC1	0.0339
GO Biological Process	Regulation of GTPase activity	11	CCL2|KALRN|MKKS|PLXNC1|NTRK2|EPHA4|EPHA2|ARHGEF7|PLXNA1|NTF3|PLXNB2	0.0349
GO Biological Process	Negative regulation of apoptotic process	16	NGFR|CCL2|CDKN1B|PLK2|NTRK2|IRAK1|PAX2|BMP5|XIAP|HNRNPK|CDKN2D|NTF3|TRIM32|IKBKB|TRAF6|MUC1	0.0358
GO Biological Process	Regulation of tumor necrosis factor-mediated signaling pathway	4	TRAF1|CYLD|TRIM32|IKBKB	0.0366
GO Biological Process	Toll-like receptor signaling pathway	5	TAB2|IRAK1|IKBKB|TRAF6|TRAF3	0.0369
GO Biological Process	Negative regulation of neuron projection development	6	NGFR|NTN1|PLK2|EPHA4|MAP2|VIM	0.037
GO Biological Process	Regulation of epithelial cell differentiation	6	CDKN1B|PAX2|HES5|CBFB|IKBKB|ZEB2	0.037
GO Biological Process	Eye morphogenesis	6	MEIS1|NTRK2|EPHA2|PAX2|COL5A2|TH	0.037
GO Biological Process	Vestibulocochlear nerve formation	2	NEUROG1|PAX2	0.0379
GO Biological Process	Negative regulation of cell differentiation	14	NGFR|NTN1|FST|MEIS1|PLK2|FBXW7|EPHA4|PRMT5|MAP2|BMP5|COL5A2|HES5|CBFB|VIM	0.0379
GO Biological Process	cGMP catabolic process	2	PDE9A|PDE10A	0.0379
GO Biological Process	Positive regulation of cellular protein localization	9	NGFR|B3GAT3|FBXW7|ZIC1|EPHA2|VPS28|CYLD|MAVS|PPP1R9B	0.0389
GO Biological Process	Hemopoiesis	12	PDE1B|FST|MEIS1|KMT2E|EPHA2|GAB2|KAT6A|CYLD|HDAC9|CBFB|TRAF6|TET2	0.0408
GO Biological Process	Positive regulation of protein serine/threonine kinase activity	9	CDKN1B|EPHA4|MAPK11|TAB2|IRAK1|GADD45A|NTF3|TRAF6|ZEB2	0.043
GO Biological Process	Regulation of cellular response to growth factor stimulus	8	NGFR|FST|OTX2|XIAP|HES5|NTF3|CDKN1C|PEG10	0.0434
GO Biological Process	Proteoglycan biosynthetic process	4	B3GAT3|B3GALT6|CSPG5|BMPR1B	0.0443
GO Biological Process	Positive regulation of NF-kappaB transcription factor activity	6	TAB2|IRAK1|TRAF1|TRIM32|IKBKB|TRAF6	0.0443
GO Biological Process	Apoptotic process	16	NGFR|NTN1|PDE1B|EPHA2|PLAGL1|GADD45A|XIAP|TRAF1|PAX3|BCL2L11|PPP2R2B|TIA1|PPP2R5C|PEG10|KRT8|TRAF3	0.0449
GO Biological Process	Positive regulation of cell population proliferation	16	NGFR|NTN1|EFNB1|CDKN1B|MEIS1|NTRK2|FGF17|GAB2|IRAK1|PAX2|BMP5|UBE2A|HES5|ETS1|NTF3|TRAF6	0.0449
GO Biological Process	Response to cytokine	18	CCL2|PDE1B|MKKS|TIMP3|MAPK11|GAB2|TAB2|IRAK1|TRAF1|ETS1|PTPN13|TRIM32|IKBKB|TRAF6|VIM|KRT8|TRAF3|MUC1	0.0449
GO Biological Process	Regulation of odontogenesis	3	NGFR|RSPO2|BCOR	0.0449
GO Biological Process	Positive regulation of apoptotic process	13	NGFR|CCL2|KALRN|TIMP3|FBXW7|GADD45A|ARHGEF7|BCL2L11|PPP2R4|CYLD|TIA1|BMPR1B|TRAF6	0.0449
GO Biological Process	Negative regulation of developmental growth	5	NTN1|CDKN1B|MEIS1|MAPK11|MAP2	0.0449
GO Biological Process	Morphogenesis of a branching epithelium	6	RSPO2|RSPO3|EPHA2|PAX2|LAMA1|PLXNA1	0.0449
GO Biological Process	Reproductive system development	10	CDKN1B|MKKS|FST|NEUROG1|RSPO3|BMP5|BCL2L11|BMPR1B|KRT8|PPP1R9B	0.0449
GO Biological Process	Positive regulation of catalytic activity	22	NGFR|CCL2|CDKN1B|KALRN|B3GAT3|NTRK2|FBXW7|EPHA4|MAPK11|PPP2R5E|EPHA2|TAB2|IRAK1|GADD45A|ARHGEF7|BCL2L11|PPP2R4|DYNC1I2|NTF3|PPP2R5C|TRAF6|ZEB2	0.0472
GO Biological Process	Cell adhesion	16	NTN1|EFNB1|NID2|CCL2|PLXNC1|EPHA4|COL7A1|EPHA2|BMP5|ARHGEF7|HES5|LAMA1|BCL2L11|COL4A6|SGCE|PLXNB2	0.0473
GO Biological Process	Reproductive behavior	3	KALRN|TH|PPP1R9B	0.0484
GO Biological Process	Negative regulation of cellular biosynthetic process	23	CDKN1B|FST|FBXW7|KDM1B|PRMT5|PHF6|HDAC6|PAX2|BMP5|GADD45A|BCOR|HES5|E2F6|WHSC1|KAT6A|TIA1|HDAC9|RBFOX2|CDKN1C|CBFB|TRAF6|ZEB2|MUC1	0.0484
GO Biological Process	Neurotrophin signaling pathway	3	NGFR|NTRK2|NTF3	0.0484
KEGG Pathways	Small cell lung cancer	9	CDKN1B|GADD45A|XIAP|TRAF1|LAMA1|COL4A6|IKBKB|TRAF6|TRAF3	1.83e-05
KEGG Pathways	NF-kappa B signaling pathway	9	TAB2|IRAK1|GADD45A|XIAP|TRAF1|CYLD|IKBKB|TRAF6|TRAF3	1.92e-05
KEGG Pathways	Epstein-Barr virus infection	11	CDKN1B|MAPK11|TAB2|IRAK1|GADD45A|BCL2L11|MAVS|IKBKB|TRAF6|VIM|TRAF3	3.52e-05
KEGG Pathways	MAPK signaling pathway	12	NGFR|NTRK2|MAPK11|EPHA2|FGF17|TAB2|IRAK1|GADD45A|NTF3|STMN1|IKBKB|TRAF6	0.00018
KEGG Pathways	PI3K-Akt signaling pathway	13	NGFR|CDKN1B|NTRK2|PPP2R5E|EPHA2|FGF17|LAMA1|BCL2L11|PPP2R2B|COL4A6|NTF3|PPP2R5C|IKBKB	0.00018
KEGG Pathways	FoxO signaling pathway	8	CDKN1B|SETD7|PLK2|MAPK11|GADD45A|BCL2L11|CDKN2D|IKBKB	0.00038
KEGG Pathways	RIG-I-like receptor signaling pathway	6	MAPK11|CYLD|MAVS|IKBKB|TRAF6|TRAF3	0.00088
KEGG Pathways	Toxoplasmosis	7	MAPK11|TAB2|IRAK1|XIAP|LAMA1|IKBKB|TRAF6	0.00088
KEGG Pathways	Neurotrophin signaling pathway	7	NGFR|NTRK2|MAPK11|IRAK1|NTF3|IKBKB|TRAF6	0.0011
KEGG Pathways	MicroRNAs in cancer	8	CDKN1B|TIMP3|HNRNPK|BCL2L11|STMN1|IKBKB|VIM|ZEB2	0.0011
KEGG Pathways	NOD-like receptor signaling pathway	8	CCL2|MAPK11|TAB2|XIAP|MAVS|IKBKB|TRAF6|TRAF3	0.0016
KEGG Pathways	Yersinia infection	7	CCL2|MAPK11|TAB2|IRAK1|ARHGEF7|IKBKB|TRAF6	0.0016
KEGG Pathways	Axon guidance	8	NTN1|EFNB1|PLXNC1|EPHA4|EPHA2|PLXNA1|BMPR1B|PLXNB2	0.0017
KEGG Pathways	IL-17 signaling pathway	6	CCL2|MAPK11|TAB2|IKBKB|TRAF6|TRAF3	0.002
KEGG Pathways	Measles	7	CDKN1B|TAB2|IRAK1|MAVS|IKBKB|TRAF6|TRAF3	0.0021
KEGG Pathways	Lysine degradation	5	PLOD1|SETD7|KMT2E|COLGALT2|WHSC1	0.0022
KEGG Pathways	Signaling pathways regulating pluripotency of stem cells	7	MEIS1|NEUROG1|MAPK11|HOXB1|SMAD9|KAT6A|BMPR1B	0.0022
KEGG Pathways	Chagas disease	6	CCL2|MAPK11|IRAK1|PPP2R2B|IKBKB|TRAF6	0.0023
KEGG Pathways	Toll-like receptor signaling pathway	6	MAPK11|TAB2|IRAK1|IKBKB|TRAF6|TRAF3	0.0024
KEGG Pathways	Pathways in cancer	13	CDKN1B|FGF17|GADD45A|XIAP|TRAF1|HES5|LAMA1|ETS1|BCL2L11|COL4A6|IKBKB|TRAF6|TRAF3	0.0024
KEGG Pathways	TNF signaling pathway	6	CCL2|MAPK11|TAB2|TRAF1|IKBKB|TRAF3	0.0035
KEGG Pathways	Hepatitis B	7	MAPK11|TAB2|IRAK1|MAVS|IKBKB|TRAF6|TRAF3	0.0035
KEGG Pathways	Ras signaling pathway	8	NGFR|NTRK2|EPHA2|FGF17|GAB2|ETS1|NTF3|IKBKB	0.0048
KEGG Pathways	Osteoclast differentiation	6	MAPK11|GAB2|TAB2|CYLD|IKBKB|TRAF6	0.0048
KEGG Pathways	Transcriptional misregulation in cancer	7	NGFR|CDKN1B|MEIS1|GADD45A|TRAF1|WHSC1|PAX3	0.0048
KEGG Pathways	Purine metabolism	6	PDE1B|PDE9A|ENTPD4|NT5C3B|PDE10A|NT5C3A	0.0057
KEGG Pathways	Apoptosis	6	GADD45A|XIAP|TRAF1|BCL2L11|PTPN13|IKBKB	0.0066
KEGG Pathways	Human papillomavirus infection	9	CDKN1B|PPP2R5E|HES5|LAMA1|PPP2R2B|COL4A6|PPP2R5C|IKBKB|TRAF3	0.0095
KEGG Pathways	Apoptosis - multiple species	3	NGFR|XIAP|BCL2L11	0.0206
KEGG Pathways	Sphingolipid signaling pathway	5	MAPK11|PPP2R5E|GAB2|PPP2R2B|PPP2R5C	0.0219
KEGG Pathways	Leishmaniasis	4	MAPK11|TAB2|IRAK1|TRAF6	0.0229
KEGG Pathways	Viral carcinogenesis	6	CDKN1B|HDAC6|TRAF1|HNRNPK|HDAC9|TRAF3	0.0274
KEGG Pathways	Chronic myeloid leukemia	4	CDKN1B|GAB2|GADD45A|IKBKB	0.0274
KEGG Pathways	Dopaminergic synapse	5	MAPK11|PPP2R5E|TH|PPP2R2B|PPP2R5C	0.0292
KEGG Pathways	Ubiquitin mediated proteolysis	5	FBXW7|XIAP|UBE2A|TRIM32|TRAF6	0.0353
KEGG Pathways	Human immunodeficiency virus 1 infection	6	AP1G2|MAPK11|TAB2|IRAK1|IKBKB|TRAF6	0.042
KEGG Pathways	Salmonella infection	6	MAPK11|TAB2|IRAK1|DYNC1I2|IKBKB|TRAF6	0.0457
KEGG Pathways	TGF-beta signaling pathway	4	FST|BMP5|SMAD9|BMPR1B	0.046
Reactome Pathways	Late endosomal microautophagy	8	PLIN3|VPS37B|UBAP1|VPS37A|HDAC6|MVB12B|VPS28|VIM	1.39e-06
Reactome Pathways	Death Receptor Signalling	11	NGFR|KALRN|TAB2|IRAK1|XIAP|TRAF1|ARHGEF7|BCL2L11|CYLD|IKBKB|TRAF6	1.57e-05
Reactome Pathways	Signal Transduction	44	NGFR|PLIN3|CCL2|CDKN1B|KALRN|PDE1B|FST|RSPO2|NTRK2|FBXW7|KDM1B|HNRNPM|MAPK11|HDAC6|PPP2R5E|DLK1|RSPO3|FGF17|GAB2|GRM3|TAB2|FABP7|IRAK1|XIAP|TRAF1|COL5A2|ARHGEF7|HES5|SMAD9|LAMA1|BCL2L11|DYNC1I2|CYLD|NTF3|TIA1|BMPR1B|HDAC9|STMN1|PPP2R5C|RBFOX2|CBFB|IKBKB|TRAF6|PDE10A	0.00015
Reactome Pathways	Membrane binding and targetting of GAG proteins	5	VPS37B|UBAP1|VPS37A|MVB12B|VPS28	0.00015
Reactome Pathways	NOD1/2 Signaling Pathway	6	MAPK11|TAB2|IRAK1|CYLD|IKBKB|TRAF6	0.00018
Reactome Pathways	Autophagy	9	PLIN3|VPS37B|UBAP1|VPS37A|HDAC6|MVB12B|VPS28|DYNC1I2|VIM	0.00063
Reactome Pathways	Budding and maturation of HIV virion	5	VPS37B|UBAP1|VPS37A|MVB12B|VPS28	0.00094
Reactome Pathways	p75NTR recruits signalling complexes	4	NGFR|IRAK1|IKBKB|TRAF6	0.0011
Reactome Pathways	NF-kB is activated and signals survival	4	NGFR|IRAK1|IKBKB|TRAF6	0.0011
Reactome Pathways	TNFR1-induced NFkappaB signaling pathway	5	TAB2|XIAP|TRAF1|CYLD|IKBKB	0.0011
Reactome Pathways	Endosomal Sorting Complex Required For Transport (ESCRT)	5	VPS37B|UBAP1|VPS37A|MVB12B|VPS28	0.0011
Reactome Pathways	Disease	28	CDKN1B|B3GAT3|CPSF6|VPS37B|PLK2|FBXW7|UBAP1|VPS37A|HDAC6|PPP2R5E|FGF17|MVB12B|GAB2|QKI|HNRNPK|VPS28|HES5|B3GALT6|SLC22A18|CSPG5|BCL2L11|DYNC1I2|HDAC9|PPP2R5C|CDKN1C|IKBKB|TRAF3|MUC1	0.0013
Reactome Pathways	p75 NTR receptor-mediated signalling	7	NGFR|KALRN|IRAK1|ARHGEF7|BCL2L11|IKBKB|TRAF6	0.0014
Reactome Pathways	Collagen biosynthesis and modifying enzymes	6	PLOD1|BMP1|COL7A1|COLGALT2|COL5A2|COL4A6	0.0019
Reactome Pathways	DDX58/IFIH1-mediated induction of interferon-alpha/beta	6	PCBP2|CYLD|MAVS|IKBKB|TRAF6|TRAF3	0.0033
Reactome Pathways	Activated TAK1 mediates p38 MAPK activation	4	MAPK11|TAB2|IRAK1|TRAF6	0.0044
Reactome Pathways	Diseases of signal transduction by growth factor receptors and second messengers	12	CDKN1B|CPSF6|FBXW7|HDAC6|PPP2R5E|FGF17|GAB2|QKI|HES5|BCL2L11|HDAC9|PPP2R5C	0.0044
Reactome Pathways	HCMV Late Events	6	VPS37B|UBAP1|VPS37A|MVB12B|HNRNPK|VPS28	0.0044
Reactome Pathways	HCMV Infection	7	VPS37B|UBAP1|VPS37A|MVB12B|HNRNPK|VPS28|DYNC1I2	0.005
Reactome Pathways	Toll Like Receptor 3 (TLR3) Cascade	6	MAPK11|TAB2|IRAK1|IKBKB|TRAF6|TRAF3	0.0069
Reactome Pathways	Laminin interactions	4	NID2|COL7A1|LAMA1|COL4A6	0.0083
Reactome Pathways	Signaling by Receptor Tyrosine Kinases	13	NTRK2|HNRNPM|MAPK11|FGF17|GAB2|TAB2|COL5A2|ARHGEF7|LAMA1|NTF3|TIA1|STMN1|RBFOX2	0.0083
Reactome Pathways	TRIF(TICAM1)-mediated TLR4 signaling	6	MAPK11|TAB2|IRAK1|IKBKB|TRAF6|TRAF3	0.0083
Reactome Pathways	TAK1 activates NFkB by phosphorylation and activation of IKKs complex	4	TAB2|IRAK1|IKBKB|TRAF6	0.0094
Reactome Pathways	MAP kinase activation	5	MAPK11|TAB2|IRAK1|IKBKB|TRAF6	0.0095
Reactome Pathways	Negative regulators of DDX58/IFIH1 signaling	4	PCBP2|CYLD|MAVS|TRAF3	0.0098
Reactome Pathways	PI5P, PP2A and IER3 Regulate PI3K/AKT Signaling	6	PPP2R5E|FGF17|GAB2|IRAK1|PPP2R5C|TRAF6	0.0106
Reactome Pathways	Regulation of TNFR1 signaling	4	XIAP|TRAF1|CYLD|IKBKB	0.0114
Reactome Pathways	IRAK1 recruits IKK complex	3	IRAK1|IKBKB|TRAF6	0.0139
Reactome Pathways	IRAK1 recruits IKK complex upon TLR7/8 or 9 stimulation	3	IRAK1|IKBKB|TRAF6	0.0139
Reactome Pathways	Signaling by NOTCH1	5	FBXW7|HDAC6|DLK1|HES5|HDAC9	0.0154
Reactome Pathways	Anchoring fibril formation	3	BMP1|COL7A1|COL4A6	0.0154
Reactome Pathways	Cell death signalling via NRAGE, NRIF and NADE	5	NGFR|KALRN|ARHGEF7|BCL2L11|TRAF6	0.0155
Reactome Pathways	NTF3 activates NTRK2 (TRKB) signaling	2	NTRK2|NTF3	0.0159
Reactome Pathways	cGMP effects	3	PDE1B|PDE9A|PDE10A	0.0168
Reactome Pathways	Intracellular signaling by second messengers	9	CDKN1B|PDE1B|PPP2R5E|FGF17|GAB2|IRAK1|XIAP|PPP2R5C|TRAF6	0.0233
Reactome Pathways	Platelet homeostasis	5	PDE1B|PDE9A|PPP2R5E|PPP2R5C|PDE10A	0.0237
Reactome Pathways	NOTCH1 Intracellular Domain Regulates Transcription	4	FBXW7|HDAC6|HES5|HDAC9	0.024
Reactome Pathways	TP53 Regulates Transcription of Cell Cycle Genes	4	CDKN1B|PLK2|PLAGL1|GADD45A	0.0253
Reactome Pathways	EPH-Ephrin signaling	5	EFNB1|KALRN|EPHA4|EPHA2|ARHGEF7	0.0283
Reactome Pathways	Axon guidance	12	NTN1|EFNB1|KALRN|PLXNC1|EPHA4|MAPK11|EPHA2|GAB2|COL5A2|ARHGEF7|LAMA1|PLXNA1	0.0297
Reactome Pathways	JNK (c-Jun kinases) phosphorylation and activation mediated by activated human TAK1	3	TAB2|IRAK1|TRAF6	0.0297
Reactome Pathways	Chaperone Mediated Autophagy	3	PLIN3|HDAC6|VIM	0.0297
Reactome Pathways	PIP3 activates AKT signaling	8	CDKN1B|PPP2R5E|FGF17|GAB2|IRAK1|XIAP|PPP2R5C|TRAF6	0.0301
Reactome Pathways	TRAF6 mediated NF-kB activation	3	MAVS|IKBKB|TRAF6	0.0318
Reactome Pathways	NRAGE signals death through JNK	4	NGFR|KALRN|ARHGEF7|BCL2L11	0.0342
Reactome Pathways	Constitutive Signaling by NOTCH1 PEST Domain Mutants	4	FBXW7|HDAC6|HES5|HDAC9	0.0342
Reactome Pathways	Constitutive Signaling by NOTCH1 HD+PEST Domain Mutants	4	FBXW7|HDAC6|HES5|HDAC9	0.0342
Reactome Pathways	Gene expression (Transcription)	22	CDKN1B|PLK2|FBXW7|KMT2E|PRMT5|MAPK11|HDAC6|SF3B1|RSPO3|GAD1|PLAGL1|IRAK1|GADD45A|E2F6|BCL2L11|BRD2|KAT6A|HDAC9|PPP2R5C|CBFB|TET2|SRSF5	0.0342
Reactome Pathways	A tetrasaccharide linker sequence is required for GAG synthesis	3	B3GAT3|B3GALT6|CSPG5	0.0347
Reactome Pathways	FGFR2 alternative splicing	3	HNRNPM|TIA1|RBFOX2	0.0347
Reactome Pathways	Assembly of collagen fibrils and other multimeric structures	4	BMP1|COL7A1|COL5A2|COL4A6	0.036
Reactome Pathways	Generic Transcription Pathway	19	CDKN1B|PLK2|FBXW7|KMT2E|PRMT5|MAPK11|HDAC6|RSPO3|GAD1|PLAGL1|IRAK1|GADD45A|E2F6|BCL2L11|BRD2|KAT6A|HDAC9|PPP2R5C|CBFB	0.0378
Reactome Pathways	RUNX1 regulates transcription of genes involved in WNT signaling	2	RSPO3|CBFB	0.0387
Reactome Pathways	Cytokine Signaling in Immune system	13	CCL2|CDKN1B|MAPK11|GAB2|TAB2|IRAK1|BCL2L11|PTPN13|IKBKB|TRAF6|VIM|TRAF3|MUC1	0.0465
Reactome Pathways	Signaling by Interleukins	10	CCL2|MAPK11|GAB2|TAB2|IRAK1|PTPN13|IKBKB|TRAF6|VIM|MUC1	0.0465
Reactome Pathways	RNA Polymerase II Transcription	20	CDKN1B|PLK2|FBXW7|KMT2E|PRMT5|MAPK11|HDAC6|RSPO3|GAD1|PLAGL1|IRAK1|GADD45A|E2F6|BCL2L11|BRD2|KAT6A|HDAC9|PPP2R5C|CBFB|SRSF5	0.0465
Reactome Pathways	FGFR1 mutant receptor activation	3	CPSF6|FGF17|GAB2	0.0495
WikiPathways	Small cell lung cancer	9	CDKN1B|GADD45A|TRAF1|LAMA1|COL4A6|CDKN1C|IKBKB|TRAF6|TRAF3	4.77e-05
WikiPathways	PI3K-Akt signaling pathway	14	NGFR|CDKN1B|NTRK2|PPP2R5E|EPHA2|FGF17|LAMA1|BCL2L11|PPP2R2B|COL4A6|NTF3|PPP2R5C|FGF12|IKBKB	9.96e-05
WikiPathways	Novel intracellular components of RIG-I-like receptor (RLR) pathway	7	MAPK11|DDX17|CYLD|MAVS|IKBKB|TRAF6|TRAF3	0.00012
WikiPathways	Neural crest differentiation	8	ZIC1|NEUROG1|HDAC6|HOXB1|HES5|PAX3|ETS1|HDAC9	0.00017
WikiPathways	Oxidative damage response	6	CDKN1B|GADD45A|TRAF1|CDKN1C|TRAF6|TRAF3	0.00017
WikiPathways	TLR4 signaling and tolerance	5	TAB2|IRAK1|IKBKB|TRAF6|TRAF3	0.00039
WikiPathways	Focal adhesion: PI3K-Akt-mTOR-signaling pathway	12	NGFR|CDKN1B|PPP2R5E|EPHA2|FGF17|COL5A2|LAMA1|PPP2R2B|COL4A6|PPP2R5C|FGF12|IKBKB	0.00039
WikiPathways	RANKL/RANK signaling pathway	6	GAB2|TAB2|TRAF1|IKBKB|TRAF6|TRAF3	0.00046
WikiPathways	Apoptosis modulation and signaling	7	IRAK1|XIAP|BCL2L11|PTPN13|IKBKB|TRAF6|TRAF3	0.00054
WikiPathways	miRNAs involvement in the immune response in sepsis	5	TAB2|IRAK1|IKBKB|TRAF6|TRAF3	0.0009
WikiPathways	MAPK signaling pathway	10	NTRK2|MAPK11|FGF17|TAB2|GADD45A|NTF3|STMN1|FGF12|IKBKB|TRAF6	0.0011
WikiPathways	Spinal cord injury	7	NGFR|NTN1|CCL2|CDKN1B|EPHA4|GADD45A|VIM	0.0019
WikiPathways	Ebstein-Barr virus LMP1 signaling	4	IRAK1|TRAF1|IKBKB|TRAF6	0.002
WikiPathways	Interleukin-1 (IL-1) structural pathway	5	MAPK11|TAB2|IRAK1|IKBKB|TRAF6	0.002
WikiPathways	mRNA processing	7	HNRNPM|SF3B1|PCBP2|HNRNPK|SNRPN|CLK1|SRSF5	0.0024
WikiPathways	IL-1 signaling pathway	5	CCL2|TAB2|IRAK1|IKBKB|TRAF6	0.003
WikiPathways	SARS-CoV-2 B.1.1.7 variant antagonises innate immune activation	3	MAVS|TRAF6|TRAF3	0.0032
WikiPathways	Regulation of toll-like receptor signaling pathway	7	MAPK11|TAB2|IRAK1|CYLD|IKBKB|TRAF6|TRAF3	0.0038
WikiPathways	Dopaminergic neurogenesis	4	NEUROG2|OTX2|TH|CDKN1C	0.0038
WikiPathways	Toll-like receptor signaling related to MyD88	4	IRAK1|IKBKB|TRAF6|TRAF3	0.0041
WikiPathways	Hepatitis B infection	7	MAPK11|TAB2|IRAK1|MAVS|IKBKB|TRAF6|TRAF3	0.0048
WikiPathways	Host-pathogen interaction of human coronaviruses - interferon induction	4	MAVS|IKBKB|TRAF6|TRAF3	0.0048
WikiPathways	7q11.23 copy number variation syndrome	6	VPS37B|VPS37A|HDAC6|SF3B1|VPS28|CDKN1C	0.0048
WikiPathways	Toll-like receptor signaling pathway	6	MAPK11|TAB2|IRAK1|IKBKB|TRAF6|TRAF3	0.0048
WikiPathways	Primary focal segmental glomerulosclerosis (FSGS)	5	CDKN1B|PAX2|CDKN1C|VIM|KRT8	0.0067
WikiPathways	Glycogen synthesis and degradation	4	PPP2R5E|PPP2R4|PPP2R2B|PPP2R5C	0.0067
WikiPathways	Fibrin complement receptor 3 signaling pathway	4	CCL2|IRAK1|IKBKB|TRAF6	0.0081
WikiPathways	TNF-related weak inducer of apoptosis (TWEAK) signaling pathway	4	CCL2|TRAF1|IKBKB|TRAF3	0.0085
WikiPathways	Nephrogenesis	3	MEIS1|RSPO3|PAX2	0.0108
WikiPathways	Apoptosis	5	XIAP|TRAF1|BCL2L11|IKBKB|TRAF3	0.0111
WikiPathways	Imatinib and chronic myeloid leukemia	3	CDKN1B|GAB2|GADD45A	0.0133
WikiPathways	Galanin receptor pathway	3	CDKN1B|BCL2L11|CDKN1C	0.0146
WikiPathways	Brain-derived neurotrophic factor (BDNF) signaling pathway	6	NGFR|NTRK2|BCL2L11|NTF3|IKBKB|TRAF6	0.0164
WikiPathways	Apoptosis-related network due to altered Notch3 in ovarian cancer	4	CDKN1B|TRAF1|ETS1|VIM	0.0164
WikiPathways	Mammalian disorder of sexual development	3	FST|MAPK11|RBFOX2	0.019
WikiPathways	IL-18 signaling pathway	8	CCL2|TIMP3|FBXW7|IRAK1|TRAF1|STMN1|IKBKB|TRAF6	0.0192
WikiPathways	Modulators of TCR signaling and T cell activation	4	CDKN1B|PCBP2|IKBKB|TRAF6	0.0226
WikiPathways	Pathways affected in adenoid cystic carcinoma	4	FBXW7|BCOR|KAT6A|BCORL1	0.0276
WikiPathways	G1 to S cell cycle control	4	CDKN1B|GADD45A|CDKN2D|CDKN1C	0.0276
WikiPathways	SARS-CoV-2 innate immunity evasion and cell-specific immune response	4	CCL2|MAVS|TRAF6|TRAF3	0.0292
WikiPathways	Cell migration and invasion through p75NTR	3	NGFR|EFNB1|NTRK2	0.0293
WikiPathways	Type I interferon induction and signaling during SARS-CoV-2 infection	3	MAVS|TRAF6|TRAF3	0.0313
WikiPathways	IL-17 signaling pathway	3	IKBKB|TRAF6|TRAF3	0.0332
WikiPathways	ApoE and miR-146 in inflammation and atherosclerosis	2	IRAK1|TRAF6	0.0332
WikiPathways	Non-genomic actions of 1,25 dihydroxyvitamin D3	4	CCL2|MAPK11|ETS1|IKBKB	0.0332
WikiPathways	Signal transduction through IL1R	3	IRAK1|IKBKB|TRAF6	0.0332
WikiPathways	Mitochondrial immune response to SARS-CoV-2	3	MAVS|TRAF6|TRAF3	0.0332
WikiPathways	Ras signaling	6	NGFR|NTRK2|EPHA2|GAB2|ETS1|IKBKB	0.0341
WikiPathways	Melatonin metabolism and effects	3	MAP2|IRAK1|TRAF6	0.037
WikiPathways	Altered glycosylation of MUC1 in tumor microenvironment	2	IKBKB|MUC1	0.0379
WikiPathways	Interleukin-1 induced activation of NF-kB	2	IRAK1|TRAF6	0.0443
KEGG Pathways	Glutathione metabolism	7	GSTM2|GSTM3|GSTM1|GPX7|GSTM4|GSTA4|MGST2	5.28e-05
KEGG Pathways	Drug metabolism - other enzymes	8	GSTM2|GSTM3|GSTM1|GSTM4|GSTA4|NME6|CYP2E1|MGST2	5.28e-05
KEGG Pathways	Metabolic pathways	35	SIRT4|GSTM2|PDE1B|SIRT2|GSTM3|GUCY1B3|B3GAT3|PDE9A|ADCY6|GSTM1|DNMT3B|PDE2A|ENTPD4|GPX7|SMYD2|PIK3C2B|GSTM4|GSTA4|CYP2C8|NUDT2|B3GALT6|TH|SIRT3|SETMAR|HDDC3|DOT1L|MTMR3|PLCD4|NT5C3B|NME6|PLCD1|PDE10A|CYP2E1|MGST2|NT5C3A	5.28e-05
KEGG Pathways	Chemical carcinogenesis	8	GSTM2|GSTM3|GSTM1|GSTM4|GSTA4|CYP2C8|CYP2E1|MGST2	5.28e-05
KEGG Pathways	Sphingolipid signaling pathway	9	PRKCE|MAPK11|PPP2R5E|FYN|GAB2|PPP2R2B|MAPK8|PPP2R5C|PIK3R1	0.00011
KEGG Pathways	IL-17 signaling pathway	8	CCL2|SRSF1|MAPK11|TAB2|MAPK8|IKBKB|TRAF3|TNFAIP3	0.00015
KEGG Pathways	Epstein-Barr virus infection	11	MAPK11|FAS|TAB2|GADD45A|BCL2L11|MAPK8|IRAK4|PIK3R1|IKBKB|TRAF3|TNFAIP3	0.00015
KEGG Pathways	Hepatitis B	10	EGR2|MAPK11|FAS|TAB2|TGFBR1|MAPK8|IRAK4|PIK3R1|IKBKB|TRAF3	0.00016
KEGG Pathways	Metabolism of xenobiotics by cytochrome P450	7	GSTM2|GSTM3|GSTM1|GSTM4|GSTA4|CYP2E1|MGST2	0.0002
KEGG Pathways	FoxO signaling pathway	8	CCNG2|MAPK11|GADD45A|TGFBR1|BCL2L11|MAPK8|PIK3R1|IKBKB	0.0011
KEGG Pathways	Relaxin signaling pathway	8	SHC2|ADCY6|MAPK11|COL4A2|TGFBR1|MAPK8|PIK3R1|VEGFC	0.0011
KEGG Pathways	Apoptosis	8	CFLAR|FAS|GADD45A|TRAF1|BCL2L11|MAPK8|PIK3R1|IKBKB	0.0013
KEGG Pathways	Toll-like receptor signaling pathway	7	MAPK11|TAB2|MAPK8|IRAK4|PIK3R1|IKBKB|TRAF3	0.0016
KEGG Pathways	Measles	8	FAS|TAB2|MAPK8|IRAK4|PIK3R1|IKBKB|TRAF3|TNFAIP3	0.0016
KEGG Pathways	Glycosaminoglycan biosynthesis - heparan sulfate / heparin	4	B3GAT3|HS3ST3A1|HS3ST3B1|B3GALT6	0.0019
KEGG Pathways	Pathogenic Escherichia coli infection	9	MAPK11|FYN|FAS|PAK3|TAB2|MAPK8|IRAK4|SEC24B|IKBKB	0.0021
KEGG Pathways	Human papillomavirus infection	12	TSC2|LFNG|VTN|PPP2R5E|FAS|MFNG|COL4A2|PPP2R2B|PPP2R5C|PIK3R1|IKBKB|TRAF3	0.0021
KEGG Pathways	Chronic myeloid leukemia	6	SHC2|GAB2|GADD45A|TGFBR1|PIK3R1|IKBKB	0.0021
KEGG Pathways	Neurotrophin signaling pathway	7	SHC2|MAPK11|MAPK8|IRAK4|PIK3R1|IKBKB|FRS2	0.0026
KEGG Pathways	ErbB signaling pathway	6	SHC2|PAK3|NRG2|MAPK8|BTC|PIK3R1	0.0029
KEGG Pathways	Focal adhesion	9	VTN|SHC2|FYN|MYLK|COL4A2|PAK3|MAPK8|PIK3R1|VEGFC	0.0029
KEGG Pathways	Colorectal cancer	6	GADD45A|TGFBR1|BCL2L11|MAPK8|DCC|PIK3R1	0.0029
KEGG Pathways	Pyrimidine metabolism	5	ENTPD4|NUDT2|NT5C3B|NME6|NT5C3A	0.0037
KEGG Pathways	Yersinia infection	7	CCL2|MAPK11|TAB2|MAPK8|IRAK4|PIK3R1|IKBKB	0.0038
KEGG Pathways	Dopaminergic synapse	7	MAPK11|PPP2R5E|DRD2|TH|PPP2R2B|MAPK8|PPP2R5C	0.0042
KEGG Pathways	Small cell lung cancer	6	COL4A2|GADD45A|TRAF1|PIK3R1|IKBKB|TRAF3	0.0044
KEGG Pathways	NOD-like receptor signaling pathway	8	CCL2|MAPK11|TAB2|MAPK8|IRAK4|IKBKB|TRAF3|TNFAIP3	0.0048
KEGG Pathways	Endocrine resistance	6	DLL3|SHC2|ADCY6|MAPK11|MAPK8|PIK3R1	0.0049
KEGG Pathways	Insulin signaling pathway	7	PPP1R3F|TSC2|SHC2|MAPK8|PPP1R3E|PIK3R1|IKBKB	0.0049
KEGG Pathways	C-type lectin receptor signaling pathway	6	EGR2|MAPK11|MAPK8|CYLD|PIK3R1|IKBKB	0.0063
KEGG Pathways	T cell receptor signaling pathway	6	MAPK11|FYN|PAK3|MAPK8|PIK3R1|IKBKB	0.0063
KEGG Pathways	Fc epsilon RI signaling pathway	5	MAPK11|FYN|GAB2|MAPK8|PIK3R1	0.0063
KEGG Pathways	Prolactin signaling pathway	5	SHC2|MAPK11|TH|MAPK8|PIK3R1	0.007
KEGG Pathways	MAPK signaling pathway	10	CSF1|MAPK11|FAS|TAB2|GADD45A|TGFBR1|MAPK8|IRAK4|IKBKB|VEGFC	0.0072
KEGG Pathways	Phospholipase D signaling pathway	7	TSC2|SHC2|ADCY6|FYN|GAB2|GRM3|PIK3R1	0.0072
KEGG Pathways	RIG-I-like receptor signaling pathway	5	MAPK11|MAPK8|CYLD|IKBKB|TRAF3	0.0072
KEGG Pathways	p53 signaling pathway	5	TSC2|CCNG2|FAS|MDM4|GADD45A	0.0077
KEGG Pathways	PI3K-Akt signaling pathway	11	TSC2|VTN|CSF1|PPP2R5E|COL4A2|BCL2L11|PPP2R2B|PPP2R5C|PIK3R1|IKBKB|VEGFC	0.008
KEGG Pathways	Pancreatic cancer	5	GADD45A|TGFBR1|MAPK8|PIK3R1|IKBKB	0.008
KEGG Pathways	Human immunodeficiency virus 1 infection	8	MAPK11|FAS|PAK3|TAB2|MAPK8|IRAK4|PIK3R1|IKBKB	0.0097
KEGG Pathways	EGFR tyrosine kinase inhibitor resistance	5	SHC2|AXL|NRG2|BCL2L11|PIK3R1	0.01
KEGG Pathways	Type II diabetes mellitus	4	PRKCE|MAPK8|PIK3R1|IKBKB	0.0101
KEGG Pathways	MicroRNAs in cancer	7	PRKCE|DNMT3B|MDM4|BMI1|BCL2L11|PIK3R1|IKBKB	0.0101
KEGG Pathways	Hedgehog signaling pathway	4	LRP2|CDON|SPOP|BOC	0.0105
KEGG Pathways	Salmonella infection	8	MAPK11|PAK3|DYNLT1|PIK3C2B|TAB2|MAPK8|IRAK4|IKBKB	0.0105
KEGG Pathways	Platelet activation	6	GUCY1B3|ADCY6|MAPK11|FYN|MYLK|PIK3R1	0.0115
KEGG Pathways	Shigellosis	8	PRKCE|MAPK11|TAB2|MAPK8|PLCD4|PIK3R1|PLCD1|IKBKB	0.0128
KEGG Pathways	Ras signaling pathway	8	SHC2|CSF1|PAK3|GAB2|MAPK8|PIK3R1|IKBKB|VEGFC	0.0156
KEGG Pathways	Fc gamma R-mediated phagocytosis	5	PRKCE|BIN1|AMPH|GAB2|PIK3R1	0.0158
KEGG Pathways	Inflammatory mediator regulation of TRP channels	5	PRKCE|ADCY6|MAPK11|MAPK8|PIK3R1	0.0185
KEGG Pathways	Phosphatidylinositol signaling system	5	PIK3C2B|MTMR3|PLCD4|PIK3R1|PLCD1	0.019
KEGG Pathways	Kaposi sarcoma-associated herpesvirus infection	7	MAPK11|FAS|PREX1|MAPK8|PIK3R1|IKBKB|TRAF3	0.0198
KEGG Pathways	Endocytosis	8	RAB11FIP3|VPS37B|BIN1|VPS37A|AMPH|MVB12B|TGFBR1|VPS28	0.021
KEGG Pathways	Non-alcoholic fatty liver disease	6	FAS|BCL2L11|MAPK8|PIK3R1|IKBKB|CYP2E1	0.0253
KEGG Pathways	Necroptosis	6	CFLAR|FAS|MAPK8|CYLD|H2AFY|TNFAIP3	0.0257
KEGG Pathways	Toxoplasmosis	5	MAPK11|TAB2|MAPK8|IRAK4|IKBKB	0.0264
KEGG Pathways	Rap1 signaling pathway	7	ADCY6|CSF1|MAPK11|DRD2|SIPA1L2|PIK3R1|VEGFC	0.0275
KEGG Pathways	Insulin resistance	5	PRKCE|MAPK8|PPP1R3E|PIK3R1|IKBKB	0.0277
KEGG Pathways	Nicotinate and nicotinamide metabolism	3	SIRT4|SIRT2|SIRT3	0.0295
KEGG Pathways	Hepatitis C	6	CFLAR|FAS|PPP2R2B|PIK3R1|IKBKB|TRAF3	0.0295
KEGG Pathways	Inositol phosphate metabolism	4	PIK3C2B|MTMR3|PLCD4|PLCD1	0.0363
KEGG Pathways	Influenza A	6	CCL2|FAS|IRAK4|PIK3R1|IKBKB|TRAF3	0.0371
KEGG Pathways	Human cytomegalovirus infection	7	TSC2|CCL2|ADCY6|MAPK11|FAS|PIK3R1|IKBKB	0.0373
KEGG Pathways	Growth hormone synthesis, secretion and action	5	SHC2|ADCY6|MAPK11|MAPK8|PIK3R1	0.0376
KEGG Pathways	Thyroid hormone signaling pathway	5	TSC2|MED13L|PLCD4|PIK3R1|PLCD1	0.0383
KEGG Pathways	AMPK signaling pathway	5	TSC2|PPP2R5E|PPP2R2B|PPP2R5C|PIK3R1	0.0391
KEGG Pathways	Transcriptional misregulation in cancer	6	ID2|GADD45A|TRAF1|PAX7|BMI1|DOT1L	0.0408
Reactome Pathways	Developmental Biology	36	EFNB1|EGR2|SPAG9|MED15|CNTNAP1|SLIT1|EPHA4|MED13L|MED8|NKX6-1|MAPK11|UNC5B|NEO1|FYN|GFRA1|NRP2|COL4A2|PAK3|GAB2|PLXNA2|CDK19|PLXNA3|EPHB2|CDON|MAPK8|ROBO3|CTNNA2|DCC|SMARCA4|EIF4G1|BOC|PIK3R1|FAM120B|FRS2|RNPS1|NCAM1	9.92e-07
Reactome Pathways	Signal Transduction	62	TSC2|PLIN3|LFNG|CCL2|ID2|EGR2|PDE1B|LRP2|SHC2|ASCL1|AXL|PRKCE|ADCY6|CFLAR|MAPK11|PDE2A|PPP2R5E|HNRNPA1|SDC3|NF2|FYN|GFRA1|FAS|MFNG|MYLK|NRP2|COL4A2|PAK3|DRD2|NRG2|GAB2|GRM3|UCHL5|TAB2|COL11A1|SOX3|PREX1|TRAF1|TGFBR1|BMI1|CDON|BCL2L11|SPOP|MAPK8|BTC|MDK|IRAK4|CYLD|SMARCA4|HDAC9|PPP2R5C|EIF4G1|BOC|PIK3R1|IKBKB|PDE10A|FRS2|GNAZ|VEGFC|NCAM1|TNFAIP3|SPRY1	9.92e-07
Reactome Pathways	Nervous system development	26	EFNB1|EGR2|CNTNAP1|SLIT1|EPHA4|MAPK11|UNC5B|NEO1|FYN|GFRA1|NRP2|COL4A2|PAK3|GAB2|PLXNA2|PLXNA3|EPHB2|MAPK8|ROBO3|DCC|SMARCA4|EIF4G1|PIK3R1|FRS2|RNPS1|NCAM1	9.92e-07
Reactome Pathways	Axon guidance	24	EFNB1|CNTNAP1|SLIT1|EPHA4|MAPK11|UNC5B|NEO1|FYN|GFRA1|NRP2|COL4A2|PAK3|GAB2|PLXNA2|PLXNA3|EPHB2|MAPK8|ROBO3|DCC|EIF4G1|PIK3R1|FRS2|RNPS1|NCAM1	2.37e-06
Reactome Pathways	Signaling by Receptor Tyrosine Kinases	21	ID2|EGR2|SHC2|ASCL1|AXL|PRKCE|MAPK11|HNRNPA1|FYN|NRP2|COL4A2|PAK3|NRG2|GAB2|TAB2|COL11A1|BTC|PIK3R1|FRS2|VEGFC|SPRY1	4.07e-05
Reactome Pathways	Membrane binding and targetting of GAG proteins	5	VPS37B|UBAP1|VPS37A|MVB12B|VPS28	0.00039
Reactome Pathways	Myogenesis	6	SPAG9|MAPK11|NEO1|CDON|CTNNA2|BOC	0.00039
Reactome Pathways	Netrin-1 signaling	7	SLIT1|MAPK11|UNC5B|NEO1|FYN|MAPK8|DCC	0.00042
Reactome Pathways	Glutathione conjugation	6	GSTM2|GSTM3|GSTM1|GSTM4|GSTA4|MGST2	0.0005
Reactome Pathways	Heparan sulfate/heparin (HS-GAG) metabolism	7	B3GAT3|HS3ST3A1|SDC3|HS3ST3B1|B3GALT6|CSPG5|HS6ST2	0.0005
Reactome Pathways	PI5P, PP2A and IER3 Regulate PI3K/AKT Signaling	9	PPP2R5E|FYN|NRG2|GAB2|BTC|IRAK4|PPP2R5C|PIK3R1|FRS2	0.0005
Reactome Pathways	Death Receptor Signalling	10	CFLAR|FAS|TAB2|PREX1|TRAF1|BCL2L11|MAPK8|CYLD|IKBKB|TNFAIP3	0.0005
Reactome Pathways	Late endosomal microautophagy	6	PLIN3|VPS37B|UBAP1|VPS37A|MVB12B|VPS28	0.0005
Reactome Pathways	Intracellular signaling by second messengers	14	TSC2|PDE1B|PRKCE|ADCY6|PPP2R5E|FYN|NRG2|GAB2|BMI1|BTC|IRAK4|PPP2R5C|PIK3R1|FRS2	0.00064
Reactome Pathways	Nitric oxide stimulates guanylate cyclase	5	PDE1B|GUCY1B3|PDE9A|PDE2A|PDE10A	0.00084
Reactome Pathways	TNF signaling	6	CFLAR|TAB2|TRAF1|CYLD|IKBKB|TNFAIP3	0.0013
Reactome Pathways	Budding and maturation of HIV virion	5	VPS37B|UBAP1|VPS37A|MVB12B|VPS28	0.0021
Reactome Pathways	Signaling by VEGF	8	SHC2|AXL|MAPK11|FYN|NRP2|PAK3|PIK3R1|VEGFC	0.0023
Reactome Pathways	TNFR1-induced NFkappaB signaling pathway	5	TAB2|TRAF1|CYLD|IKBKB|TNFAIP3	0.0026
Reactome Pathways	Endosomal Sorting Complex Required For Transport (ESCRT)	5	VPS37B|UBAP1|VPS37A|MVB12B|VPS28	0.0028
Reactome Pathways	Sema3A PAK dependent Axon repulsion	4	FYN|PAK3|PLXNA2|PLXNA3	0.004
Reactome Pathways	Platelet homeostasis	7	PDE1B|GUCY1B3|PDE9A|PDE2A|PPP2R5E|PPP2R5C|PDE10A	0.004
Reactome Pathways	cGMP effects	4	PDE1B|PDE9A|PDE2A|PDE10A	0.004
Reactome Pathways	Regulation of TNFR1 signaling	5	CFLAR|TRAF1|CYLD|IKBKB|TNFAIP3	0.0041
Reactome Pathways	NOD1/2 Signaling Pathway	5	MAPK11|TAB2|CYLD|IKBKB|TNFAIP3	0.0045
Reactome Pathways	Ephrin signaling	4	EFNB1|FYN|PAK3|EPHB2	0.0059
Reactome Pathways	Signaling by NTRKs	8	ID2|EGR2|SHC2|ASCL1|MAPK11|FYN|PIK3R1|FRS2	0.0075
Reactome Pathways	PIP3 activates AKT signaling	11	TSC2|PPP2R5E|FYN|NRG2|GAB2|BMI1|BTC|IRAK4|PPP2R5C|PIK3R1|FRS2	0.0086
Reactome Pathways	PI3K/AKT Signaling in Cancer	7	TSC2|FYN|NRG2|GAB2|BTC|PIK3R1|FRS2	0.0101
Reactome Pathways	Autophagy	8	TSC2|PLIN3|VPS37B|UBAP1|VPS37A|MVB12B|VPS28|MTMR3	0.0131
Reactome Pathways	Constitutive Signaling by Aberrant PI3K in Cancer	6	FYN|NRG2|GAB2|BTC|PIK3R1|FRS2	0.0138
Reactome Pathways	Signaling by ERBB2	5	PRKCE|FYN|NRG2|BTC|PIK3R1	0.0143
Reactome Pathways	A tetrasaccharide linker sequence is required for GAG synthesis	4	B3GAT3|SDC3|B3GALT6|CSPG5	0.0143
Reactome Pathways	Caspase activation via extrinsic apoptotic signalling pathway	4	CFLAR|UNC5B|FAS|DCC	0.0143
Reactome Pathways	Signaling by NTRK1 (TRKA)	7	ID2|EGR2|SHC2|ASCL1|MAPK11|PIK3R1|FRS2	0.0145
Reactome Pathways	PI3K events in ERBB4 signaling	3	NRG2|BTC|PIK3R1	0.0153
Reactome Pathways	Regulation of commissural axon pathfinding by SLIT and ROBO	3	SLIT1|ROBO3|DCC	0.0153
Reactome Pathways	Transcriptional regulation of white adipocyte differentiation	6	EGR2|MED15|MED13L|MED8|CDK19|FAM120B	0.0166
Reactome Pathways	DSCAM interactions	3	MAPK11|MAPK8|DCC	0.018
Reactome Pathways	HS-GAG biosynthesis	4	HS3ST3A1|SDC3|HS3ST3B1|HS6ST2	0.0205
Reactome Pathways	MAPK family signaling cascades	11	SHC2|PPP2R5E|FYN|GFRA1|PAK3|NRG2|BTC|PPP2R5C|PIK3R1|FRS2|NCAM1	0.0277
Reactome Pathways	Disease	30	TSC2|LFNG|B3GAT3|VPS37B|UBAP1|ADCY6|VPS37A|PPP2R5E|SDC3|FYN|MVB12B|NRG2|GAB2|TGFBR1|VPS28|B3GALT6|SLC22A18|CSPG5|BCL2L11|MAPK8|BTC|IRAK4|MECP2|HDAC9|PPP2R5C|PIK3R1|IKBKB|FRS2|TRAF3|GNAZ	0.0293
Reactome Pathways	SEMA3A-Plexin repulsion signaling by inhibiting Integrin adhesion	3	FYN|PLXNA2|PLXNA3	0.0293
Reactome Pathways	VEGFA-VEGFR2 Pathway	6	SHC2|AXL|MAPK11|FYN|PAK3|PIK3R1	0.0293
Reactome Pathways	RAF/MAP kinase cascade	10	SHC2|PPP2R5E|FYN|GFRA1|NRG2|BTC|PPP2R5C|PIK3R1|FRS2|NCAM1	0.0296
Reactome Pathways	Costimulation by the CD28 family	5	PPP2R5E|FYN|PAK3|PPP2R5C|PIK3R1	0.0312
Reactome Pathways	PI3K events in ERBB2 signaling	3	NRG2|BTC|PIK3R1	0.0352
Reactome Pathways	CRMPs in Sema3A signaling	3	FYN|PLXNA2|PLXNA3	0.0352
Reactome Pathways	Diseases of signal transduction by growth factor receptors and second messengers	12	TSC2|PPP2R5E|FYN|NRG2|GAB2|TGFBR1|BCL2L11|BTC|HDAC9|PPP2R5C|PIK3R1|FRS2	0.0352
Reactome Pathways	FLT3 Signaling	4	FYN|GAB2|BCL2L11|PIK3R1	0.0352
Reactome Pathways	Activation of BIM and translocation to mitochondria	2	BCL2L11|MAPK8	0.0378
Reactome Pathways	Role of LAT2/NTAL/LAB on calcium mobilization	3	FYN|GAB2|PIK3R1	0.0378
Reactome Pathways	Diseases associated with glycosaminoglycan metabolism	4	B3GAT3|SDC3|B3GALT6|CSPG5	0.0378
Reactome Pathways	RET signaling	4	GFRA1|GAB2|PIK3R1|FRS2	0.0378
Reactome Pathways	Biosynthesis of DHA-derived SPMs	3	GSTM4|CYP2C8|CYP2E1	0.0378
Reactome Pathways	Regulation of TP53 Activity through Methylation	3	SMYD2|MDM4|L3MBTL1	0.0477
WikiPathways	RANKL/RANK signaling pathway	7	GAB2|TAB2|TRAF1|MAPK8|PIK3R1|IKBKB|TRAF3	0.0013
WikiPathways	Brain-derived neurotrophic factor (BDNF) signaling pathway	10	TSC2|EGR2|SHC2|FYN|BCL2L11|MAPK8|PIK3R1|IKBKB|FRS2|NCAM1	0.0013
WikiPathways	Interleukin-1 (IL-1) structural pathway	6	MAPK11|TAB2|MAPK8|IRAK4|IKBKB|SAFB	0.0013
WikiPathways	VEGFA-VEGFR2 signaling pathway	16	CCL2|SHC2|PRKCE|BIN1|FYN|FAS|NRP2|CYP2C8|EPHB2|MLLT4|GIPC1|MAPK8|HDAC9|EIF4G1|PIK3R1|FRS2	0.0013
WikiPathways	Phosphodiesterases in neuronal function	7	PDE1B|GUCY1B3|PDE9A|ADCY6|PDE2A|DRD2|PDE10A	0.0013
WikiPathways	Epithelial to mesenchymal transition in colorectal cancer	10	DLL3|VTN|ID2|PDCD6|MAPK11|NRP2|COL4A2|TGFBR1|MAPK8|PIK3R1	0.0013
WikiPathways	Hepatitis B infection	10	EGR2|MAPK11|FAS|TAB2|TGFBR1|MAPK8|IRAK4|PIK3R1|IKBKB|TRAF3	0.0013
WikiPathways	Metapathway biotransformation Phase I and II	11	GSTM2|GSTM3|HS3ST3A1|GSTM1|HS3ST3B1|GSTM4|GSTA4|CYP2C8|HS6ST2|CYP2E1|MGST2	0.0013
WikiPathways	Regulation of toll-like receptor signaling pathway	9	MAPK11|TAB2|MAPK8|IRAK4|CYLD|PIK3R1|IKBKB|TRAF3|TNFAIP3	0.0016
WikiPathways	Dopaminergic neurogenesis	5	ASCL1|NKX6-1|EN2|LMX1A|TH	0.0018
WikiPathways	IL-1 signaling pathway	6	CCL2|TAB2|MAPK8|IRAK4|PIK3R1|IKBKB	0.002
WikiPathways	Apoptosis	7	CFLAR|FAS|TRAF1|BCL2L11|PIK3R1|IKBKB|TRAF3	0.0022
WikiPathways	TNF-alpha signaling pathway	7	CCL2|CFLAR|TAB2|TRAF1|MAPK8|IKBKB|TNFAIP3	0.0031
WikiPathways	mRNA processing	8	SRSF1|SREK1|HNRNPA1|RBM5|RBMX|SPOP|SNRPN|RNPS1	0.0031
WikiPathways	miRNAs involvement in the immune response in sepsis	5	TAB2|MAPK8|IRAK4|IKBKB|TRAF3	0.0031
WikiPathways	ErbB signaling pathway	7	SHC2|PAK3|NRG2|BCL2L11|MAPK8|BTC|PIK3R1	0.0031
WikiPathways	Focal adhesion: PI3K-Akt-mTOR-signaling pathway	12	TSC2|VTN|CSF1|PPP2R5E|COL4A2|PIK3C2B|COL11A1|PPP2R2B|PPP2R5C|PIK3R1|IKBKB|VEGFC	0.0037
WikiPathways	TNF-related weak inducer of apoptosis (TWEAK) signaling pathway	5	CCL2|TRAF1|MAPK8|IKBKB|TRAF3	0.0042
WikiPathways	Ectoderm differentiation	8	CCL2|NF2|FYN|PLXNA2|CDON|CTNNA2|MECP2|BOC	0.0043
WikiPathways	Non-genomic actions of 1,25 dihydroxyvitamin D3	6	CCL2|PRKCE|MAPK11|MAPK8|PLCD1|IKBKB	0.0045
WikiPathways	Toll-like receptor signaling pathway	7	MAPK11|TAB2|MAPK8|IRAK4|PIK3R1|IKBKB|TRAF3	0.0045
WikiPathways	DNA damage response (only ATM dependent)	7	CCNG2|PPP2R5E|PIK3C2B|BCL2L11|MAPK8|PPP2R5C|PIK3R1	0.006
WikiPathways	Nod-like receptor (NLR) signaling pathway	3	EPHB2|MAPK8|IKBKB	0.0063
WikiPathways	Somitogenesis in the context of spondylocostal dysostosis	3	DLL3|LFNG|EPHA4	0.0063
WikiPathways	Photodynamic therapy-induced AP-1 survival signaling.	5	CFLAR|MAPK11|FAS|BCL2L11|MAPK8	0.0065
WikiPathways	Focal adhesion	9	VTN|SHC2|FYN|MYLK|COL4A2|PAK3|MAPK8|PIK3R1|VEGFC	0.0067
WikiPathways	TLR4 signaling and tolerance	4	TAB2|IRAK4|IKBKB|TRAF3	0.0075
WikiPathways	Pancreatic adenocarcinoma pathway	6	PAK3|GADD45A|TGFBR1|MAPK8|PIK3R1|IKBKB	0.0091
WikiPathways	T-cell receptor (TCR) signaling pathway	6	FYN|FAS|GAB2|MAPK8|PIK3R1|IKBKB	0.0098
WikiPathways	Apoptosis modulation and signaling	6	CFLAR|FAS|BCL2L11|MAPK8|IKBKB|TRAF3	0.0101
WikiPathways	Novel intracellular components of RIG-I-like receptor (RLR) pathway	5	MAPK11|MAPK8|CYLD|IKBKB|TRAF3	0.0106
WikiPathways	Small cell lung cancer	6	COL4A2|GADD45A|TRAF1|PIK3R1|IKBKB|TRAF3	0.0124
WikiPathways	NAD+ metabolism	3	SIRT4|SIRT2|SIRT3	0.0155
WikiPathways	PI3K-Akt signaling pathway	11	TSC2|VTN|CSF1|PPP2R5E|COL4A2|BCL2L11|PPP2R2B|PPP2R5C|PIK3R1|IKBKB|VEGFC	0.0176
WikiPathways	Chromosomal and microsatellite instability in colorectal cancer	5	GADD45A|TGFBR1|BCL2L11|MAPK8|DCC	0.0232
WikiPathways	Hedgehog signaling pathway	4	LRP2|CDON|SPOP|BOC	0.0248
WikiPathways	Nonalcoholic fatty liver disease	7	CCL2|FAS|BCL2L11|MAPK8|PIK3R1|IKBKB|CYP2E1	0.0251
WikiPathways	Osteoblast differentiation and related diseases	6	DLL3|PRKCE|MAPK11|PIK3C2B|MAPK8|PIK3R1	0.0296
WikiPathways	Endoplasmic reticulum stress response in coronavirus infection	4	PPP1R3F|MAPK8|PPP1R3E|PPP1R9B	0.0296
WikiPathways	Nuclear receptors meta-pathway	10	CCL2|GSTM2|GSTM3|GSTM1|GSTM4|GSTA4|SMARCA1|TNFAIP3|SPRY1|MGST2	0.0325
WikiPathways	MicroRNAs in cardiomyocyte hypertrophy	5	MYLK|MAPK8|HDAC9|PIK3R1|IKBKB	0.0334
WikiPathways	Ebstein-Barr virus LMP1 signaling	3	TRAF1|MAPK8|IKBKB	0.0334
WikiPathways	IL-3 signaling pathway	4	FYN|GAB2|MAPK8|PIK3R1	0.0334
WikiPathways	NAD+ biosynthetic pathways	3	SIRT4|SIRT2|SIRT3	0.0334
WikiPathways	NRF2-ARE regulation	3	FYN|EPHB2|MAPK8	0.0334
WikiPathways	EGFR tyrosine kinase inhibitor resistance	5	SHC2|AXL|NRG2|BCL2L11|PIK3R1	0.0334
WikiPathways	GDNF/RET signaling axis	3	GFRA1|PAX2|SPRY1	0.0334
WikiPathways	Phosphoinositides metabolism	4	PIK3C2B|MTMR3|PLCD4|PLCD1	0.0334
WikiPathways	Physiological and pathological hypertrophy of the heart	3	PRKCE|MAPK11|MAPK8	0.0349
WikiPathways	Netrin-UNC5B signaling pathway	4	CCL2|UNC5B|NEO1|FYN	0.0349
WikiPathways	Kallmann syndrome	3	ASCL1|CHD7|FRS2	0.0349
WikiPathways	Cardiac hypertrophic response	4	TGFBR1|MAPK8|HDAC9|IKBKB	0.0361
WikiPathways	Hypothesized pathways in pathogenesis of cardiovascular disease	3	FBN1|TGFBR1|MAPK8	0.0361
WikiPathways	Benzene metabolism	2	GSTM1|CYP2E1	0.0361
WikiPathways	IL-4 signaling pathway	4	MAPK11|GAB2|PIK3R1|IKBKB	0.0361
WikiPathways	Ras signaling	7	SHC2|PAK3|GAB2|MLLT4|MAPK8|PIK3R1|IKBKB	0.0362
WikiPathways	B cell receptor signaling pathway	5	FYN|GAB2|MAPK8|PIK3R1|IKBKB	0.046
WikiPathways	Kit receptor signaling pathway	4	FYN|GAB2|MAPK8|PIK3R1	0.046
WikiPathways	NRF2 pathway	6	GSTM2|GSTM3|GSTM1|GSTM4|GSTA4|MGST2	0.0487
