# Supplementary material for: Deciphering the Molecular Mechanisms of Autonomic Nervous System Neuron Induction through Integrative Bioinformatics Analysis
Source: Int J Mol Sci. 2023 May 21;24(10):9053. doi: 10.3390/ijms24109053 (PMC10219521; doi:10.3390/ijms24109053)
Supplement: Supplementary file 1 [file ijms-24-09053-s001.zip › Supplementary Table S4.xlsx]

## Sheet: Gene cluster 1
Category	Term	Count	Genes	adjusted P-value
GO Biological Process	Neurotransmitter secretion	20	LIN7B|STX1A|PPFIA1|SYT4|SYT1|APBA1|PPFIA4|CPLX1|VAMP2|PPFIA3|SYT5|SYT2|CACNA1B|STXBP1|SLC18A3|CASK|NRXN1|UNC13A|SYT7|PPFIA2	3.21e-27
GO Biological Process	Neurotransmitter transport	21	LIN7B|STX1A|PPFIA1|SYT4|SYT1|APBA1|PPFIA4|SLC1A2|CPLX1|VAMP2|PPFIA3|SYT5|SYT2|CACNA1B|STXBP1|SLC18A3|CASK|NRXN1|UNC13A|SYT7|PPFIA2	3.88e-27
GO Biological Process	Signal release	21	LIN7B|STX1A|PPFIA1|SYT4|SYT1|APBA1|PPFIA4|NEUROD1|CPLX1|VAMP2|PPFIA3|SYT5|SYT2|CACNA1B|STXBP1|SLC18A3|CASK|NRXN1|UNC13A|SYT7|PPFIA2	2.56e-24
GO Biological Process	Regulation of neurotransmitter levels	21	LIN7B|STX1A|PPFIA1|SYT4|SYT1|APBA1|PPFIA4|SLC1A2|CPLX1|VAMP2|PPFIA3|SYT5|SYT2|CACNA1B|STXBP1|SLC18A3|CASK|NRXN1|UNC13A|SYT7|PPFIA2	4.68e-23
GO Biological Process	Synaptic signaling	25	LIN7B|STX1A|PPFIA1|SYT4|SYT1|APBA1|PPFIA4|SLC1A2|BSN|GRIA2|CPLX1|VAMP2|PPFIA3|SYT5|SYT2|CACNA1B|STXBP1|SLC18A3|CASK|NRXN1|LY6H|KIF5A|UNC13A|SYT7|PPFIA2	4.68e-23
GO Biological Process	Chemical synaptic transmission	24	LIN7B|STX1A|PPFIA1|SYT4|SYT1|APBA1|PPFIA4|SLC1A2|BSN|GRIA2|CPLX1|VAMP2|PPFIA3|SYT5|SYT2|CACNA1B|STXBP1|SLC18A3|CASK|NRXN1|KIF5A|UNC13A|SYT7|PPFIA2	1.23e-22
GO Biological Process	Modulation of chemical synaptic transmission	21	STX1A|SYT4|SYT1|APBA1|CALB1|S100B|GRIA2|CPLX1|CALB2|VAMP2|CNTN2|PPFIA3|CACNA1B|DNM1|STXBP1|CASK|NRXN1|UNC13A|ARF1|SYT7|PPFIA2	1.05e-17
GO Biological Process	Glutamate secretion	11	STX1A|PPFIA1|SYT1|APBA1|PPFIA4|SLC1A2|CPLX1|VAMP2|PPFIA3|STXBP1|PPFIA2	1.06e-16
GO Biological Process	Cell-cell signaling	26	LIN7B|STX1A|PPFIA1|SYT4|SYT1|APBA1|PPFIA4|SLC1A2|NEUROD1|BSN|GRIA2|CPLX1|VAMP2|PPFIA3|SYT5|SYT2|CACNA1B|STXBP1|SLC18A3|CASK|NRXN1|LY6H|KIF5A|UNC13A|SYT7|PPFIA2	2.31e-15
GO Biological Process	Secretion	24	LIN7B|STX1A|PPFIA1|SYT4|SYT1|APBA1|PPFIA4|SLC1A2|NEUROD1|CPLX1|VAMP2|PPFIA3|SYT5|SYT2|CACNA1B|STXBP1|SLC18A3|CASK|NRXN1|TPD52|UNC13A|SYT7|RAB5C|PPFIA2	1.56e-13
GO Biological Process	Secretion by cell	23	LIN7B|STX1A|PPFIA1|SYT4|SYT1|APBA1|PPFIA4|SLC1A2|NEUROD1|CPLX1|VAMP2|PPFIA3|SYT5|SYT2|CACNA1B|STXBP1|SLC18A3|CASK|NRXN1|UNC13A|SYT7|RAB5C|PPFIA2	1.75e-13
GO Biological Process	Regulation of synaptic vesicle cycle	12	STX1A|SYT4|SYT1|APBA1|BSN|CPLX1|DNM1|STXBP1|CASK|NRXN1|SYT7|PPFIA2	4.65e-13
GO Biological Process	Synaptic vesicle cycle	12	STX1A|SYT1|CPLX1|VAMP2|PPFIA3|SYT5|SYT2|DNM1|STXBP1|NRXN1|UNC13A|SYT7	7.38e-13
GO Biological Process	Synaptic vesicle exocytosis	10	STX1A|SYT1|CPLX1|VAMP2|PPFIA3|SYT5|SYT2|STXBP1|UNC13A|SYT7	2.32e-12
GO Biological Process	Calcium-ion regulated exocytosis	9	STX1A|SYT4|SYT1|VAMP2|SYT5|SYT2|STXBP1|UNC13A|SYT7	5.84e-12
GO Biological Process	Establishment of localization in cell	30	LIN7B|STX1A|PPFIA1|SYT4|SYT1|APBA1|PPFIA4|SLC1A2|NEUROD1|CPLX1|VAMP2|PPFIA3|SYT5|SYT2|CACNA1B|DNM1|STXBP1|SLC18A3|CASK|NRXN1|EPS15L1|PAX6|KIF5A|UNC13A|KIF1A|ARF1|SYT7|AP1S2|RAB5C|PPFIA2	7.28e-12
GO Biological Process	Regulation of regulated secretory pathway	12	STX1A|SYT4|SYT1|APBA1|CPLX1|SYT5|SYT2|STXBP1|CASK|ARF1|SYT7|PPFIA2	1.73e-11
GO Biological Process	Regulation of exocytosis	13	STX1A|SYT4|SYT1|APBA1|CPLX1|VAMP2|SYT5|SYT2|STXBP1|CASK|ARF1|SYT7|PPFIA2	2.04e-11
GO Biological Process	Regulation of vesicle-mediated transport	17	STX1A|SYT4|SYT1|APBA1|BSN|CPLX1|VAMP2|SYT5|SYT2|DNM1|STXBP1|CASK|NRXN1|ARRB1|ARF1|SYT7|PPFIA2	3.17e-11
GO Biological Process	Regulation of neurotransmitter secretion	10	STX1A|SYT4|SYT1|APBA1|CPLX1|STXBP1|CASK|UNC13A|SYT7|PPFIA2	2.45e-10
GO Biological Process	Cellular localization	31	LIN7B|STX1A|PPFIA1|SYT4|SYT1|APBA1|PPFIA4|SLC1A2|NEUROD1|CPLX1|VAMP2|CNTN2|PPFIA3|SYT5|SYT2|CACNA1B|DNM1|STXBP1|SLC18A3|CASK|NRXN1|EPS15L1|PAX6|KIF5A|UNC13A|KIF1A|ARF1|SYT7|AP1S2|RAB5C|PPFIA2	2.72e-10
GO Biological Process	Nervous system development	28	ACTL6B|SYT4|CHL1|SYT1|APBA1|SLC1A2|S100B|NEUROD1|BSN|FAIM2|CNTN2|DCX|STMN4|ELAVL3|SYT2|STXBP1|GAP43|NRXN1|LY6H|PAX6|KIF5A|STMN2|UNC13A|KIF1A|ARF1|PPFIA2|RBFOX3|NCAM1	4.09e-10
GO Biological Process	Regulation of calcium ion-dependent exocytosis	8	STX1A|SYT4|SYT1|SYT5|SYT2|STXBP1|ARF1|SYT7	4.5e-10
GO Biological Process	Regulation of synaptic vesicle exocytosis	9	STX1A|SYT4|SYT1|APBA1|CPLX1|STXBP1|CASK|SYT7|PPFIA2	7.64e-10
GO Biological Process	Regulation of synaptic plasticity	11	SYT4|CALB1|S100B|CALB2|VAMP2|CNTN2|PPFIA3|STXBP1|UNC13A|ARF1|SYT7	2.01e-09
GO Biological Process	Regulation of secretion by cell	16	STX1A|SYT4|SYT1|APBA1|NEUROD1|CPLX1|VAMP2|SYT5|SYT2|STXBP1|CASK|ARRB1|UNC13A|ARF1|SYT7|PPFIA2	2.71e-09
GO Biological Process	Generation of neurons	22	ACTL6B|SYT4|CHL1|SYT1|S100B|NEUROD1|FAIM2|CNTN2|DCX|STMN4|SYT2|STXBP1|GAP43|NRXN1|PAX6|KIF5A|STMN2|UNC13A|KIF1A|ARF1|PPFIA2|NCAM1	9.26e-09
GO Biological Process	Positive regulation of calcium ion-dependent exocytosis	6	STX1A|SYT4|SYT1|STXBP1|ARF1|SYT7	1.63e-08
GO Biological Process	Regulation of cell communication	31	STX1A|SYT4|SYT1|APBA1|CALB1|S100B|NEUROD1|GRIA2|CPLX1|CALB2|VAMP2|FAIM2|CNTN2|PPFIA3|SYT5|SYT2|OCRL|CACNA1B|DNM1|STXBP1|CASK|NRXN1|EPS15L1|LY6H|ARRB1|UNC13A|TPD52L1|ARF1|SYT7|PPFIA2|NCAM1	1.86e-08
GO Biological Process	Calcium ion-regulated exocytosis of neurotransmitter	6	SYT1|SYT5|SYT2|STXBP1|UNC13A|SYT7	1.98e-08
GO Biological Process	Regulation of biological quality	33	LIN7B|STX1A|PPFIA1|SYT4|SYT1|APBA1|CALB1|PPFIA4|SLC1A2|S100B|NEUROD1|GRIA2|CPLX1|CALB2|VAMP2|CNTN2|PPFIA3|SYT5|SYT2|CACNA1B|DNM1|STXBP1|SLC18A3|CASK|GAP43|NRXN1|PAX6|ARRB1|UNC13A|KIF1A|ARF1|SYT7|PPFIA2	1.98e-08
GO Biological Process	Regulation of signaling	31	STX1A|SYT4|SYT1|APBA1|CALB1|S100B|NEUROD1|GRIA2|CPLX1|CALB2|VAMP2|FAIM2|CNTN2|PPFIA3|SYT5|SYT2|OCRL|CACNA1B|DNM1|STXBP1|CASK|NRXN1|EPS15L1|LY6H|ARRB1|UNC13A|TPD52L1|ARF1|SYT7|PPFIA2|NCAM1	2.31e-08
GO Biological Process	Establishment of localization	34	LIN7B|STX1A|PPFIA1|SYT4|SYT1|APBA1|PPFIA4|SLC1A2|NEUROD1|GRIA2|CPLX1|VAMP2|CNTN2|PPFIA3|SYT5|SYT2|CACNA1B|DNM1|STXBP1|SLC18A3|CASK|NRXN1|EPS15L1|PAX6|KIF5A|ARRB1|TPD52|UNC13A|KIF1A|ARF1|SYT7|AP1S2|RAB5C|PPFIA2	5.27e-08
GO Biological Process	Synaptic vesicle recycling	7	STX1A|SYT1|VAMP2|SYT5|SYT2|DNM1|SYT7	9.58e-08
GO Biological Process	Regulation of transport	22	STX1A|SYT4|SYT1|APBA1|SLC1A2|NEUROD1|BSN|GRIA2|CPLX1|VAMP2|SYT5|SYT2|CACNA1B|DNM1|STXBP1|CASK|NRXN1|ARRB1|UNC13A|ARF1|SYT7|PPFIA2	9.99e-08
GO Biological Process	Transport	33	LIN7B|STX1A|PPFIA1|SYT4|SYT1|APBA1|PPFIA4|SLC1A2|NEUROD1|GRIA2|CPLX1|VAMP2|CNTN2|PPFIA3|SYT5|SYT2|CACNA1B|DNM1|STXBP1|SLC18A3|CASK|NRXN1|EPS15L1|KIF5A|ARRB1|TPD52|UNC13A|KIF1A|ARF1|SYT7|AP1S2|RAB5C|PPFIA2	1.26e-07
GO Biological Process	Vesicle-mediated transport	22	LIN7B|STX1A|SYT4|SYT1|CPLX1|VAMP2|CNTN2|PPFIA3|SYT5|SYT2|DNM1|STXBP1|NRXN1|EPS15L1|KIF5A|ARRB1|UNC13A|KIF1A|ARF1|SYT7|AP1S2|RAB5C	1.26e-07
GO Biological Process	Signaling	36	LIN7B|STX1A|PPFIA1|SYT4|CHL1|SYT1|APBA1|PPFIA4|SLC1A2|NEUROD1|BSN|GRIA2|CPLX1|VAMP2|PPFIA3|DCX|SYT5|SYT2|OCRL|CACNA1B|DNM1|STXBP1|SLC18A3|CASK|GAP43|NRXN1|LY6H|PAX6|KIF5A|ARRB1|UNC13A|ARF1|SYT7|RAB5C|PPFIA2|NCAM1	1.28e-07
GO Biological Process	Localization	37	LIN7B|STX1A|PPFIA1|SYT4|CHL1|SYT1|APBA1|PPFIA4|SLC1A2|NEUROD1|BSN|GRIA2|CPLX1|VAMP2|CNTN2|PPFIA3|DCX|SYT5|SYT2|CACNA1B|DNM1|STXBP1|SLC18A3|CASK|NRXN1|EPS15L1|PAX6|KIF5A|ARRB1|TPD52|UNC13A|KIF1A|ARF1|SYT7|AP1S2|RAB5C|PPFIA2	1.57e-07
GO Biological Process	Cell communication	36	LIN7B|STX1A|PPFIA1|SYT4|CHL1|SYT1|APBA1|PPFIA4|SLC1A2|NEUROD1|BSN|GRIA2|CPLX1|VAMP2|PPFIA3|DCX|SYT5|SYT2|OCRL|CACNA1B|DNM1|STXBP1|SLC18A3|CASK|GAP43|NRXN1|LY6H|PAX6|KIF5A|ARRB1|UNC13A|ARF1|SYT7|RAB5C|PPFIA2|NCAM1	1.95e-07
GO Biological Process	Regulation of cellular localization	17	STX1A|PPFIA1|SYT4|SYT1|APBA1|BSN|CPLX1|VAMP2|DNM1|STXBP1|CASK|NRXN1|ARRB1|UNC13A|ARF1|SYT7|PPFIA2	2.37e-07
GO Biological Process	Membrane organization	15	STX1A|SYT4|SYT1|VAMP2|CNTN2|SYT2|OCRL|DNM1|STXBP1|SLC18A3|NRXN1|EPS15L1|ARRB1|ARF1|SYT7	5.11e-07
GO Biological Process	Organelle localization	13	STX1A|SYT4|SYT1|PPFIA3|DNM1|STXBP1|NRXN1|PAX6|KIF5A|UNC13A|KIF1A|ARF1|PPFIA2	1.38e-06
GO Biological Process	Synaptic vesicle endocytosis	6	STX1A|SYT1|VAMP2|SYT5|SYT2|DNM1	1.5e-06
GO Biological Process	Regulation of amine transport	7	STX1A|SYT4|SYT1|SYT5|SYT2|STXBP1|SYT7	1.71e-06
GO Biological Process	Positive regulation of synaptic transmission	8	STX1A|SYT1|S100B|VAMP2|STXBP1|NRXN1|UNC13A|SYT7	1.75e-06
GO Biological Process	Positive regulation of neurotransmitter secretion	5	STX1A|SYT1|STXBP1|UNC13A|SYT7	2.78e-06
GO Biological Process	Organic substance transport	22	LIN7B|STX1A|PPFIA1|SYT1|APBA1|PPFIA4|SLC1A2|NEUROD1|CPLX1|VAMP2|PPFIA3|DNM1|STXBP1|SLC18A3|KIF5A|ARRB1|KIF1A|ARF1|SYT7|AP1S2|RAB5C|PPFIA2	3.18e-06
GO Biological Process	Regulation of catecholamine secretion	6	STX1A|SYT4|SYT1|SYT5|SYT2|SYT7	3.52e-06
GO Biological Process	System development	31	ACTL6B|SYT4|CHL1|SYT1|APBA1|CALB1|SLC1A2|S100B|NEUROD1|BSN|FAIM2|CNTN2|DCX|STMN4|ELAVL3|SYT2|STXBP1|GAP43|NRXN1|LY6H|PAX6|KIF5A|ARRB1|STMN2|TPD52|UNC13A|KIF1A|ARF1|PPFIA2|RBFOX3|NCAM1	4.11e-06
GO Biological Process	Nitrogen compound transport	20	LIN7B|STX1A|PPFIA1|SYT1|APBA1|PPFIA4|SLC1A2|NEUROD1|CPLX1|VAMP2|PPFIA3|DNM1|STXBP1|KIF5A|ARRB1|KIF1A|ARF1|AP1S2|RAB5C|PPFIA2	4.79e-06
GO Biological Process	Neuron development	14	ACTL6B|CHL1|S100B|NEUROD1|CNTN2|DCX|STMN4|STXBP1|GAP43|NRXN1|PAX6|KIF5A|STMN2|NCAM1	5.98e-06
GO Biological Process	Dense core granule cytoskeletal transport	4	SYT4|KIF5A|KIF1A|PPFIA2	6.12e-06
GO Biological Process	Cellular component organization	34	ACTL6B|NEFM|STX1A|PPFIA1|SYT4|CHL1|SYT1|APBA1|PPFIA4|SLC1A2|S100B|BSN|VAMP2|CNTN2|PPFIA3|DCX|STMN4|SYT2|OCRL|DNM1|STXBP1|SLC18A3|GAP43|NRXN1|EPS15L1|PAX6|KIF5A|ARRB1|STMN2|UNC13A|ARF1|SYT7|PPFIA2|NCAM1	7.3e-06
GO Biological Process	Regulation of localization	24	STX1A|PPFIA1|SYT4|SYT1|APBA1|SLC1A2|NEUROD1|BSN|GRIA2|CPLX1|VAMP2|SYT5|SYT2|CACNA1B|DNM1|STXBP1|CASK|NRXN1|PAX6|ARRB1|UNC13A|ARF1|SYT7|PPFIA2	7.3e-06
GO Biological Process	Regulation of vesicle fusion	5	SYT4|SYT1|CPLX1|STXBP1|SYT7	8.18e-06
GO Biological Process	Neuron differentiation	15	ACTL6B|CHL1|S100B|NEUROD1|FAIM2|CNTN2|DCX|STMN4|STXBP1|GAP43|NRXN1|PAX6|KIF5A|STMN2|NCAM1	9.6e-06
GO Biological Process	Regulation of synaptic vesicle fusion to presynaptic active zone membrane	4	SYT1|CPLX1|STXBP1|SYT7	1.04e-05
GO Biological Process	Synapse organization	9	PPFIA1|PPFIA4|BSN|CNTN2|PPFIA3|NRXN1|UNC13A|ARF1|PPFIA2	1.29e-05
GO Biological Process	Regulation of dopamine secretion	5	SYT4|SYT1|SYT5|SYT2|SYT7	1.33e-05
GO Biological Process	Multicellular organism development	32	ACTL6B|SYT4|CHL1|SYT1|APBA1|CALB1|SLC1A2|S100B|NEUROD1|BSN|FAIM2|CNTN2|DCX|STMN4|ELAVL3|SYT2|OCRL|STXBP1|GAP43|NRXN1|LY6H|PAX6|KIF5A|ARRB1|STMN2|TPD52|UNC13A|KIF1A|ARF1|PPFIA2|RBFOX3|NCAM1	1.66e-05
GO Biological Process	Exocytosis	13	LIN7B|STX1A|SYT4|SYT1|CPLX1|VAMP2|PPFIA3|SYT5|SYT2|STXBP1|UNC13A|SYT7|RAB5C	2.29e-05
GO Biological Process	Regulation of nervous system development	14	SYT4|SYT1|S100B|NEUROD1|CNTN2|SYT2|GAP43|NRXN1|PAX6|STMN2|UNC13A|KIF1A|ARF1|PPFIA2	2.37e-05
GO Biological Process	Cellular response to calcium ion	6	SYT4|SYT1|SYT5|SYT2|NRXN1|SYT7	2.43e-05
GO Biological Process	Plasma membrane bounded cell projection organization	15	ACTL6B|CHL1|S100B|CNTN2|DCX|STMN4|OCRL|STXBP1|GAP43|NRXN1|PAX6|KIF5A|STMN2|ARF1|NCAM1	2.93e-05
GO Biological Process	Neuron projection development	12	ACTL6B|CHL1|S100B|CNTN2|STMN4|STXBP1|GAP43|NRXN1|PAX6|KIF5A|STMN2|NCAM1	3.48e-05
GO Biological Process	Regulation of ion transport	12	SYT4|SYT1|GRIA2|VAMP2|SYT5|SYT2|CACNA1B|STXBP1|CASK|NRXN1|ARF1|SYT7	4.35e-05
GO Biological Process	Regulated exocytosis	12	STX1A|SYT4|SYT1|CPLX1|VAMP2|PPFIA3|SYT5|SYT2|STXBP1|UNC13A|SYT7|RAB5C	4.37e-05
GO Biological Process	Regulation of neuronal synaptic plasticity	5	SYT4|S100B|CNTN2|PPFIA3|UNC13A	6.17e-05
GO Biological Process	Positive regulation of dendrite extension	4	SYT4|SYT1|SYT2|UNC13A	9.09e-05
GO Biological Process	Axonogenesis	9	CHL1|S100B|CNTN2|STXBP1|GAP43|NRXN1|PAX6|KIF5A|NCAM1	0.00013
GO Biological Process	Vesicle docking	5	STX1A|SYT1|PPFIA3|STXBP1|UNC13A	0.00015
GO Biological Process	Regulation of neuron differentiation	11	SYT4|SYT1|NEUROD1|CNTN2|SYT2|PAX6|STMN2|UNC13A|KIF1A|ARF1|PPFIA2	0.0002
GO Biological Process	Vesicle localization	7	SYT4|DNM1|NRXN1|KIF5A|KIF1A|ARF1|PPFIA2	0.00023
GO Biological Process	Ion transport	15	STX1A|PPFIA1|SYT1|APBA1|PPFIA4|SLC1A2|GRIA2|CPLX1|VAMP2|PPFIA3|CACNA1B|STXBP1|SLC18A3|CASK|PPFIA2	0.00024
GO Biological Process	Vesicle organization	8	STX1A|SYT4|VAMP2|DNM1|STXBP1|UNC13A|ARF1|SYT7	0.00024
GO Biological Process	Positive regulation of nervous system development	10	SYT4|SYT1|S100B|NEUROD1|SYT2|NRXN1|PAX6|STMN2|UNC13A|ARF1	0.00025
GO Biological Process	Regulation of plasma membrane bounded cell projection organization	11	SYT4|SYT1|CNTN2|SYT2|GAP43|NRXN1|STMN2|UNC13A|KIF1A|ARF1|PPFIA2	0.00025
GO Biological Process	Positive regulation of secretion by cell	8	STX1A|SYT4|SYT1|STXBP1|ARRB1|UNC13A|ARF1|SYT7	0.00026
GO Biological Process	Membrane fusion	6	STX1A|SYT4|VAMP2|DNM1|STXBP1|SYT7	0.00027
GO Biological Process	Endocytosis	9	STX1A|SYT1|VAMP2|CNTN2|SYT5|SYT2|DNM1|EPS15L1|ARRB1	0.00029
GO Biological Process	Establishment of protein localization	16	LIN7B|STX1A|APBA1|NEUROD1|CPLX1|VAMP2|CNTN2|DNM1|STXBP1|NRXN1|KIF5A|ARRB1|KIF1A|ARF1|AP1S2|RAB5C	0.00029
GO Biological Process	Vesicle fusion	5	STX1A|SYT4|VAMP2|STXBP1|SYT7	0.00034
GO Biological Process	Positive regulation of amine transport	4	STX1A|SYT4|SYT1|STXBP1	0.00059
GO Biological Process	Positive regulation of transport	12	STX1A|SYT4|SYT1|SLC1A2|VAMP2|DNM1|STXBP1|CASK|ARRB1|UNC13A|ARF1|SYT7	0.0006
GO Biological Process	SNARE complex assembly	3	STX1A|VAMP2|STXBP1	0.00071
GO Biological Process	Synaptic vesicle docking	3	STX1A|PPFIA3|UNC13A	0.00071
GO Biological Process	Protein localization	18	LIN7B|STX1A|APBA1|NEUROD1|BSN|CPLX1|VAMP2|CNTN2|DNM1|STXBP1|NRXN1|PAX6|KIF5A|ARRB1|KIF1A|ARF1|AP1S2|RAB5C	0.00078
GO Biological Process	Vesicle docking involved in exocytosis	4	STX1A|PPFIA3|STXBP1|UNC13A	0.0008
GO Biological Process	Synaptic vesicle localization	4	DNM1|NRXN1|KIF5A|ARF1	0.00085
GO Biological Process	Regulation of cellular component organization	19	STX1A|PPFIA1|SYT4|SYT1|CPLX1|CNTN2|STMN4|SYT2|DNM1|STXBP1|GAP43|NRXN1|ARRB1|STMN2|UNC13A|KIF1A|ARF1|SYT7|PPFIA2	0.00092
GO Biological Process	Regulation of neuron projection development	9	SYT4|SYT1|CNTN2|SYT2|STMN2|UNC13A|KIF1A|ARF1|PPFIA2	0.00092
GO Biological Process	Axon guidance	7	CHL1|CNTN2|GAP43|NRXN1|PAX6|KIF5A|NCAM1	0.001
GO Biological Process	Cell differentiation	24	ACTL6B|SYT4|CHL1|SYT1|S100B|NEUROD1|FAIM2|CNTN2|DCX|STMN4|ELAVL3|SYT2|STXBP1|GAP43|NRXN1|PAX6|KIF5A|STMN2|TPD52|UNC13A|KIF1A|ARF1|PPFIA2|NCAM1	0.0011
GO Biological Process	Central nervous system development	12	ACTL6B|SYT4|SYT1|SLC1A2|S100B|NEUROD1|FAIM2|CNTN2|DCX|NRXN1|PAX6|KIF1A	0.0011
GO Biological Process	Cellular process	52	ACTL6B|NEFM|LIN7B|STX1A|PPFIA1|SYT4|CHL1|SYT1|APBA1|CALB1|PPFIA4|SLC1A2|S100B|NEUROD1|BSN|GRIA2|CPLX1|CALB2|VAMP2|FAIM2|CNTN2|PPFIA3|DCX|STMN4|SYT5|ELAVL3|SYT2|OCRL|CACNA1B|DNM1|STXBP1|SLC18A3|CASK|GAP43|NRXN1|EPS15L1|LY6H|PAX6|KIF5A|ARRB1|STMN2|TPD52|UNC13A|TPD52L1|KIF1A|ARF1|SYT7|AP1S2|RAB5C|PPFIA2|RBFOX3|NCAM1	0.0013
GO Biological Process	Macromolecule localization	19	LIN7B|STX1A|APBA1|NEUROD1|BSN|CPLX1|VAMP2|CNTN2|DNM1|STXBP1|NRXN1|PAX6|KIF5A|ARRB1|KIF1A|ARF1|SYT7|AP1S2|RAB5C	0.0013
GO Biological Process	Cellular protein localization	15	LIN7B|STX1A|APBA1|CPLX1|VAMP2|CNTN2|DNM1|STXBP1|NRXN1|PAX6|KIF5A|KIF1A|ARF1|AP1S2|RAB5C	0.0015
GO Biological Process	Biological regulation	47	ACTL6B|LIN7B|STX1A|PPFIA1|SYT4|CHL1|SYT1|APBA1|CALB1|PPFIA4|SLC1A2|S100B|NEUROD1|BSN|GRIA2|CPLX1|CALB2|VAMP2|FAIM2|CNTN2|PPFIA3|DCX|STMN4|SYT5|SYT2|OCRL|CACNA1B|DNM1|STXBP1|SLC18A3|CASK|GAP43|NRXN1|EPS15L1|LY6H|PAX6|ARRB1|STMN2|UNC13A|TPD52L1|KIF1A|ARF1|SYT7|RAB5C|PPFIA2|RBFOX3|NCAM1	0.0016
GO Biological Process	Regulation of short-term neuronal synaptic plasticity	3	SYT4|PPFIA3|UNC13A	0.0016
GO Biological Process	Establishment of vesicle localization	6	SYT4|DNM1|KIF5A|KIF1A|ARF1|PPFIA2	0.0017
GO Biological Process	Multicellular organismal process	34	ACTL6B|SYT4|CHL1|SYT1|APBA1|CALB1|SLC1A2|S100B|NEUROD1|BSN|GRIA2|FAIM2|CNTN2|DCX|STMN4|ELAVL3|SYT2|OCRL|CACNA1B|STXBP1|GAP43|NRXN1|LY6H|PAX6|KIF5A|ARRB1|STMN2|TPD52|UNC13A|KIF1A|ARF1|PPFIA2|RBFOX3|NCAM1	0.0018
GO Biological Process	Behavior	9	SYT4|CHL1|APBA1|CALB1|SLC1A2|S100B|CNTN2|CACNA1B|NRXN1	0.002
GO Biological Process	Regulation of cellular process	44	ACTL6B|STX1A|PPFIA1|SYT4|CHL1|SYT1|APBA1|CALB1|SLC1A2|S100B|NEUROD1|BSN|GRIA2|CPLX1|CALB2|VAMP2|FAIM2|CNTN2|PPFIA3|DCX|STMN4|SYT5|SYT2|OCRL|CACNA1B|DNM1|STXBP1|CASK|GAP43|NRXN1|EPS15L1|LY6H|PAX6|ARRB1|STMN2|UNC13A|TPD52L1|KIF1A|ARF1|SYT7|RAB5C|PPFIA2|RBFOX3|NCAM1	0.0025
GO Biological Process	Protein transport	14	LIN7B|STX1A|APBA1|NEUROD1|CPLX1|VAMP2|DNM1|STXBP1|KIF5A|ARRB1|KIF1A|ARF1|AP1S2|RAB5C	0.0026
GO Biological Process	Protein localization to synapse	4	BSN|CPLX1|NRXN1|KIF5A	0.0027
GO Biological Process	Regulation of synaptic transmission, glutamatergic	4	SYT1|STXBP1|NRXN1|UNC13A	0.0032
GO Biological Process	Positive regulation of neurogenesis	8	SYT4|SYT1|NEUROD1|SYT2|PAX6|STMN2|UNC13A|ARF1	0.0037
GO Biological Process	Cytosolic transport	5	SYT4|KIF5A|KIF1A|SYT7|PPFIA2	0.0038
GO Biological Process	Developmental maturation	6	ACTL6B|SYT4|CNTN2|STXBP1|NRXN1|UNC13A	0.0039
GO Biological Process	Response to chemical	25	STX1A|SYT4|CHL1|SYT1|CALB1|SLC1A2|S100B|NEUROD1|VAMP2|CNTN2|SYT5|SYT2|CACNA1B|DNM1|STXBP1|GAP43|NRXN1|LY6H|PAX6|KIF5A|ARRB1|STMN2|ARF1|SYT7|NCAM1	0.004
GO Biological Process	Presynapse organization	3	BSN|NRXN1|PPFIA2	0.0041
GO Biological Process	Regulation of cell morphogenesis	8	SYT4|SYT1|S100B|CNTN2|SYT2|UNC13A|KIF1A|PPFIA2	0.0046
GO Biological Process	Positive regulation of neuron differentiation	7	SYT4|SYT1|NEUROD1|SYT2|STMN2|UNC13A|ARF1	0.0057
GO Biological Process	Establishment of organelle localization	7	SYT4|DNM1|PAX6|KIF5A|KIF1A|ARF1|PPFIA2	0.0064
GO Biological Process	Calcium-dependent activation of synaptic vesicle fusion	2	SYT1|SYT7	0.008
GO Biological Process	Regulation of calcium ion-dependent exocytosis of neurotransmitter	2	SYT4|SYT1	0.008
GO Biological Process	Positive regulation of neuron projection development	6	SYT4|SYT1|SYT2|STMN2|UNC13A|ARF1	0.01
GO Biological Process	Presynaptic dense core vesicle exocytosis	2	STXBP1|UNC13A	0.0106
GO Biological Process	Retrograde neuronal dense core vesicle transport	2	KIF5A|KIF1A	0.0106
GO Biological Process	Neurotransmitter receptor transport	3	CPLX1|DNM1|KIF5A	0.0112
GO Biological Process	Regulation of organelle organization	12	PPFIA1|SYT4|SYT1|CPLX1|STMN4|STXBP1|GAP43|NRXN1|ARRB1|STMN2|ARF1|SYT7	0.0114
GO Biological Process	Intracellular transport	13	STX1A|SYT4|APBA1|NEUROD1|STXBP1|EPS15L1|KIF5A|KIF1A|ARF1|SYT7|AP1S2|RAB5C|PPFIA2	0.0116
GO Biological Process	Brain development	9	SYT4|SYT1|SLC1A2|NEUROD1|FAIM2|CNTN2|NRXN1|PAX6|KIF1A	0.0117
GO Biological Process	Cognition	6	SYT4|CHL1|CALB1|S100B|CNTN2|NRXN1	0.0121
GO Biological Process	Synaptic vesicle transport	3	DNM1|KIF5A|ARF1	0.0126
GO Biological Process	Locomotory behavior	5	CHL1|APBA1|CALB1|CNTN2|CACNA1B	0.0134
GO Biological Process	Pancreatic A cell differentiation	2	NEUROD1|PAX6	0.0134
GO Biological Process	Cytoskeleton-dependent intracellular transport	5	SYT4|APBA1|KIF5A|KIF1A|PPFIA2	0.0136
GO Biological Process	Insulin secretion	3	STX1A|NEUROD1|CPLX1	0.0142
GO Biological Process	Regulation of postsynapse organization	4	GAP43|NRXN1|KIF1A|PPFIA2	0.0153
GO Biological Process	Receptor localization to synapse	3	CPLX1|NRXN1|KIF5A	0.0161
GO Biological Process	Regulation of endocytosis	5	SYT4|DNM1|ARRB1|ARF1|SYT7	0.0167
GO Biological Process	Regulation of synaptic vesicle priming	2	STX1A|STXBP1	0.0167
GO Biological Process	Regulation of protein secretion	6	STX1A|SYT4|NEUROD1|ARRB1|ARF1|SYT7	0.019
GO Biological Process	Neuron migration	4	CHL1|CNTN2|DCX|PAX6	0.0246
GO Biological Process	Synaptic vesicle budding	2	DNM1|ARF1	0.0296
GO Biological Process	Regulation of synapse structure or activity	5	DNM1|GAP43|NRXN1|KIF1A|PPFIA2	0.0317
GO Biological Process	Adult behavior	4	CHL1|SLC1A2|CNTN2|NRXN1	0.0343
GO Biological Process	Positive regulation of glutamate secretion	2	SYT4|STXBP1	0.0343
GO Biological Process	Presynaptic membrane organization	2	CNTN2|NRXN1	0.0343
GO Biological Process	Synaptic vesicle maturation	2	STXBP1|UNC13A	0.0343
GO Biological Process	Retina development in camera-type eye	4	CALB1|NEUROD1|DCX|PAX6	0.0395
GO Biological Process	Learning or memory	5	SYT4|CALB1|S100B|CNTN2|NRXN1	0.043
GO Biological Process	Microtubule-based process	8	APBA1|CNTN2|DCX|STMN4|PAX6|KIF5A|STMN2|KIF1A	0.0437
GO Biological Process	Positive regulation of catecholamine secretion	2	STX1A|SYT1	0.0437
GO Biological Process	Regulation of postsynaptic specialization assembly	2	GAP43|NRXN1	0.0437
GO Biological Process	Negative regulation of neuron apoptotic process	4	CHL1|FAIM2|STXBP1|ARRB1	0.0441
GO Biological Process	Negative regulation of synaptic transmission	3	SYT4|STXBP1|ARF1	0.0441
GO Biological Process	Regulation of glutamate receptor signaling pathway	3	GRIA2|NRXN1|UNC13A	0.0441
GO Biological Process	Receptor internalization	3	CNTN2|DNM1|ARRB1	0.0455
GO Biological Process	Cell adhesion	9	PPFIA1|CHL1|APBA1|CNTN2|STXBP1|CASK|NRXN1|PPFIA2|NCAM1	0.0463
GO Biological Process	Cerebellar granular layer development	2	FAIM2|NRXN1	0.0477
GO Biological Process	G protein-coupled receptor internalization	2	DNM1|ARRB1	0.0477
GO Biological Process	Axo-dendritic transport	3	APBA1|KIF5A|KIF1A	0.0483
GO Biological Process	Regulation of protein localization	9	STX1A|PPFIA1|SYT4|NEUROD1|VAMP2|NRXN1|ARRB1|ARF1|SYT7	0.0485
GO Biological Process	Positive regulation of nervous system process	3	STX1A|S100B|NRXN1	0.0499
KEGG Pathways	Synaptic vesicle cycle	10	STX1A|SYT1|SLC1A2|CPLX1|VAMP2|CACNA1B|DNM1|STXBP1|SLC18A3|UNC13A	6.72e-12
KEGG Pathways	Endocytosis	6	DNM1|EPS15L1|KIF5A|ARRB1|ARF1|RAB5C	0.0088
KEGG Pathways	Dopaminergic synapse	4	GRIA2|CACNA1B|KIF5A|ARRB1	0.0497
Reactome Pathways	Neurotransmitter release cycle	14	LIN7B|STX1A|PPFIA1|SYT1|APBA1|PPFIA4|SLC1A2|CPLX1|VAMP2|PPFIA3|STXBP1|SLC18A3|CASK|PPFIA2	2.03e-20
Reactome Pathways	Dopamine Neurotransmitter Release Cycle	12	LIN7B|STX1A|PPFIA1|SYT1|APBA1|PPFIA4|CPLX1|VAMP2|PPFIA3|STXBP1|CASK|PPFIA2	3.42e-20
Reactome Pathways	Acetylcholine Neurotransmitter Release Cycle	10	STX1A|PPFIA1|SYT1|PPFIA4|CPLX1|VAMP2|PPFIA3|STXBP1|SLC18A3|PPFIA2	4.96e-17
Reactome Pathways	Protein-protein interactions at synapses	13	LIN7B|STX1A|PPFIA1|SYT1|APBA1|PPFIA4|PPFIA3|SYT2|STXBP1|CASK|NRXN1|SYT7|PPFIA2	2.05e-16
Reactome Pathways	Glutamate Neurotransmitter Release Cycle	10	STX1A|PPFIA1|SYT1|PPFIA4|SLC1A2|CPLX1|VAMP2|PPFIA3|STXBP1|PPFIA2	4.22e-16
Reactome Pathways	Neuronal System	19	LIN7B|STX1A|PPFIA1|SYT1|APBA1|PPFIA4|SLC1A2|GRIA2|CPLX1|VAMP2|PPFIA3|SYT2|CACNA1B|STXBP1|SLC18A3|CASK|NRXN1|SYT7|PPFIA2	4.22e-16
Reactome Pathways	Norepinephrine Neurotransmitter Release Cycle	9	STX1A|PPFIA1|SYT1|PPFIA4|CPLX1|VAMP2|PPFIA3|STXBP1|PPFIA2	5.25e-15
Reactome Pathways	Serotonin Neurotransmitter Release Cycle	9	STX1A|PPFIA1|SYT1|PPFIA4|CPLX1|VAMP2|PPFIA3|STXBP1|PPFIA2	5.25e-15
Reactome Pathways	Transmission across Chemical Synapses	16	LIN7B|STX1A|PPFIA1|SYT1|APBA1|PPFIA4|SLC1A2|GRIA2|CPLX1|VAMP2|PPFIA3|CACNA1B|STXBP1|SLC18A3|CASK|PPFIA2	5.25e-15
Reactome Pathways	Neurexins and neuroligins	9	LIN7B|STX1A|SYT1|APBA1|SYT2|STXBP1|CASK|NRXN1|SYT7	2e-11
Reactome Pathways	Golgi Associated Vesicle Biogenesis	8	VAMP2|OCRL|ARRB1|TPD52|TPD52L1|ARF1|AP1S2|RAB5C	1.27e-09
Reactome Pathways	Membrane Trafficking	15	SYT1|VAMP2|SYT2|OCRL|DNM1|SLC18A3|EPS15L1|KIF5A|ARRB1|TPD52|TPD52L1|KIF1A|ARF1|AP1S2|RAB5C	1.33e-08
Reactome Pathways	Clathrin-mediated endocytosis	9	SYT1|VAMP2|SYT2|OCRL|DNM1|SLC18A3|EPS15L1|ARRB1|RAB5C	4.27e-08
Reactome Pathways	GABA synthesis, release, reuptake and degradation	5	STX1A|SYT1|CPLX1|VAMP2|STXBP1	6.58e-07
Reactome Pathways	Neurotoxicity of clostridium toxins	4	STX1A|SYT1|VAMP2|SYT2	5.95e-06
Reactome Pathways	Toxicity of botulinum toxin type B (botB)	3	SYT1|VAMP2|SYT2	4.47e-05
Reactome Pathways	Receptor-type tyrosine-protein phosphatases	4	PPFIA1|PPFIA4|PPFIA3|PPFIA2	4.62e-05
Reactome Pathways	Cargo recognition for clathrin-mediated endocytosis	6	SYT1|VAMP2|SYT2|SLC18A3|EPS15L1|ARRB1	5.75e-05
Reactome Pathways	L1CAM interactions	6	CHL1|CNTN2|DCX|DNM1|GAP43|NCAM1	0.00011
Reactome Pathways	Lysosome Vesicle Biogenesis	4	VAMP2|ARRB1|ARF1|AP1S2	0.00034
Reactome Pathways	Insulin processing	3	STX1A|VAMP2|KIF5A	0.0064
Reactome Pathways	Regulation of insulin secretion	4	STX1A|VAMP2|SYT5|STXBP1	0.0064
Reactome Pathways	Toxicity of botulinum toxin type G (botG)	2	SYT1|VAMP2	0.0064
Reactome Pathways	Peptide hormone metabolism	4	STX1A|VAMP2|PAX6|KIF5A	0.0086
Reactome Pathways	Activation of NMDA receptors and postsynaptic events	4	LIN7B|APBA1|GRIA2|CASK	0.0102
Reactome Pathways	Assembly and cell surface presentation of NMDA receptors	3	LIN7B|APBA1|CASK	0.0178
Reactome Pathways	MHC class II antigen presentation	4	DNM1|KIF5A|ARF1|AP1S2	0.0245
WikiPathways	Synaptic vesicle pathway	9	STX1A|SYT1|CPLX1|VAMP2|CACNA1B|DNM1|STXBP1|SLC18A3|UNC13A	3.38e-11

## Sheet: Gene cluster 2
Category	Term	Count	Genes	adjusted P-value
GO Biological Process	Cellular component organization	106	CBLN1|SLC17A7|WNT3|RSPH4A|ZMYND10|CLTA|ADAMTS2|NCAN|SEMA6A|TIMP2|SYP|ITGA9|COL5A3|THSD7B|KANSL1L|CCNO|APP|ADAMTS5|FZD1|DRC1|FANCC|RSPH1|LRRTM1|SYN1|MAP1B|ADCY1|UBB|PRKCE|MMP14|CHRNA3|BIN1|CRMP1|SEMA6D|NOG|TRAK1|UNC5A|UNC5B|RAD51C|TCF7|MAPT|COL9A3|NECAP1|CCDC151|REPS2|RYR1|PLXNA4|NRP2|PAK3|SMURF1|CHRNB2|HIST2H2BE|CNR1|INA|GBF1|DNAJC6|COL9A2|MEAF6|RPA2|POLE3|EPHB2|COL11A2|COL5A2|ARHGEF7|POU4F1|HIST…	4.04e-17
GO Biological Process	Plasma membrane bounded cell projection organization	46	WNT3|RSPH4A|ZMYND10|SEMA6A|CCNO|APP|DRC1|RSPH1|MAP1B|ADCY1|UBB|CRMP1|SEMA6D|NOG|TRAK1|UNC5A|UNC5B|MAPT|CCDC151|PLXNA4|NRP2|PAK3|CHRNB2|CNR1|EPHB2|ARHGEF7|POU4F1|DNAAF1|AGRN|SEMA5A|SPAG1|DNM2|NTNG2|FOLR1|CDK1|ITGA4|CCDC40|CAMK2A|ITGA6|UNC5C|MCIDAS|DNAAF3|DAG1|ATP1A3|PAK4|LRRC6	2.57e-15
GO Biological Process	Regulation of localization	69	SLC17A7|WNT3|BMP4|SIX1|CACNG6|SEMA6A|CHRNB4|CACNG4|SYP|GRIA4|ZIC1|SCN3A|APP|DRC1|CHRNB3|LRRTM1|SYN1|MAP1B|ADCY1|CDK5R2|PRKCE|MMP14|ARFGAP1|CHRNA3|BIN1|TAC1|SEMA6D|NOG|PDE4B|MAPT|RSPO1|CACNA2D1|CACNA1G|CPLX2|RYR1|PLXNA4|NRP2|PAK3|CACNA1E|CHRNB2|CNR1|GBF1|DNAJC6|EPHB2|ARHGEF7|DNAAF1|SEMA5A|CADPS|KCNQ3|DNM2|SCN3B|NTNG2|CACNB1|PRKCD|CPLX3|SPP1|CDK1|MAPK8|ITGA4|CCDC40|CAMK2A|MYO5A|ITGA6|SNAP91|ARRB2|U…	3.31e-14
GO Biological Process	Cell-cell signaling	43	CBLN1|SLC17A7|WNT3|BMP4|GABBR2|CHRNB4|GNAO1|SLC17A6|GRIA4|FZD1|CHRNB3|SYN1|SOST|UBB|CHRNA3|TAC1|PORCN|TCF7|MAPT|RSPO1|CACNA2D1|CACNA1G|CPLX2|SMURF1|CACNA1E|CHRNB2|CNR1|EPHB2|FZD8|AGRN|SEMA5A|CADPS|KCNQ3|SCN3B|CACNB1|CPLX3|DKK3|CAMK2A|MYO5A|ARRB2|CSNK1A1|DAG1|NAPB	5e-13
GO Biological Process	Multicellular organismal process	112	CBLN1|SLC17A7|WNT3|MSX2|CLTA|BMP4|SIX1|ADAMTS2|NCAN|CACNG6|SEMA6A|SIX3|CHRNB4|CACNG4|GNAO1|TIMP2|SLC17A6|COL5A3|PMS2|ADAMTS16|GRIA4|ZIC1|SCN3A|APP|ADAMTS5|FZD1|DRC1|FANCC|CHRNB3|RSPH1|SYN1|MAP1B|ADCY1|SOST|CDK5R2|UBB|PRKCE|MMP14|RBFOX1|CHRNA3|BIN1|AGTRAP|TAC1|CRMP1|SEMA6D|NOG|TRAK1|OPCML|UNC5A|UNC5B|RAD51C|TCF7|MAPT|COL9A3|ADCY2|CCDC151|CACNA2D1|AP1B1|CACNA1G|CPLX2|RYR1|PLXNA4|NRP2|PAK3|ZEB1|SMUR…	5e-13
GO Biological Process	Nervous system development	62	CBLN1|SLC17A7|WNT3|BMP4|SIX1|NCAN|SEMA6A|SIX3|TIMP2|ZIC1|APP|FZD1|FANCC|SYN1|MAP1B|ADCY1|CDK5R2|UBB|MMP14|RBFOX1|CHRNA3|BIN1|CRMP1|SEMA6D|NOG|TRAK1|OPCML|UNC5A|UNC5B|TCF7|MAPT|CPLX2|PLXNA4|NRP2|PAK3|ZEB1|SMURF1|CHRNB2|CNR1|INA|EPHB2|FZD8|ARHGEF7|POU4F1|AGRN|TFAP2A|SEMA5A|DNM2|SCN3B|NTNG2|FOLR1|SPP1|CDK1|ITGA4|CAMK2A|MYO5A|ITGA6|ARRB2|UNC5C|DAG1|PAK4|LIG4	5e-13
GO Biological Process	Generation of neurons	48	CBLN1|WNT3|BMP4|SIX1|SEMA6A|SIX3|TIMP2|APP|FZD1|SYN1|MAP1B|ADCY1|CDK5R2|UBB|CHRNA3|BIN1|CRMP1|SEMA6D|NOG|TRAK1|OPCML|UNC5A|UNC5B|MAPT|PLXNA4|NRP2|PAK3|ZEB1|SMURF1|CHRNB2|CNR1|EPHB2|FZD8|POU4F1|AGRN|SEMA5A|DNM2|NTNG2|FOLR1|SPP1|CDK1|ITGA4|CAMK2A|ITGA6|UNC5C|DAG1|PAK4|LIG4	6.01e-12
GO Biological Process	Movement of cell or subcellular component	47	WNT3|RSPH4A|ZMYND10|MSX2|SIX1|SEMA6A|SIX3|ITGA9|APP|DRC1|MAP1B|CDK5R2|UBB|MMP14|CRMP1|SEMA6D|NOG|TRAK1|PDE4B|UNC5A|UNC5B|MAPT|CCDC151|CACNA2D1|CACNA1G|PLXNA4|NRP2|GBF1|EPHB2|POU4F1|PAK7|DNAAF1|AGRN|SEMA5A|SCN3B|FOLR1|PRKCD|CDK1|ITGA4|CCDC40|MYO5A|ITGA6|ARRB2|UNC5C|DAG1|PAK4|LRRC6	7.45e-12
GO Biological Process	Neurogenesis	49	CBLN1|WNT3|BMP4|SIX1|SEMA6A|SIX3|TIMP2|APP|FZD1|SYN1|MAP1B|ADCY1|CDK5R2|UBB|MMP14|CHRNA3|BIN1|CRMP1|SEMA6D|NOG|TRAK1|OPCML|UNC5A|UNC5B|MAPT|PLXNA4|NRP2|PAK3|ZEB1|SMURF1|CHRNB2|CNR1|EPHB2|FZD8|POU4F1|AGRN|SEMA5A|DNM2|NTNG2|FOLR1|SPP1|CDK1|ITGA4|CAMK2A|ITGA6|UNC5C|DAG1|PAK4|LIG4	1.3e-11
GO Biological Process	Regulation of nervous system development	36	CBLN1|WNT3|BMP4|SIX1|SEMA6A|SIX3|TIMP2|APP|FZD1|LRRTM1|MAP1B|CHRNA3|BIN1|CRMP1|SEMA6D|NOG|TRAK1|MAPT|PLXNA4|PAK3|ZEB1|SMURF1|CHRNB2|CNR1|EPHB2|POU4F1|AGRN|SEMA5A|DNM2|NTNG2|SPP1|CDK1|CAMK2A|ITGA6|DAG1|LIG4	6.84e-11
GO Biological Process	Axon development	25	WNT3|SEMA6A|APP|MAP1B|ADCY1|CRMP1|SEMA6D|NOG|UNC5A|UNC5B|MAPT|PLXNA4|NRP2|PAK3|CHRNB2|CNR1|EPHB2|POU4F1|AGRN|SEMA5A|NTNG2|FOLR1|ITGA4|UNC5C|DAG1	7.81e-11
GO Biological Process	Neuron differentiation	37	CBLN1|WNT3|BMP4|SIX1|SEMA6A|APP|FZD1|SYN1|MAP1B|ADCY1|UBB|CRMP1|SEMA6D|NOG|TRAK1|OPCML|UNC5A|UNC5B|MAPT|PLXNA4|NRP2|PAK3|CHRNB2|CNR1|EPHB2|FZD8|POU4F1|AGRN|SEMA5A|DNM2|NTNG2|FOLR1|ITGA4|CAMK2A|UNC5C|DAG1|PAK4	1.11e-10
GO Biological Process	System development	82	CBLN1|SLC17A7|WNT3|MSX2|BMP4|SIX1|ADAMTS2|NCAN|SEMA6A|SIX3|TIMP2|SLC17A6|COL5A3|PMS2|ADAMTS16|ZIC1|APP|ADAMTS5|FZD1|DRC1|FANCC|SYN1|MAP1B|ADCY1|CDK5R2|UBB|MMP14|RBFOX1|CHRNA3|BIN1|CRMP1|SEMA6D|NOG|TRAK1|OPCML|UNC5A|UNC5B|TCF7|MAPT|COL9A3|AP1B1|CPLX2|RYR1|PLXNA4|NRP2|PAK3|ZEB1|SMURF1|THBS3|CHRNB2|CNR1|INA|COL9A2|EPHB2|FZD8|COL11A2|COL5A2|ARHGEF7|POU4F1|DNAAF1|AGRN|TFAP2A|SEMA5A|DNM2|SCN3B|NTNG2|FO…	1.11e-10
GO Biological Process	Regulation of neurogenesis	33	WNT3|BMP4|SIX1|SEMA6A|SIX3|TIMP2|APP|FZD1|MAP1B|CHRNA3|BIN1|CRMP1|SEMA6D|NOG|TRAK1|MAPT|PLXNA4|PAK3|ZEB1|SMURF1|CHRNB2|CNR1|EPHB2|POU4F1|SEMA5A|DNM2|NTNG2|SPP1|CDK1|CAMK2A|ITGA6|DAG1|LIG4	2.24e-10
GO Biological Process	Neuron projection development	30	WNT3|SEMA6A|APP|MAP1B|ADCY1|UBB|CRMP1|SEMA6D|NOG|TRAK1|UNC5A|UNC5B|MAPT|PLXNA4|NRP2|PAK3|CHRNB2|CNR1|EPHB2|POU4F1|AGRN|SEMA5A|DNM2|NTNG2|FOLR1|ITGA4|CAMK2A|UNC5C|DAG1|PAK4	2.52e-10
GO Biological Process	Synaptic signaling	25	CBLN1|SLC17A7|GABBR2|CHRNB4|SLC17A6|GRIA4|CHRNB3|SYN1|CHRNA3|TAC1|CACNA1G|CPLX2|CACNA1E|CHRNB2|CNR1|EPHB2|AGRN|CADPS|KCNQ3|CACNB1|CPLX3|MYO5A|ARRB2|DAG1|NAPB	4.21e-10
GO Biological Process	Anatomical structure morphogenesis	53	CBLN1|WNT3|MSX2|BMP4|SIX1|SEMA6A|SIX3|SLC17A6|ADAMTS16|ZIC1|APP|ADAMTS5|FZD1|FANCC|MAP1B|ADCY1|CDK5R2|UBB|MMP14|CRMP1|SEMA6D|NOG|TRAK1|UNC5A|UNC5B|TCF7|RYR1|PLXNA4|NRP2|PAK3|ZEB1|THBS3|CHRNB2|EPHB2|FZD8|COL5A2|POU4F1|DNAAF1|AGRN|TFAP2A|SEMA5A|DNM2|NTNG2|FOLR1|DKK3|ITGA4|CCDC40|MYO5A|ITGA6|UNC5C|THSD7A|CSNK1A1|DAG1	7.54e-10
GO Biological Process	Trans-synaptic signaling	24	CBLN1|SLC17A7|GABBR2|CHRNB4|SLC17A6|GRIA4|CHRNB3|SYN1|CHRNA3|TAC1|CACNA1G|CPLX2|CACNA1E|CHRNB2|CNR1|EPHB2|CADPS|KCNQ3|CACNB1|CPLX3|MYO5A|ARRB2|DAG1|NAPB	7.79e-10
GO Biological Process	Neuron development	32	WNT3|SEMA6A|APP|SYN1|MAP1B|ADCY1|UBB|CRMP1|SEMA6D|NOG|TRAK1|OPCML|UNC5A|UNC5B|MAPT|PLXNA4|NRP2|PAK3|CHRNB2|CNR1|EPHB2|POU4F1|AGRN|SEMA5A|DNM2|NTNG2|FOLR1|ITGA4|CAMK2A|UNC5C|DAG1|PAK4	8.88e-10
GO Biological Process	Modulation of chemical synaptic transmission	24	CBLN1|CHRNB4|CACNG4|SYP|GRIA4|APP|CHRNB3|LRRTM1|SYN1|MAP1B|ADCY1|PRKCE|CHRNA3|TAC1|MAPT|CPLX2|CHRNB2|CNR1|EPHB2|NTNG2|CPLX3|CAMK2A|ARRB2|NAPB	1.12e-09
GO Biological Process	Locomotion	39	WNT3|RSPH4A|MSX2|BMP4|SIX1|SEMA6A|SIX3|ITGA9|APP|DRC1|MAP1B|CDK5R2|MMP14|CRMP1|SEMA6D|NOG|PDE4B|UNC5A|UNC5B|PLXNA4|NRP2|GBF1|EPHB2|POU4F1|PAK7|AGRN|SEMA5A|FOLR1|PRKCD|CDK1|ITGA4|CCDC40|MYO5A|ITGA6|ARRB2|UNC5C|DAG1|PAK4|LRRC6	1.25e-09
GO Biological Process	Neuron projection morphogenesis	25	WNT3|SEMA6A|APP|MAP1B|ADCY1|UBB|CRMP1|SEMA6D|NOG|TRAK1|UNC5A|UNC5B|PLXNA4|NRP2|PAK3|CHRNB2|EPHB2|POU4F1|AGRN|SEMA5A|DNM2|NTNG2|ITGA4|UNC5C|DAG1	1.25e-09
GO Biological Process	Regulation of cell development	34	WNT3|BMP4|SIX1|SEMA6A|SIX3|TIMP2|APP|FZD1|MAP1B|CHRNA3|BIN1|CRMP1|SEMA6D|NOG|TRAK1|MAPT|PLXNA4|PAK3|ZEB1|SMURF1|CHRNB2|CNR1|EPHB2|ARHGEF7|POU4F1|SEMA5A|DNM2|NTNG2|SPP1|CDK1|CAMK2A|ITGA6|DAG1|LIG4	1.25e-09
GO Biological Process	Regulation of transport	47	SLC17A7|BMP4|CACNG6|CHRNB4|CACNG4|SYP|GRIA4|ZIC1|SCN3A|APP|CHRNB3|LRRTM1|SYN1|MAP1B|ADCY1|CDK5R2|PRKCE|ARFGAP1|CHRNA3|BIN1|TAC1|PDE4B|RSPO1|CACNA2D1|CACNA1G|CPLX2|CACNA1E|CHRNB2|CNR1|DNAJC6|EPHB2|CADPS|KCNQ3|DNM2|SCN3B|CACNB1|PRKCD|CPLX3|SPP1|CDK1|MAPK8|CAMK2A|MYO5A|SNAP91|ARRB2|ADCY5|NAPB	1.25e-09
GO Biological Process	Cellular response to chemical stimulus	62	WNT3|MSX2|BMP4|SIX1|SEMA6A|GNAO1|SYP|ITGA9|APP|FANCC|MAP1B|ADCY1|SOST|UBB|PRKCE|ARFGAP1|CHRNA3|AGTRAP|TAC1|NOG|PDE4B|TCF7|MAPT|ADCY2|JAK1|CACNA2D1|PTPN5|RYR1|PLXNA4|NRP2|PAK3|ZEB1|SMURF1|CHRNB2|INA|GBF1|COL5A2|POU4F1|AGRN|TFAP2A|SEMA5A|DNM2|FOLR1|CACNB1|PRKCD|SPP1|CDK1|MAPK8|ITGA4|CAMK2A|MYO5A|ITGA6|DDC|ARRB2|UNC5C|ADCY5|DAG1|ATP1A3|PAK4|HIST1H3E|SPON2|LIG4	1.3e-09
GO Biological Process	Response to chemical	78	WNT3|MSX2|BMP4|SIX1|SEMA6A|CHRNB4|CACNG4|GNAO1|TIMP2|SYP|ITGA9|PMS2|CCNO|APP|FZD1|FANCC|CHRNB3|MAP1B|ADCY1|SOST|UBB|PRKCE|MMP14|ARFGAP1|CHRNA3|AGTRAP|TAC1|CRMP1|SEMA6D|NOG|PDE4B|UNC5A|UNC5B|TCF7|MAPT|ADCY2|JAK1|CACNA2D1|PTPN5|CACNA1G|RYR1|PLXNA4|NRP2|PAK3|ZEB1|SMURF1|CHRNB2|CNR1|INA|GBF1|EPHB2|COL5A2|POU4F1|AGRN|TFAP2A|SEMA5A|DNM2|FOLR1|CACNB1|PRKCD|SPP1|CDK1|MAPK8|ITGA4|CAMK2A|MYO5A|ITGA6|DDC|AR…	1.66e-09
GO Biological Process	Anatomical structure development	89	CBLN1|SLC17A7|WNT3|MSX2|BMP4|SIX1|ADAMTS2|NCAN|SEMA6A|SIX3|TIMP2|SLC17A6|COL5A3|PMS2|ADAMTS16|CCNO|ZIC1|APP|ADAMTS5|FZD1|DRC1|FANCC|RSPH1|SYN1|MAP1B|ADCY1|CDK5R2|UBB|MMP14|RBFOX1|CHRNA3|BIN1|CRMP1|SEMA6D|NOG|TRAK1|OPCML|UNC5A|UNC5B|TCF7|MAPT|COL9A3|CCDC151|AP1B1|CPLX2|RYR1|PLXNA4|NRP2|PAK3|ZEB1|SMURF1|THBS3|CHRNB2|CNR1|INA|COL9A2|EPHB2|FZD8|COL11A2|COL5A2|ARHGEF7|POU4F1|DNAAF1|AGRN|TFAP2A|SEMA5A|…	1.92e-09
GO Biological Process	Axonogenesis	22	WNT3|SEMA6A|APP|MAP1B|ADCY1|CRMP1|SEMA6D|NOG|UNC5A|UNC5B|PLXNA4|NRP2|PAK3|CHRNB2|EPHB2|POU4F1|AGRN|SEMA5A|NTNG2|ITGA4|UNC5C|DAG1	2.11e-09
GO Biological Process	Multicellular organism development	85	CBLN1|SLC17A7|WNT3|MSX2|BMP4|SIX1|ADAMTS2|NCAN|SEMA6A|SIX3|TIMP2|SLC17A6|COL5A3|PMS2|ADAMTS16|ZIC1|APP|ADAMTS5|FZD1|DRC1|FANCC|SYN1|MAP1B|ADCY1|CDK5R2|UBB|MMP14|RBFOX1|CHRNA3|BIN1|CRMP1|SEMA6D|NOG|TRAK1|OPCML|UNC5A|UNC5B|TCF7|MAPT|COL9A3|CCDC151|AP1B1|CPLX2|RYR1|PLXNA4|NRP2|PAK3|ZEB1|SMURF1|THBS3|CHRNB2|CNR1|INA|COL9A2|EPHB2|FZD8|COL11A2|COL5A2|ARHGEF7|POU4F1|DNAAF1|AGRN|TFAP2A|SEMA5A|DNM2|SCN3B|…	2.11e-09
GO Biological Process	Regulation of signaling	69	CBLN1|WNT3|MSX2|BMP4|SEMA6A|SIX3|CHRNB4|CACNG4|TIMP2|SYP|GRIA4|ZIC1|APP|FZD1|CHRNB3|LRRTM1|SYN1|MAP1B|ADCY1|SOST|UBB|PRKCE|MMP14|ARFGAP1|CHRNA3|TAC1|NOG|UNC5B|MAPT|JAK1|GIT2|RSPO1|CPLX2|RYR1|PAK3|ZEB1|SMURF1|CD55|CACNA1E|CHRNB2|CNR1|GBF1|MEAF6|RPA2|EPHB2|FZD8|ARHGEF7|POU4F1|PAK7|SEMA5A|DNM2|NTNG2|FOLR1|PRKCD|CPLX3|SPP1|CDK1|MAPK8|DKK3|CAMK2A|MYO5A|ITGA6|ARRB2|ADCY5|CSNK1A1|RAD17|DAG1|ATP1A3|NAPB	2.11e-09
GO Biological Process	Regulation of multicellular organismal process	65	CBLN1|WNT3|MSX2|BMP4|SIX1|CACNG6|SEMA6A|SIX3|CHRNB4|CACNG4|GNAO1|TIMP2|APP|ADAMTS5|FZD1|LRRTM1|MAP1B|SOST|PRKCE|MMP14|CHRNA3|BIN1|TAC1|CRMP1|SEMA6D|NOG|TRAK1|PDE4B|TCF7|MAPT|JAK1|CACNA2D1|CACNA1G|RYR1|PLXNA4|NRP2|PAK3|ZEB1|SMURF1|CHRNB2|CNR1|EPHB2|COL5A2|POU4F1|HIST1H4H|AGRN|TFAP2A|SEMA5A|DNM2|SCN3B|NTNG2|CACNB1|PRKCD|SPP1|CDK1|CAMK2A|ITGA6|ARRB2|DAG1|ATP1A3|HIST2H4B|PAK4|HIST1H3E|SPON2|LIG4	2.38e-09
GO Biological Process	Signaling	87	CBLN1|SLC17A7|WNT3|MSX2|BMP4|CACNG6|SEMA6A|GABBR2|CHRNB4|CACNG4|GNAO1|SLC17A6|ITGA9|GRIA4|SCN3A|APP|FZD1|CHRNB3|SYN1|ADCY1|SOST|UBB|PRKCE|ARFGAP1|CHRNA3|BIN1|AGTRAP|TAC1|PORCN|SEMA6D|NOG|PDE4B|UNC5A|UNC5B|TCF7|MAPT|ADCY2|JAK1|RSPO1|CACNA2D1|REPS2|CACNA1G|CPLX2|RYR1|PLXNA4|NRP2|PAK3|ZEB1|SMURF1|CACNA1E|CHRNB2|CNR1|EPHB2|FZD8|ARHGEF7|POU4F1|PAK7|AGRN|SEMA5A|CADPS|KCNQ3|DNM2|SCN3B|CACNB1|PRKCD|COL4A…	2.42e-09
GO Biological Process	Cellular response to oxygen-containing compound	35	WNT3|MSX2|SIX1|GNAO1|APP|FANCC|MAP1B|ADCY1|PRKCE|CHRNA3|AGTRAP|PDE4B|MAPT|ADCY2|CACNA2D1|ZEB1|CHRNB2|COL5A2|POU4F1|AGRN|DNM2|FOLR1|CACNB1|PRKCD|SPP1|CDK1|MAPK8|ITGA4|CAMK2A|MYO5A|ARRB2|ADCY5|DAG1|ATP1A3|SPON2	2.55e-09
GO Biological Process	Regulation of biological quality	74	CBLN1|SLC17A7|WNT3|BMP4|SIX1|SEMA6A|CHRNB4|CACNG4|SLC17A6|SYP|ADAMTS16|GRIA4|SCN3A|APP|ADAMTS5|FZD1|FANCC|CHRNB3|LRRTM1|SYN1|MAP1B|ADCY1|UBB|PRKCE|CHRNA3|BIN1|AGTRAP|TAC1|PORCN|SEMA6D|PDE4B|RAD51C|MAPT|ADCY2|CACNA2D1|CACNA1G|CPLX2|RYR1|PLXNA4|NRP2|PAK3|CD55|CACNA1E|CHRNB2|CNR1|RPA2|POLE3|EPHB2|HIST1H4H|AGRN|SEMA5A|CADPS|KCNQ3|DNM2|SCN3B|NTNG2|PRKCD|CPLX3|SPP1|MAPK8|CD59|NCALD|DKK3|CAMK2A|MYO5A|AR…	3.16e-09
GO Biological Process	Cellular process	161	CBLN1|SLC17A7|WNT3|RSPH4A|ZMYND10|AFTPH|MSX2|CLTA|BMP4|SIX1|ADAMTS2|NCAN|CACNG6|ADAMTS8|SEMA6A|REV1|GABBR2|SIX3|CHRNB4|CACNG4|GNAO1|TIMP2|SLC17A6|SYP|ITGA9|COL5A3|PMS2|THSD7B|KANSL1L|GRIA4|CCNO|ZIC1|SCN3A|APP|ADAMTS5|FZD1|DRC1|FANCC|CHRNB3|CACHD1|RSPH1|LRRTM1|SYN1|MAP1B|ADCY1|SOST|CDK5R2|UBB|PRKCE|MMP14|RBFOX1|ARFGAP1|CHRNA3|BIN1|LEPREL1|AGTRAP|TAC1|CRMP1|PORCN|SEMA6D|NOG|TRAK1|OPCML|PDE4B|UNC5A|…	3.44e-09
GO Biological Process	Cell morphogenesis involved in neuron differentiation	23	WNT3|SEMA6A|APP|MAP1B|ADCY1|CRMP1|SEMA6D|NOG|TRAK1|UNC5A|UNC5B|PLXNA4|NRP2|PAK3|CHRNB2|EPHB2|POU4F1|AGRN|SEMA5A|NTNG2|ITGA4|UNC5C|DAG1	3.79e-09
GO Biological Process	Localization	90	CBLN1|SLC17A7|RSPH4A|ZMYND10|AFTPH|MSX2|CLTA|BMP4|SIX1|CACNG6|ADAMTS8|SEMA6A|SIX3|CHRNB4|CACNG4|TIMP2|SLC17A6|SYP|ITGA9|GRIA4|SCN3A|APP|DRC1|CHRNB3|CACHD1|LRRTM1|SYN1|MAP1B|CDK5R2|UBB|PRKCE|MMP14|RBFOX1|ARFGAP1|CHRNA3|BIN1|PORCN|SEMA6D|TRAK1|PDE4B|MAPT|NECAP1|CACNA2D1|REPS2|AP1B1|CACNA1G|CPLX2|RYR1|NRP2|SMURF1|CD55|CACNA1E|CHRNB2|CNR1|GBF1|DNAJC6|RPA2|POU4F1|PAK7|DNAAF1|AGRN|SEMA5A|CADPS|KCNQ3|DN…	3.79e-09
GO Biological Process	Regulation of plasma membrane bounded cell projection organization	28	WNT3|ZMYND10|SEMA6A|ADAMTS16|APP|FZD1|MAP1B|CHRNA3|CRMP1|SEMA6D|TRAK1|MAPT|CCDC151|PLXNA4|PAK3|SMURF1|CHRNB2|CNR1|EPHB2|ARHGEF7|AGRN|SEMA5A|DNM2|NTNG2|PRKCD|SPP1|ITGA6|MCIDAS	4.01e-09
GO Biological Process	Regulation of cellular component organization	54	CBLN1|SLC17A7|WNT3|ZMYND10|MSX2|BMP4|SIX1|SEMA6A|ADAMTS16|APP|FZD1|LRRTM1|MAP1B|SOST|PRKCE|MMP14|ARFGAP1|CHRNA3|BIN1|TAC1|CRMP1|SEMA6D|TRAK1|MAPT|CCDC151|RSPO1|CPLX2|PLXNA4|NRP2|PAK3|SMURF1|CHRNB2|CNR1|DNAJC6|RPA2|EPHB2|ARHGEF7|PAK7|AGRN|SEMA5A|DNM2|NTNG2|PRKCD|CPLX3|SPP1|MAPK8|ITGA6|SNAP91|ARRB2|MCIDAS|DAG1|PAK4|NAPB|LIG4	4.78e-09
GO Biological Process	Developmental process	92	CBLN1|SLC17A7|WNT3|MSX2|BMP4|SIX1|ADAMTS2|NCAN|SEMA6A|SIX3|TIMP2|SLC17A6|SYP|COL5A3|PMS2|ADAMTS16|CCNO|ZIC1|APP|ADAMTS5|FZD1|DRC1|FANCC|RSPH1|SYN1|MAP1B|ADCY1|CDK5R2|UBB|MMP14|RBFOX1|CHRNA3|BIN1|CRMP1|SEMA6D|NOG|TRAK1|OPCML|UNC5A|UNC5B|RAD51C|TCF7|MAPT|COL9A3|CCDC151|AP1B1|CPLX2|RYR1|PLXNA4|NRP2|PAK3|ZEB1|SMURF1|THBS3|CHRNB2|CNR1|INA|COL9A2|EPHB2|FZD8|COL11A2|COL5A2|ARHGEF7|POU4F1|DNAAF1|AGRN|TFA…	5.52e-09
GO Biological Process	Chemical synaptic transmission	22	CBLN1|SLC17A7|GABBR2|CHRNB4|SLC17A6|GRIA4|CHRNB3|SYN1|CHRNA3|TAC1|CACNA1G|CPLX2|CACNA1E|CHRNB2|CNR1|CADPS|KCNQ3|CACNB1|CPLX3|MYO5A|ARRB2|NAPB	6.98e-09
GO Biological Process	Regulation of cell communication	67	CBLN1|WNT3|MSX2|BMP4|SEMA6A|SIX3|CHRNB4|CACNG4|TIMP2|SYP|GRIA4|ZIC1|APP|FZD1|CHRNB3|LRRTM1|SYN1|MAP1B|ADCY1|SOST|UBB|PRKCE|MMP14|ARFGAP1|CHRNA3|TAC1|NOG|UNC5B|MAPT|JAK1|GIT2|RSPO1|CPLX2|PAK3|ZEB1|SMURF1|CD55|CACNA1E|CHRNB2|CNR1|GBF1|MEAF6|RPA2|EPHB2|FZD8|ARHGEF7|POU4F1|PAK7|SEMA5A|DNM2|NTNG2|FOLR1|PRKCD|CPLX3|SPP1|CDK1|MAPK8|DKK3|CAMK2A|MYO5A|ITGA6|ARRB2|ADCY5|CSNK1A1|RAD17|DAG1|NAPB	8.02e-09
GO Biological Process	Regulation of neuron differentiation	27	WNT3|BMP4|SIX1|SEMA6A|SIX3|TIMP2|APP|FZD1|MAP1B|CHRNA3|BIN1|CRMP1|SEMA6D|TRAK1|MAPT|PLXNA4|PAK3|ZEB1|SMURF1|CHRNB2|CNR1|EPHB2|SEMA5A|DNM2|NTNG2|SPP1|ITGA6	9.1e-09
GO Biological Process	Cell communication	86	CBLN1|SLC17A7|WNT3|MSX2|BMP4|SEMA6A|GABBR2|CHRNB4|CACNG4|GNAO1|SLC17A6|ITGA9|GRIA4|SCN3A|APP|FZD1|CHRNB3|SYN1|ADCY1|SOST|UBB|PRKCE|ARFGAP1|CHRNA3|AGTRAP|TAC1|PORCN|SEMA6D|NOG|PDE4B|UNC5A|UNC5B|TCF7|MAPT|ADCY2|JAK1|RSPO1|CACNA2D1|REPS2|CACNA1G|CPLX2|RYR1|PLXNA4|NRP2|PAK3|ZEB1|SMURF1|CACNA1E|CHRNB2|CNR1|EPHB2|FZD8|ARHGEF7|POU4F1|PAK7|AGRN|SEMA5A|CADPS|KCNQ3|DNM2|SCN3B|FOLR1|CACNB1|PRKCD|COL4A6|CPLX…	1.18e-08
GO Biological Process	Regulation of membrane potential	22	CBLN1|SLC17A7|CHRNB4|CACNG4|GRIA4|SCN3A|APP|CHRNB3|UBB|CHRNA3|BIN1|TAC1|MAPT|CACNA2D1|CACNA1G|CACNA1E|CHRNB2|CNR1|KCNQ3|SCN3B|ARRB2|ATP1A3	1.62e-08
GO Biological Process	Cellular response to nitrogen compound	26	SIX1|GNAO1|APP|MAP1B|ADCY1|CHRNA3|AGTRAP|PDE4B|ADCY2|CACNA2D1|RYR1|ZEB1|CHRNB2|COL5A2|AGRN|DNM2|FOLR1|CACNB1|PRKCD|ITGA4|CAMK2A|MYO5A|DDC|ARRB2|ADCY5|ATP1A3	2.41e-08
GO Biological Process	Cellular response to stimulus	96	SLC17A7|WNT3|MSX2|BMP4|SIX1|SEMA6A|REV1|GABBR2|CHRNB4|GNAO1|SYP|ITGA9|PMS2|GRIA4|APP|FZD1|FANCC|CHRNB3|MAP1B|ADCY1|SOST|UBB|PRKCE|ARFGAP1|CHRNA3|AGTRAP|TAC1|PORCN|SEMA6D|NOG|PDE4B|UNC5A|UNC5B|RAD51C|TCF7|MAPT|ADCY2|JAK1|RSPO1|CACNA2D1|REPS2|PTPN5|REV3L|RYR1|PLXNA4|NRP2|PAK3|ZEB1|SMURF1|CHRNB2|CNR1|INA|GBF1|RPA2|POLE3|EPHB2|FZD8|COL5A2|ARHGEF7|POU4F1|HIST1H4H|PAK7|AGRN|TFAP2A|SEMA5A|DNM2|FOLR1|CAC…	4.49e-08
GO Biological Process	Cell development	41	WNT3|MSX2|BMP4|SIX1|SEMA6A|SIX3|APP|FANCC|RSPH1|SYN1|MAP1B|ADCY1|UBB|BIN1|CRMP1|SEMA6D|NOG|TRAK1|OPCML|UNC5A|UNC5B|MAPT|RYR1|PLXNA4|NRP2|PAK3|CHRNB2|CNR1|EPHB2|POU4F1|AGRN|SEMA5A|DNM2|NTNG2|FOLR1|CDK1|ITGA4|CAMK2A|UNC5C|DAG1|PAK4	8.6e-08
GO Biological Process	Regulation of neurotransmitter secretion	12	CHRNB4|SYP|CHRNB3|SYN1|ADCY1|CHRNA3|CPLX2|CHRNB2|CNR1|CPLX3|CAMK2A|NAPB	8.6e-08
GO Biological Process	Positive regulation of nervous system development	23	CBLN1|WNT3|BMP4|SEMA6A|TIMP2|APP|FZD1|LRRTM1|MAP1B|BIN1|TRAK1|MAPT|PLXNA4|PAK3|ZEB1|SMURF1|CNR1|EPHB2|AGRN|SEMA5A|ITGA6|DAG1|LIG4	1.33e-07
GO Biological Process	Regulation of multicellular organismal development	47	CBLN1|WNT3|MSX2|BMP4|SIX1|SEMA6A|SIX3|TIMP2|APP|FZD1|LRRTM1|MAP1B|MMP14|CHRNA3|BIN1|CRMP1|SEMA6D|NOG|TRAK1|TCF7|MAPT|JAK1|PLXNA4|PAK3|ZEB1|SMURF1|CHRNB2|CNR1|EPHB2|COL5A2|POU4F1|HIST1H4H|AGRN|TFAP2A|SEMA5A|DNM2|NTNG2|SPP1|CDK1|CAMK2A|ITGA6|ARRB2|DAG1|HIST2H4B|PAK4|HIST1H3E|LIG4	1.33e-07
GO Biological Process	Regulation of cell differentiation	44	WNT3|MSX2|BMP4|SIX1|SEMA6A|SIX3|TIMP2|APP|FZD1|MAP1B|MMP14|CHRNA3|BIN1|CRMP1|SEMA6D|NOG|TRAK1|TCF7|MAPT|PLXNA4|PAK3|ZEB1|SMURF1|CHRNB2|CNR1|EPHB2|COL5A2|ARHGEF7|POU4F1|HIST1H4H|TFAP2A|SEMA5A|DNM2|NTNG2|SPP1|CDK1|CAMK2A|ITGA6|MORF4L2|ARRB2|DAG1|HIST2H4B|HIST1H3E|LIG4	1.34e-07
GO Biological Process	Response to nitrogen compound	32	SIX1|CACNG4|GNAO1|APP|MAP1B|ADCY1|PRKCE|CHRNA3|AGTRAP|TAC1|PDE4B|ADCY2|CACNA2D1|RYR1|ZEB1|CHRNB2|CNR1|COL5A2|AGRN|DNM2|FOLR1|CACNB1|PRKCD|CDK1|ITGA4|CAMK2A|MYO5A|DDC|ARRB2|ADCY5|DAG1|ATP1A3	1.81e-07
GO Biological Process	Cell surface receptor signaling pathway involved in cell-cell signaling	21	SLC17A7|WNT3|BMP4|CHRNB4|GNAO1|GRIA4|FZD1|CHRNB3|SOST|UBB|CHRNA3|PORCN|TCF7|RSPO1|SMURF1|CHRNB2|FZD8|DKK3|CAMK2A|ARRB2|CSNK1A1	1.92e-07
GO Biological Process	Response to organic substance	58	WNT3|MSX2|BMP4|SIX1|SEMA6A|CACNG4|GNAO1|TIMP2|SYP|APP|MAP1B|ADCY1|SOST|UBB|PRKCE|MMP14|ARFGAP1|CHRNA3|AGTRAP|TAC1|NOG|PDE4B|TCF7|MAPT|ADCY2|JAK1|CACNA2D1|PTPN5|RYR1|NRP2|PAK3|ZEB1|SMURF1|CHRNB2|CNR1|INA|COL5A2|POU4F1|AGRN|DNM2|FOLR1|CACNB1|PRKCD|SPP1|CDK1|MAPK8|ITGA4|CAMK2A|MYO5A|ITGA6|DDC|ARRB2|ADCY5|DAG1|ATP1A3|PAK4|HIST1H3E|SPON2	1.92e-07
GO Biological Process	Cellular response to organic substance	50	WNT3|MSX2|BMP4|SIX1|SEMA6A|GNAO1|SYP|APP|MAP1B|ADCY1|SOST|UBB|PRKCE|ARFGAP1|AGTRAP|TAC1|NOG|PDE4B|TCF7|MAPT|ADCY2|JAK1|CACNA2D1|PTPN5|RYR1|NRP2|PAK3|ZEB1|SMURF1|INA|COL5A2|POU4F1|DNM2|FOLR1|CACNB1|PRKCD|SPP1|MAPK8|ITGA4|CAMK2A|MYO5A|ITGA6|DDC|ARRB2|ADCY5|DAG1|ATP1A3|PAK4|HIST1H3E|SPON2	2.2e-07
GO Biological Process	Cell morphogenesis	26	WNT3|SEMA6A|APP|MAP1B|ADCY1|UBB|CRMP1|SEMA6D|NOG|TRAK1|UNC5A|UNC5B|PLXNA4|NRP2|PAK3|CHRNB2|EPHB2|POU4F1|AGRN|SEMA5A|DNM2|NTNG2|ITGA4|UNC5C|CSNK1A1|DAG1	2.25e-07
GO Biological Process	Axonemal dynein complex assembly	8	ZMYND10|DRC1|CCDC151|DNAAF1|SPAG1|CCDC40|DNAAF3|LRRC6	2.66e-07
GO Biological Process	Response to stimulus	108	SLC17A7|WNT3|MSX2|BMP4|SIX1|SEMA6A|REV1|GABBR2|CHRNB4|CACNG4|GNAO1|TIMP2|SYP|ITGA9|PMS2|GRIA4|CCNO|APP|ADAMTS5|FZD1|FANCC|CHRNB3|MAP1B|ADCY1|SOST|UBB|PRKCE|MMP14|ARFGAP1|CHRNA3|AGTRAP|TAC1|CRMP1|PORCN|SEMA6D|NOG|PDE4B|UNC5A|UNC5B|RAD51C|TCF7|MAPT|ADCY2|JAK1|RSPO1|CACNA2D1|REPS2|PTPN5|REV3L|CACNA1G|CPLX2|RYR1|PLXNA4|NRP2|PAK3|ZEB1|SMURF1|CD55|CHRNB2|HIST2H2BE|CNR1|INA|GBF1|RPA2|POLE3|EPHB2|FZD8|CO…	2.66e-07
GO Biological Process	Axoneme assembly	10	RSPH4A|ZMYND10|DRC1|RSPH1|CCDC151|DNAAF1|SPAG1|CCDC40|DNAAF3|LRRC6	2.73e-07
GO Biological Process	Extracellular matrix organization	18	ADAMTS2|NCAN|TIMP2|ITGA9|COL5A3|APP|ADAMTS5|MMP14|COL9A3|COL9A2|COL11A2|COL5A2|AGRN|COL4A6|SPP1|ITGA4|ITGA6|DAG1	2.82e-07
GO Biological Process	Cell surface receptor signaling pathway	49	SLC17A7|WNT3|MSX2|BMP4|SEMA6A|CHRNB4|GNAO1|ITGA9|GRIA4|APP|FZD1|CHRNB3|SOST|UBB|PRKCE|CHRNA3|PORCN|SEMA6D|NOG|PDE4B|UNC5A|UNC5B|TCF7|JAK1|RSPO1|REPS2|PLXNA4|NRP2|PAK3|ZEB1|SMURF1|CHRNB2|EPHB2|FZD8|ARHGEF7|SEMA5A|PRKCD|COL4A6|MAPK8|CD59|DKK3|ITGA4|CAMK2A|ITGA6|ARRB2|UNC5C|ADCY5|CSNK1A1|HIST1H3E	3.18e-07
GO Biological Process	Response to organonitrogen compound	30	SIX1|CACNG4|GNAO1|APP|MAP1B|ADCY1|PRKCE|AGTRAP|TAC1|PDE4B|ADCY2|CACNA2D1|RYR1|ZEB1|CHRNB2|CNR1|COL5A2|DNM2|FOLR1|CACNB1|PRKCD|CDK1|ITGA4|CAMK2A|MYO5A|DDC|ARRB2|ADCY5|DAG1|ATP1A3	3.82e-07
GO Biological Process	Central nervous system development	30	CBLN1|SLC17A7|WNT3|BMP4|SIX1|NCAN|SIX3|TIMP2|ZIC1|APP|FZD1|FANCC|ADCY1|CDK5R2|UBB|SEMA6D|NOG|MAPT|PLXNA4|NRP2|ZEB1|CHRNB2|INA|EPHB2|POU4F1|TFAP2A|SEMA5A|ARRB2|UNC5C|LIG4	3.86e-07
GO Biological Process	Cellular response to organonitrogen compound	23	SIX1|GNAO1|APP|MAP1B|ADCY1|AGTRAP|PDE4B|ADCY2|CACNA2D1|RYR1|ZEB1|COL5A2|DNM2|FOLR1|CACNB1|PRKCD|ITGA4|CAMK2A|MYO5A|DDC|ARRB2|ADCY5|ATP1A3	4.18e-07
GO Biological Process	Positive regulation of developmental process	36	CBLN1|WNT3|MSX2|BMP4|SIX1|SEMA6A|TIMP2|APP|FZD1|LRRTM1|MAP1B|MMP14|BIN1|NOG|TRAK1|MAPT|JAK1|PLXNA4|PAK3|ZEB1|SMURF1|CNR1|EPHB2|ARHGEF7|POU4F1|AGRN|TFAP2A|SEMA5A|DNM2|CDK1|ITGA6|MORF4L2|ARRB2|DAG1|PAK4|LIG4	4.57e-07
GO Biological Process	Microtubule bundle formation	11	RSPH4A|ZMYND10|DRC1|RSPH1|MAP1B|CCDC151|DNAAF1|SPAG1|CCDC40|DNAAF3|LRRC6	4.98e-07
GO Biological Process	Regulation of vesicle-mediated transport	22	SLC17A7|SYP|APP|CHRNB3|LRRTM1|SYN1|ADCY1|CDK5R2|ARFGAP1|BIN1|RSPO1|CACNA1G|CPLX2|CHRNB2|CNR1|DNAJC6|CADPS|DNM2|CPLX3|SNAP91|ARRB2|NAPB	5.87e-07
GO Biological Process	Positive regulation of multicellular organismal process	41	CBLN1|WNT3|MSX2|BMP4|SIX1|SEMA6A|CHRNB4|TIMP2|APP|FZD1|LRRTM1|MAP1B|PRKCE|MMP14|BIN1|TAC1|NOG|TRAK1|PDE4B|MAPT|JAK1|PLXNA4|NRP2|PAK3|ZEB1|SMURF1|CNR1|EPHB2|POU4F1|AGRN|TFAP2A|SEMA5A|SCN3B|SPP1|CDK1|ITGA6|ARRB2|DAG1|PAK4|SPON2|LIG4	6.78e-07
GO Biological Process	Positive regulation of cell development	22	WNT3|BMP4|SEMA6A|TIMP2|APP|FZD1|MAP1B|BIN1|TRAK1|MAPT|PLXNA4|PAK3|ZEB1|SMURF1|CNR1|EPHB2|ARHGEF7|SEMA5A|DNM2|ITGA6|DAG1|LIG4	6.93e-07
GO Biological Process	Regulation of synapse structure or activity	15	CBLN1|SLC17A7|SIX1|SLC17A6|APP|FZD1|LRRTM1|NRP2|PAK3|CHRNB2|EPHB2|AGRN|DNM2|NTNG2|DAG1	7.54e-07
GO Biological Process	Regulation of cellular localization	30	SLC17A7|BMP4|CHRNB4|SYP|ZIC1|APP|CHRNB3|SYN1|MAP1B|ADCY1|PRKCE|MMP14|CHRNA3|MAPT|CACNA2D1|CPLX2|RYR1|CHRNB2|CNR1|GBF1|EPHB2|PRKCD|CPLX3|CDK1|MAPK8|CAMK2A|MYO5A|ADCY5|DAG1|NAPB	8.32e-07
GO Biological Process	Response to oxygen-containing compound	38	WNT3|MSX2|SIX1|CACNG4|GNAO1|APP|FANCC|MAP1B|ADCY1|PRKCE|CHRNA3|AGTRAP|TAC1|PDE4B|MAPT|ADCY2|CACNA2D1|ZEB1|CHRNB2|CNR1|COL5A2|POU4F1|AGRN|DNM2|FOLR1|CACNB1|PRKCD|SPP1|CDK1|MAPK8|ITGA4|CAMK2A|MYO5A|ARRB2|ADCY5|DAG1|ATP1A3|SPON2	8.32e-07
GO Biological Process	Animal organ morphogenesis	29	MSX2|BMP4|SIX1|SEMA6A|SIX3|ADAMTS16|ZIC1|ADAMTS5|FZD1|FANCC|MMP14|NOG|TCF7|RYR1|NRP2|ZEB1|THBS3|EPHB2|COL5A2|POU4F1|DNAAF1|AGRN|TFAP2A|NTNG2|FOLR1|CCDC40|MYO5A|ITGA6|DAG1	8.61e-07
GO Biological Process	Synapse organization	16	CBLN1|APP|FZD1|LRRTM1|SYN1|MAP1B|MAPT|PAK3|INA|EPHB2|POU4F1|AGRN|NTNG2|CACNB1|MYO5A|GPHN	8.88e-07
GO Biological Process	Response to organic cyclic compound	28	MSX2|BMP4|SIX1|CACNG4|GNAO1|APP|MAP1B|ADCY1|PRKCE|MMP14|TAC1|PDE4B|ADCY2|RYR1|PAK3|CHRNB2|CNR1|POU4F1|DNM2|FOLR1|SPP1|CDK1|ITGA6|ARRB2|ADCY5|DAG1|ATP1A3|PAK4	9.57e-07
GO Biological Process	Response to endogenous stimulus	36	MSX2|BMP4|SIX1|GNAO1|TIMP2|APP|MAP1B|ADCY1|SOST|UBB|PRKCE|MMP14|AGTRAP|TAC1|NOG|PDE4B|MAPT|ADCY2|CACNA2D1|RYR1|ZEB1|SMURF1|COL5A2|DNM2|FOLR1|CACNB1|PRKCD|SPP1|ITGA4|CAMK2A|MYO5A|DDC|ARRB2|ADCY5|DAG1|ATP1A3	1.14e-06
GO Biological Process	Animal organ development	58	CBLN1|SLC17A7|WNT3|MSX2|BMP4|SIX1|ADAMTS2|SEMA6A|SIX3|SLC17A6|COL5A3|ADAMTS16|ZIC1|APP|ADAMTS5|FZD1|DRC1|FANCC|ADCY1|CDK5R2|UBB|MMP14|SEMA6D|NOG|TCF7|COL9A3|AP1B1|RYR1|PLXNA4|NRP2|ZEB1|THBS3|CHRNB2|INA|EPHB2|FZD8|COL11A2|COL5A2|POU4F1|DNAAF1|AGRN|TFAP2A|SEMA5A|DNM2|NTNG2|FOLR1|SPP1|CDK1|DKK3|ITGA4|CCDC40|MYO5A|ITGA6|ARRB2|UNC5C|DAG1|LIG4|LRRC6	1.26e-06
GO Biological Process	Cellular response to endogenous stimulus	32	MSX2|BMP4|SIX1|GNAO1|APP|MAP1B|ADCY1|SOST|UBB|PRKCE|AGTRAP|TAC1|NOG|PDE4B|MAPT|ADCY2|CACNA2D1|RYR1|ZEB1|SMURF1|COL5A2|DNM2|FOLR1|CACNB1|PRKCD|ITGA4|CAMK2A|MYO5A|DDC|ARRB2|ADCY5|ATP1A3	1.27e-06
GO Biological Process	Positive regulation of neurogenesis	20	WNT3|BMP4|SEMA6A|TIMP2|APP|FZD1|MAP1B|BIN1|TRAK1|MAPT|PLXNA4|PAK3|ZEB1|SMURF1|CNR1|EPHB2|SEMA5A|ITGA6|DAG1|LIG4	1.4e-06
GO Biological Process	Chemotaxis	21	WNT3|BMP4|SEMA6A|ITGA9|APP|CRMP1|SEMA6D|NOG|PDE4B|UNC5A|UNC5B|PLXNA4|NRP2|GBF1|EPHB2|AGRN|SEMA5A|PRKCD|ARRB2|UNC5C|DAG1	2.2e-06
GO Biological Process	Synaptic vesicle cycle	11	SLC17A7|SLC17A6|SYP|SYN1|CPLX2|DNAJC6|CADPS|DNM2|CPLX3|SNAP91|DDC	2.2e-06
GO Biological Process	Regulation of neurotransmitter levels	14	SLC17A7|CHRNB4|SYP|CHRNB3|SYN1|ADCY1|CHRNA3|CPLX2|CHRNB2|CNR1|CADPS|CPLX3|CAMK2A|NAPB	3.29e-06
GO Biological Process	Regulation of neuron projection development	20	WNT3|SEMA6A|FZD1|MAP1B|CHRNA3|CRMP1|SEMA6D|TRAK1|MAPT|PLXNA4|PAK3|SMURF1|CHRNB2|CNR1|EPHB2|SEMA5A|DNM2|NTNG2|SPP1|ITGA6	3.61e-06
GO Biological Process	Axon guidance	15	WNT3|SEMA6A|APP|CRMP1|SEMA6D|NOG|UNC5A|UNC5B|PLXNA4|NRP2|EPHB2|AGRN|SEMA5A|UNC5C|DAG1	3.78e-06
GO Biological Process	Positive regulation of cell differentiation	28	WNT3|MSX2|BMP4|SIX1|SEMA6A|TIMP2|APP|FZD1|MAP1B|MMP14|BIN1|TRAK1|MAPT|PLXNA4|PAK3|ZEB1|SMURF1|CNR1|EPHB2|ARHGEF7|POU4F1|SEMA5A|DNM2|ITGA6|MORF4L2|ARRB2|DAG1|LIG4	5e-06
GO Biological Process	Regulation of ion transport	23	CACNG6|CACNG4|GRIA4|SCN3A|APP|PRKCE|CHRNA3|BIN1|PDE4B|CACNA2D1|CACNA1G|CACNA1E|CHRNB2|CNR1|EPHB2|KCNQ3|DNM2|SCN3B|CACNB1|PRKCD|CAMK2A|MYO5A|ARRB2	6.11e-06
GO Biological Process	Regulation of developmental growth	16	WNT3|BMP4|SIX1|SEMA6A|APP|MAP1B|SEMA6D|NOG|MAPT|PLXNA4|SMURF1|AGRN|SEMA5A|DNM2|SPP1|CDK1	6.55e-06
GO Biological Process	Nerve development	9	SIX1|PLXNA4|NRP2|CHRNB2|EPHB2|POU4F1|TFAP2A|ITGA4|DAG1	7.52e-06
GO Biological Process	Cellular response to organic cyclic compound	20	MSX2|BMP4|SIX1|GNAO1|APP|ADCY1|PDE4B|ADCY2|RYR1|PAK3|POU4F1|DNM2|FOLR1|SPP1|ITGA6|ARRB2|ADCY5|DAG1|ATP1A3|PAK4	7.53e-06
GO Biological Process	Regulation of synaptic vesicle exocytosis	9	SYP|CHRNB3|SYN1|ADCY1|CPLX2|CHRNB2|CNR1|CPLX3|NAPB	8.15e-06
GO Biological Process	Cellular developmental process	62	CBLN1|WNT3|MSX2|BMP4|SIX1|SEMA6A|SIX3|TIMP2|CCNO|ZIC1|APP|FZD1|FANCC|RSPH1|SYN1|MAP1B|ADCY1|CDK5R2|UBB|MMP14|CHRNA3|BIN1|CRMP1|SEMA6D|NOG|TRAK1|OPCML|UNC5A|UNC5B|TCF7|MAPT|CPLX2|RYR1|PLXNA4|NRP2|PAK3|ZEB1|SMURF1|CHRNB2|CNR1|INA|EPHB2|FZD8|POU4F1|AGRN|SEMA5A|DNM2|NTNG2|FOLR1|PRKCD|SPP1|CDK1|ITGA4|CAMK2A|MYO5A|ITGA6|UNC5C|THSD7A|MCIDAS|DAG1|PAK4|LIG4	9.11e-06
GO Biological Process	Head development	24	CBLN1|SLC17A7|WNT3|BMP4|SIX3|ZIC1|APP|FZD1|FANCC|ADCY1|CDK5R2|UBB|MMP14|SEMA6D|NOG|PLXNA4|NRP2|CHRNB2|INA|EPHB2|POU4F1|SEMA5A|ARRB2|UNC5C	1.26e-05
GO Biological Process	Cell differentiation	61	CBLN1|WNT3|MSX2|BMP4|SIX1|SEMA6A|SIX3|TIMP2|CCNO|ZIC1|APP|FZD1|FANCC|RSPH1|SYN1|MAP1B|ADCY1|CDK5R2|UBB|MMP14|CHRNA3|BIN1|CRMP1|SEMA6D|NOG|TRAK1|OPCML|UNC5A|UNC5B|TCF7|MAPT|CPLX2|RYR1|PLXNA4|NRP2|PAK3|ZEB1|SMURF1|CHRNB2|CNR1|INA|EPHB2|FZD8|POU4F1|AGRN|SEMA5A|DNM2|NTNG2|FOLR1|SPP1|CDK1|ITGA4|CAMK2A|MYO5A|ITGA6|UNC5C|THSD7A|MCIDAS|DAG1|PAK4|LIG4	1.28e-05
GO Biological Process	Regulation of synaptic vesicle cycle	10	SLC17A7|SYP|CHRNB3|SYN1|ADCY1|CPLX2|CHRNB2|CNR1|CPLX3|NAPB	1.28e-05
GO Biological Process	Regulation of developmental process	49	CBLN1|WNT3|MSX2|BMP4|SIX1|SEMA6A|SIX3|TIMP2|APP|FZD1|LRRTM1|MAP1B|MMP14|CHRNA3|BIN1|CRMP1|SEMA6D|NOG|TRAK1|TCF7|MAPT|JAK1|PLXNA4|PAK3|ZEB1|SMURF1|CHRNB2|CNR1|EPHB2|COL5A2|ARHGEF7|POU4F1|HIST1H4H|AGRN|TFAP2A|SEMA5A|DNM2|NTNG2|SPP1|CDK1|CAMK2A|ITGA6|MORF4L2|ARRB2|DAG1|HIST2H4B|PAK4|HIST1H3E|LIG4	1.34e-05
GO Biological Process	Regulation of cell morphogenesis involved in differentiation	15	WNT3|SEMA6A|MAP1B|CHRNA3|SEMA6D|TRAK1|MAPT|PLXNA4|PAK3|CHRNB2|EPHB2|ARHGEF7|SEMA5A|DNM2|SPP1	1.41e-05
GO Biological Process	Biological regulation	136	CBLN1|SLC17A7|WNT3|ZMYND10|MSX2|CLTA|BMP4|SIX1|CACNG6|ADAMTS8|SEMA6A|GABBR2|SIX3|CHRNB4|CACNG4|GNAO1|TIMP2|SLC17A6|SYP|ITGA9|ADAMTS16|GRIA4|CCNO|ZIC1|SCN3A|APP|ADAMTS5|FZD1|DRC1|FANCC|CHRNB3|LRRTM1|SYN1|MAP1B|ADCY1|SOST|CDK5R2|UBB|PRKCE|MMP14|RBFOX1|ARFGAP1|CHRNA3|BIN1|LEPREL1|AGTRAP|TAC1|CRMP1|PORCN|SEMA6D|NOG|TRAK1|PDE4B|UNC5A|UNC5B|RAD51C|TCF7|MAPT|ADCY2|JAK1|GIT2|CCDC151|RSPO1|CACNA2D1|REPS2|…	1.46e-05
GO Biological Process	Regulation of axonogenesis	12	WNT3|SEMA6A|MAP1B|SEMA6D|TRAK1|MAPT|PLXNA4|PAK3|EPHB2|SEMA5A|DNM2|SPP1	1.6e-05
GO Biological Process	Brain development	23	CBLN1|SLC17A7|WNT3|BMP4|SIX3|ZIC1|APP|FZD1|FANCC|ADCY1|CDK5R2|UBB|SEMA6D|NOG|PLXNA4|NRP2|CHRNB2|INA|EPHB2|POU4F1|SEMA5A|ARRB2|UNC5C	1.77e-05
GO Biological Process	Behavior	20	SLC17A7|SIX3|CHRNB4|GNAO1|ZIC1|APP|LRRTM1|ADCY1|PRKCE|CHRNA3|TAC1|MAPT|CHRNB2|CNR1|EPHB2|POU4F1|PAK7|MYO5A|ARRB2|ADCY5	1.82e-05
GO Biological Process	Motile cilium assembly	6	ZMYND10|DNAAF1|CCDC40|MCIDAS|DNAAF3|LRRC6	1.92e-05
GO Biological Process	Locomotory behavior	12	CHRNB4|GNAO1|ZIC1|APP|LRRTM1|PRKCE|CHRNA3|CHRNB2|PAK7|MYO5A|ARRB2|ADCY5	2.25e-05
GO Biological Process	Regulation of cellular process	126	CBLN1|SLC17A7|WNT3|ZMYND10|MSX2|BMP4|SIX1|CACNG6|ADAMTS8|SEMA6A|GABBR2|SIX3|CHRNB4|CACNG4|GNAO1|TIMP2|SYP|ITGA9|ADAMTS16|GRIA4|CCNO|ZIC1|SCN3A|APP|FZD1|DRC1|CHRNB3|LRRTM1|SYN1|MAP1B|ADCY1|SOST|CDK5R2|UBB|PRKCE|MMP14|RBFOX1|ARFGAP1|CHRNA3|BIN1|LEPREL1|AGTRAP|TAC1|CRMP1|PORCN|SEMA6D|NOG|TRAK1|PDE4B|UNC5A|UNC5B|RAD51C|TCF7|MAPT|ADCY2|JAK1|GIT2|CCDC151|RSPO1|CACNA2D1|REPS2|CACNA1G|CPLX2|RYR1|PLXNA4|N…	2.6e-05
GO Biological Process	Transport	67	CBLN1|SLC17A7|AFTPH|CLTA|CACNG6|ADAMTS8|SIX3|CHRNB4|CACNG4|TIMP2|SLC17A6|SYP|GRIA4|SCN3A|APP|CHRNB3|CACHD1|SYN1|MAP1B|UBB|PRKCE|RBFOX1|ARFGAP1|CHRNA3|BIN1|PORCN|TRAK1|MAPT|NECAP1|CACNA2D1|REPS2|AP1B1|CACNA1G|CPLX2|RYR1|SMURF1|CD55|CACNA1E|CHRNB2|CNR1|GBF1|DNAJC6|DNAAF1|CADPS|KCNQ3|DNM2|SCN3B|FOLR1|CACNB1|PRKCD|CPLX3|MAPK8|CD59|NCALD|ITGA4|CCDC40|CAMK2A|MYO5A|SNAP91|DDC|ARRB2|ARFGAP2|ATP1A3|ERC1|N…	2.63e-05
GO Biological Process	Regulation of biological process	130	CBLN1|SLC17A7|WNT3|ZMYND10|MSX2|CLTA|BMP4|SIX1|CACNG6|ADAMTS8|SEMA6A|GABBR2|SIX3|CHRNB4|CACNG4|GNAO1|TIMP2|SYP|ITGA9|ADAMTS16|GRIA4|CCNO|ZIC1|SCN3A|APP|ADAMTS5|FZD1|DRC1|CHRNB3|LRRTM1|SYN1|MAP1B|ADCY1|SOST|CDK5R2|UBB|PRKCE|MMP14|RBFOX1|ARFGAP1|CHRNA3|BIN1|LEPREL1|AGTRAP|TAC1|CRMP1|PORCN|SEMA6D|NOG|TRAK1|PDE4B|UNC5A|UNC5B|RAD51C|TCF7|MAPT|ADCY2|JAK1|GIT2|CCDC151|RSPO1|CACNA2D1|REPS2|CACNA1G|CPLX2|…	2.94e-05
GO Biological Process	Regulation of regulated secretory pathway	11	SYP|CHRNB3|SYN1|ADCY1|CDK5R2|CACNA1G|CPLX2|CHRNB2|CNR1|CPLX3|NAPB	3.13e-05
GO Biological Process	Organelle organization	57	SLC17A7|RSPH4A|ZMYND10|SEMA6A|SYP|THSD7B|KANSL1L|CCNO|DRC1|RSPH1|MAP1B|UBB|BIN1|CRMP1|TRAK1|RAD51C|MAPT|CCDC151|SMURF1|HIST2H2BE|INA|GBF1|MEAF6|RPA2|POLE3|ARHGEF7|HIST1H4H|PAK7|DNAAF1|AGRN|SPAG1|DNM2|NTNG2|FOLR1|PRKCD|CDK1|MAPK8|CD59|CCDC40|CAMK2A|MYO5A|MORF4L2|KANSL3|SNAP91|POLD1|THSD7A|CSNK1A1|MCIDAS|ARFGAP2|DNAAF3|DAG1|HIST2H4B|PAK4|HIST2H2AA3|HIST1H3E|LIG4|LRRC6	3.47e-05
GO Biological Process	Regulation of cellular component biogenesis	26	CBLN1|ZMYND10|SIX1|ADAMTS16|APP|FZD1|LRRTM1|MAP1B|SOST|PRKCE|MMP14|BIN1|TAC1|MAPT|CCDC151|PAK3|CHRNB2|RPA2|EPHB2|AGRN|DNM2|NTNG2|PRKCD|MCIDAS|DAG1|NAPB	3.52e-05
GO Biological Process	Cell junction organization	18	CBLN1|APP|FZD1|LRRTM1|SYN1|MAP1B|MAPT|PAK3|INA|EPHB2|ARHGEF7|POU4F1|AGRN|NTNG2|CACNB1|MYO5A|ITGA6|GPHN	4e-05
GO Biological Process	Outflow tract morphogenesis	8	MSX2|BMP4|SIX1|FZD1|NOG|RYR1|NRP2|FOLR1	4.52e-05
GO Biological Process	Regulation of cell morphogenesis	18	WNT3|SEMA6A|MAP1B|CHRNA3|SEMA6D|TRAK1|MAPT|PLXNA4|PAK3|SMURF1|CHRNB2|EPHB2|ARHGEF7|SEMA5A|DNM2|NTNG2|SPP1|DAG1	4.54e-05
GO Biological Process	Cranial nerve morphogenesis	6	SIX1|PLXNA4|NRP2|CHRNB2|EPHB2|TFAP2A	4.62e-05
GO Biological Process	Diencephalon development	8	BMP4|SIX3|UBB|NOG|NRP2|CHRNB2|POU4F1|SEMA5A	4.85e-05
GO Biological Process	Cranial nerve development	7	SIX1|PLXNA4|NRP2|CHRNB2|EPHB2|POU4F1|TFAP2A	5.9e-05
GO Biological Process	Positive regulation of cellular component organization	29	CBLN1|WNT3|ZMYND10|MSX2|APP|FZD1|LRRTM1|MAP1B|PRKCE|BIN1|TAC1|TRAK1|MAPT|PLXNA4|PAK3|SMURF1|CNR1|RPA2|EPHB2|ARHGEF7|AGRN|SEMA5A|DNM2|PRKCD|MAPK8|ITGA6|ARRB2|DAG1|LIG4	5.93e-05
GO Biological Process	Vesicle-mediated transport	37	SLC17A7|CLTA|CHRNB4|CACNG4|TIMP2|SLC17A6|SYP|APP|SYN1|UBB|PRKCE|ARFGAP1|BIN1|TRAK1|NECAP1|REPS2|AP1B1|CPLX2|CD55|GBF1|DNAJC6|CADPS|DNM2|FOLR1|PRKCD|CPLX3|CD59|NCALD|ITGA4|MYO5A|SNAP91|DDC|ARRB2|ARFGAP2|ERC1|NAPB|SPON2	5.93e-05
GO Biological Process	Regulation of synapse assembly	9	CBLN1|SIX1|APP|FZD1|LRRTM1|CHRNB2|EPHB2|AGRN|NTNG2	5.95e-05
GO Biological Process	Regulation of secretion by cell	20	CHRNB4|SYP|CHRNB3|SYN1|ADCY1|CDK5R2|PRKCE|CHRNA3|TAC1|CACNA1G|CPLX2|CACNA1E|CHRNB2|CNR1|CADPS|CPLX3|SPP1|CAMK2A|ADCY5|NAPB	6.9e-05
GO Biological Process	Membrane depolarization	7	CACNG4|SCN3A|CACNA2D1|CACNA1G|CACNA1E|CHRNB2|SCN3B	7.14e-05
GO Biological Process	Cell motility	26	RSPH4A|MSX2|SIX1|SEMA6A|SIX3|ITGA9|DRC1|MAP1B|CDK5R2|MMP14|SEMA6D|PDE4B|NRP2|GBF1|POU4F1|PAK7|SEMA5A|FOLR1|PRKCD|CDK1|ITGA4|CCDC40|ITGA6|ARRB2|PAK4|LRRC6	7.57e-05
GO Biological Process	Regulation of exocytosis	12	SYP|CHRNB3|SYN1|ADCY1|CDK5R2|CACNA1G|CPLX2|CHRNB2|CNR1|CADPS|CPLX3|NAPB	7.57e-05
GO Biological Process	Regulation of anatomical structure morphogenesis	27	WNT3|BMP4|SIX1|SEMA6A|FZD1|MAP1B|CHRNA3|SEMA6D|NOG|TRAK1|MAPT|JAK1|PLXNA4|PAK3|SMURF1|CHRNB2|EPHB2|COL5A2|ARHGEF7|TFAP2A|SEMA5A|DNM2|NTNG2|SPP1|ARRB2|DAG1|PAK4	8.65e-05
GO Biological Process	Regulation of extent of cell growth	9	WNT3|SEMA6A|MAP1B|SEMA6D|MAPT|PLXNA4|SEMA5A|DNM2|SPP1	9.25e-05
GO Biological Process	Regulation of synapse organization	12	CBLN1|SIX1|APP|FZD1|LRRTM1|NRP2|PAK3|CHRNB2|EPHB2|AGRN|NTNG2|DAG1	9.54e-05
GO Biological Process	Regulation of ion transmembrane transport	17	CACNG6|CACNG4|GRIA4|SCN3A|APP|PRKCE|BIN1|PDE4B|CACNA2D1|CACNA1G|CACNA1E|EPHB2|KCNQ3|DNM2|SCN3B|CACNB1|MYO5A	0.0001
GO Biological Process	Positive regulation of neuron differentiation	15	WNT3|BMP4|TIMP2|APP|FZD1|MAP1B|TRAK1|MAPT|PLXNA4|PAK3|ZEB1|SMURF1|CNR1|SEMA5A|ITGA6	0.00012
GO Biological Process	Pattern specification process	16	WNT3|MSX2|BMP4|SIX1|SIX3|ZIC1|DRC1|NOG|CCDC151|AP1B1|NRP2|ZEB1|DNAAF1|FOLR1|CCDC40|LRRC6	0.00013
GO Biological Process	Membrane organization	22	CLTA|SYP|UBB|BIN1|NECAP1|REPS2|SMURF1|GBF1|DNAJC6|EPHB2|AGRN|DNM2|FOLR1|PRKCD|CDK1|MAPK8|CD59|CAMK2A|SNAP91|ARRB2|GPHN|ARFGAP2	0.00016
GO Biological Process	Positive regulation of cell projection organization	15	WNT3|ZMYND10|FZD1|MAP1B|TRAK1|MAPT|PLXNA4|PAK3|SMURF1|CNR1|ARHGEF7|AGRN|SEMA5A|DNM2|ITGA6	0.00018
GO Biological Process	Regulation of growth	20	WNT3|BMP4|SIX1|SEMA6A|APP|MAP1B|MMP14|SEMA6D|NOG|MAPT|PLXNA4|SMURF1|PAK7|AGRN|SEMA5A|DNM2|SPP1|CDK1|MORF4L2|PAK4	0.00018
GO Biological Process	Regulation of blood circulation	13	CACNG6|CACNG4|GNAO1|APP|BIN1|TAC1|PDE4B|CACNA2D1|CACNA1G|RYR1|SCN3B|CACNB1|ATP1A3	0.00019
GO Biological Process	Regulation of heart contraction	12	CACNG6|CACNG4|GNAO1|BIN1|TAC1|PDE4B|CACNA2D1|CACNA1G|RYR1|SCN3B|CACNB1|ATP1A3	0.00019
GO Biological Process	Regulation of cellular component movement	25	WNT3|BMP4|SEMA6A|APP|DRC1|PRKCE|MMP14|BIN1|TAC1|SEMA6D|NOG|PDE4B|PLXNA4|NRP2|PAK3|ARHGEF7|DNAAF1|SEMA5A|NTNG2|ITGA4|CCDC40|CAMK2A|ITGA6|UNC5C|DAG1	0.0002
GO Biological Process	Cardiac conduction	8	CACNG6|CACNG4|BIN1|CACNA2D1|CACNA1G|SCN3B|CACNB1|ATP1A3	0.00022
GO Biological Process	Tissue development	35	WNT3|MSX2|BMP4|SIX1|SEMA6A|SIX3|ADAMTS16|CCNO|FZD1|UBB|MMP14|SEMA6D|NOG|TCF7|RYR1|NRP2|ZEB1|SMURF1|THBS3|COL11A2|POU4F1|DNAAF1|AGRN|TFAP2A|NTNG2|FOLR1|SPP1|CDK1|ITGA4|CCDC40|MYO5A|ITGA6|UNC5C|MCIDAS|DAG1	0.00022
GO Biological Process	Embryonic organ morphogenesis	13	BMP4|SIX1|SIX3|ZIC1|MMP14|NOG|TCF7|ZEB1|EPHB2|DNAAF1|TFAP2A|FOLR1|CCDC40	0.00025
GO Biological Process	Protein-containing complex subunit organization	32	ZMYND10|CLTA|APP|FZD1|DRC1|FANCC|UBB|CHRNA3|BIN1|TCF7|MAPT|CCDC151|REPS2|RYR1|HIST2H2BE|DNAJC6|RPA2|POLE3|HIST1H4H|DNAAF1|SPAG1|FOLR1|CDK1|CD59|CCDC40|SNAP91|CSNK1A1|DNAAF3|HIST2H4B|HIST1H3E|NAPB|LRRC6	0.00025
GO Biological Process	Wnt signaling pathway	14	WNT3|GNAO1|FZD1|SOST|UBB|PORCN|TCF7|RSPO1|SMURF1|FZD8|DKK3|CAMK2A|ARRB2|CSNK1A1	0.00025
GO Biological Process	Regulation of axon extension	8	WNT3|SEMA6A|MAP1B|SEMA6D|MAPT|PLXNA4|SEMA5A|DNM2	0.0003
GO Biological Process	Multicellular organismal signaling	9	CACNG6|CACNG4|SCN3A|BIN1|CACNA2D1|CACNA1G|SCN3B|CACNB1|ATP1A3	0.00036
GO Biological Process	Cytoskeleton organization	26	RSPH4A|ZMYND10|SEMA6A|THSD7B|DRC1|RSPH1|MAP1B|BIN1|CRMP1|MAPT|CCDC151|INA|PAK7|DNAAF1|AGRN|SPAG1|CDK1|CCDC40|MYO5A|THSD7A|CSNK1A1|MCIDAS|DNAAF3|DAG1|PAK4|LRRC6	0.0004
GO Biological Process	Positive regulation of cell death	20	MSX2|BMP4|APP|UBB|BIN1|TAC1|MAPT|PAK3|CNR1|ARHGEF7|POU4F1|TFAP2A|DNM2|PRKCD|MAPK8|ITGA4|CAMK2A|ITGA6|ARRB2|UNC5C	0.0004
GO Biological Process	Tube morphogenesis	19	MSX2|BMP4|SIX1|ADAMTS16|FZD1|MMP14|NOG|UNC5B|TCF7|NRP2|ZEB1|EPHB2|FZD8|DNAAF1|SEMA5A|FOLR1|CCDC40|THSD7A|DAG1	0.0004
GO Biological Process	Regulation of signal transduction	50	CBLN1|WNT3|MSX2|BMP4|SEMA6A|SIX3|CACNG4|TIMP2|SYP|GRIA4|ZIC1|APP|FZD1|SOST|UBB|PRKCE|MMP14|ARFGAP1|NOG|UNC5B|MAPT|JAK1|GIT2|RSPO1|PAK3|ZEB1|SMURF1|CD55|GBF1|MEAF6|RPA2|EPHB2|FZD8|ARHGEF7|POU4F1|PAK7|SEMA5A|DNM2|FOLR1|PRKCD|CDK1|MAPK8|DKK3|CAMK2A|MYO5A|ITGA6|ARRB2|CSNK1A1|RAD17|DAG1	0.00041
GO Biological Process	Positive regulation of apoptotic process	19	MSX2|BMP4|APP|UBB|BIN1|MAPT|PAK3|CNR1|ARHGEF7|POU4F1|TFAP2A|DNM2|PRKCD|MAPK8|ITGA4|CAMK2A|ITGA6|ARRB2|UNC5C	0.00043
GO Biological Process	Response to alkaloid	8	CACNG4|PRKCE|TAC1|RYR1|CHRNB2|CNR1|DNM2|DDC	0.00046
GO Biological Process	Central nervous system neuron differentiation	10	CBLN1|WNT3|FZD1|UBB|MAPT|PLXNA4|NRP2|CHRNB2|EPHB2|POU4F1	0.00048
GO Biological Process	Protein-containing complex assembly	28	ZMYND10|CLTA|APP|DRC1|FANCC|UBB|CHRNA3|BIN1|TCF7|MAPT|CCDC151|REPS2|RYR1|HIST2H2BE|RPA2|HIST1H4H|DNAAF1|SPAG1|FOLR1|CDK1|CD59|CCDC40|SNAP91|CSNK1A1|DNAAF3|HIST2H4B|HIST1H3E|LRRC6	0.00051
GO Biological Process	Plasma membrane bounded cell projection assembly	15	RSPH4A|ZMYND10|CCNO|DRC1|RSPH1|CCDC151|ARHGEF7|DNAAF1|SPAG1|CDK1|CCDC40|ITGA6|MCIDAS|DNAAF3|LRRC6	0.00053
GO Biological Process	Circulatory system development	22	MSX2|BMP4|SIX1|FZD1|DRC1|MMP14|NOG|UNC5B|AP1B1|RYR1|NRP2|EPHB2|FZD8|POU4F1|DNAAF1|SEMA5A|DNM2|FOLR1|CDK1|CCDC40|THSD7A|DAG1	0.00056
GO Biological Process	Microtubule cytoskeleton organization	16	RSPH4A|ZMYND10|DRC1|RSPH1|MAP1B|CRMP1|MAPT|CCDC151|DNAAF1|SPAG1|CDK1|CCDC40|MCIDAS|DNAAF3|DAG1|LRRC6	0.00056
GO Biological Process	Cellular localization	48	SLC17A7|ZMYND10|AFTPH|CLTA|BMP4|SIX1|SIX3|CHRNB4|CACNG4|TIMP2|SLC17A6|SYP|APP|SYN1|MAP1B|UBB|ARFGAP1|BIN1|TRAK1|MAPT|CACNA2D1|REPS2|AP1B1|CPLX2|RYR1|SMURF1|CD55|GBF1|DNAJC6|RPA2|AGRN|CADPS|DNM2|SCN3B|FOLR1|PRKCD|CPLX3|CDK1|CD59|ITGA4|MYO5A|SNAP91|DDC|GPHN|ARFGAP2|ERC1|NAPB|LRRC6	0.00057
GO Biological Process	Positive regulation of synaptic transmission	9	APP|LRRTM1|ADCY1|PRKCE|TAC1|CHRNB2|CNR1|EPHB2|ARRB2	0.00057
GO Biological Process	Regulation of cellular response to growth factor stimulus	12	MSX2|BMP4|SEMA6A|FZD1|SOST|UBB|NOG|ZEB1|SMURF1|DNM2|FOLR1|DKK3	0.00059
GO Biological Process	Cellular component assembly	41	RSPH4A|ZMYND10|CLTA|CCNO|APP|FZD1|DRC1|FANCC|RSPH1|MAP1B|UBB|CHRNA3|BIN1|TCF7|MAPT|CCDC151|REPS2|RYR1|SMURF1|HIST2H2BE|RPA2|POLE3|EPHB2|ARHGEF7|POU4F1|HIST1H4H|DNAAF1|SPAG1|NTNG2|FOLR1|CDK1|CD59|CCDC40|ITGA6|SNAP91|CSNK1A1|MCIDAS|DNAAF3|HIST2H4B|HIST1H3E|LRRC6	0.0006
GO Biological Process	Cellular response to peptide	13	APP|MAP1B|ADCY1|AGTRAP|ADCY2|CACNA2D1|CACNB1|PRKCD|ITGA4|CAMK2A|MYO5A|ADCY5|ATP1A3	0.0006
GO Biological Process	Regulation of transporter activity	12	CACNG4|GRIA4|APP|PRKCE|PDE4B|CACNA2D1|EPHB2|DNM2|SCN3B|CACNB1|PRKCD|MYO5A	0.0006
GO Biological Process	Regulation of calcium ion transmembrane transport via high voltage-gated calcium channel	4	CACNG6|BIN1|CACNA2D1|CACNB1	0.00061
GO Biological Process	Dendrite development	8	APP|MAP1B|TRAK1|PAK3|EPHB2|AGRN|CAMK2A|PAK4	0.00062
GO Biological Process	Cation transport	22	SLC17A7|CACNG6|CHRNB4|CACNG4|SLC17A6|GRIA4|SCN3A|CHRNB3|CACHD1|CHRNA3|CACNA2D1|CACNA1G|RYR1|CACNA1E|CHRNB2|CNR1|KCNQ3|DNM2|SCN3B|CACNB1|CAMK2A|ATP1A3	0.00063
GO Biological Process	Regulation of synaptic plasticity	10	CBLN1|SYP|APP|LRRTM1|MAP1B|ADCY1|MAPT|CPLX2|EPHB2|CAMK2A	0.00063
GO Biological Process	Regulation of response to stimulus	60	CBLN1|WNT3|MSX2|BMP4|SEMA6A|SIX3|CACNG4|TIMP2|SYP|GRIA4|ZIC1|APP|FZD1|SOST|UBB|PRKCE|MMP14|ARFGAP1|TAC1|SEMA6D|NOG|PDE4B|UNC5B|MAPT|JAK1|GIT2|RSPO1|PLXNA4|PAK3|ZEB1|SMURF1|CD55|CNR1|GBF1|MEAF6|RPA2|EPHB2|FZD8|ARHGEF7|POU4F1|PAK7|SEMA5A|DNM2|FOLR1|PRKCD|SPP1|CDK1|MAPK8|CD59|DKK3|ITGA4|CAMK2A|MYO5A|ITGA6|ARRB2|ADCY5|CSNK1A1|RAD17|DAG1|SPON2	0.00065
GO Biological Process	Developmental maturation	11	SLC17A7|SIX3|SYP|APP|MAP1B|CDK5R2|RYR1|THBS3|AGRN|MYO5A|DAG1	0.00068
GO Biological Process	Regulation of cation transmembrane transport	13	CACNG6|CACNG4|GRIA4|APP|PRKCE|BIN1|PDE4B|CACNA2D1|EPHB2|DNM2|SCN3B|CACNB1|MYO5A	0.00068
GO Biological Process	Cilium assembly	13	RSPH4A|ZMYND10|CCNO|DRC1|RSPH1|CCDC151|DNAAF1|SPAG1|CDK1|CCDC40|MCIDAS|DNAAF3|LRRC6	0.00072
GO Biological Process	Cell migration	22	MSX2|SIX1|SEMA6A|SIX3|ITGA9|MAP1B|CDK5R2|MMP14|SEMA6D|PDE4B|NRP2|GBF1|POU4F1|PAK7|SEMA5A|FOLR1|PRKCD|CDK1|ITGA4|ITGA6|ARRB2|PAK4	0.00078
GO Biological Process	Embryonic morphogenesis	17	WNT3|MSX2|BMP4|SIX1|SIX3|ZIC1|FZD1|MMP14|NOG|TCF7|ZEB1|EPHB2|DNAAF1|TFAP2A|FOLR1|ITGA4|CCDC40	0.00079
GO Biological Process	Synaptic transmission involved in micturition	3	CHRNB4|CHRNA3|CHRNB2	0.0008
GO Biological Process	Regulation of transmembrane receptor protein serine/threonine kinase signaling pathway	11	MSX2|BMP4|FZD1|SOST|UBB|NOG|ZEB1|SMURF1|DNM2|FOLR1|DKK3	0.00082
GO Biological Process	Regulation of cell junction assembly	10	CBLN1|SIX1|APP|FZD1|LRRTM1|MMP14|CHRNB2|EPHB2|AGRN|NTNG2	0.00084
GO Biological Process	Regulation of axon extension involved in axon guidance	5	WNT3|SEMA6A|SEMA6D|PLXNA4|SEMA5A	0.00085
GO Biological Process	Positive regulation of cell morphogenesis involved in differentiation	9	WNT3|MAP1B|TRAK1|MAPT|PLXNA4|PAK3|ARHGEF7|SEMA5A|DNM2	0.00093
GO Biological Process	Heart morphogenesis	11	MSX2|BMP4|SIX1|FZD1|NOG|RYR1|NRP2|POU4F1|DNAAF1|FOLR1|CCDC40	0.001
GO Biological Process	Memory	8	SLC17A7|APP|ADCY1|TAC1|MAPT|CHRNB2|CNR1|PAK7	0.001
GO Biological Process	Regulation of endocytosis	10	SLC17A7|APP|LRRTM1|ARFGAP1|BIN1|RSPO1|DNAJC6|DNM2|SNAP91|ARRB2	0.001
GO Biological Process	Tube development	21	MSX2|BMP4|SIX1|ADAMTS2|ADAMTS16|FZD1|UBB|MMP14|NOG|UNC5B|TCF7|NRP2|ZEB1|EPHB2|FZD8|DNAAF1|SEMA5A|FOLR1|CCDC40|THSD7A|DAG1	0.0011
GO Biological Process	Regulation of presynapse assembly	5	CBLN1|APP|FZD1|LRRTM1|NTNG2	0.0012
GO Biological Process	Regulation of system process	17	CBLN1|CACNG6|CHRNB4|CACNG4|GNAO1|APP|CHRNA3|BIN1|TAC1|PDE4B|CACNA2D1|CACNA1G|RYR1|SCN3B|CACNB1|DAG1|ATP1A3	0.0012
GO Biological Process	Vesicle localization	10	SYN1|TRAK1|GBF1|DNM2|FOLR1|CD59|ITGA4|MYO5A|SNAP91|ARFGAP2	0.0012
GO Biological Process	Calcium ion transport	11	CACNG6|CACNG4|CACHD1|CACNA2D1|CACNA1G|RYR1|CACNA1E|CHRNB2|CNR1|CACNB1|CAMK2A	0.0013
GO Biological Process	Inner dynein arm assembly	4	ZMYND10|DNAAF1|CCDC40|LRRC6	0.0013
GO Biological Process	Microtubule-based process	19	RSPH4A|ZMYND10|APP|DRC1|RSPH1|MAP1B|UBB|CRMP1|TRAK1|MAPT|CCDC151|DNAAF1|SPAG1|CDK1|CCDC40|MCIDAS|DNAAF3|DAG1|LRRC6	0.0013
GO Biological Process	Regulation of ion transmembrane transporter activity	11	CACNG4|GRIA4|APP|PRKCE|PDE4B|CACNA2D1|EPHB2|DNM2|SCN3B|CACNB1|MYO5A	0.0013
GO Biological Process	Specification of symmetry	8	BMP4|DRC1|CCDC151|AP1B1|DNAAF1|FOLR1|CCDC40|LRRC6	0.0013
GO Biological Process	System process	35	SLC17A7|BMP4|SIX1|SIX3|CHRNB4|CACNG4|GNAO1|ADAMTS16|GRIA4|SCN3A|APP|CHRNB3|ADCY1|CHRNA3|AGTRAP|TAC1|MAPT|ADCY2|CACNA2D1|CACNA1G|RYR1|CHRNB2|CNR1|EPHB2|COL11A2|POU4F1|PAK7|TFAP2A|SCN3B|CPLX3|NCALD|MYO5A|ARRB2|ADCY5|LRRC6	0.0013
GO Biological Process	Metal ion transport	18	SLC17A7|CACNG6|CACNG4|SLC17A6|SCN3A|CACHD1|CACNA2D1|CACNA1G|RYR1|CACNA1E|CHRNB2|CNR1|KCNQ3|DNM2|SCN3B|CACNB1|CAMK2A|ATP1A3	0.0014
GO Biological Process	Ossification	11	WNT3|MSX2|BMP4|FZD1|SOST|MMP14|NOG|RYR1|THBS3|COL5A2|SPP1	0.0015
GO Biological Process	Preganglionic parasympathetic fiber development	4	SIX1|PLXNA4|NRP2|TFAP2A	0.0016
GO Biological Process	Regulation of binding	13	MSX2|BMP4|APP|CRMP1|NOG|ARHGEF7|POU4F1|PRKCD|MAPK8|ITGA4|ARRB2|CSNK1A1|LRRC6	0.0016
GO Biological Process	Regulation of neuron death	12	SIX1|APP|FZD1|UBB|TAC1|UNC5B|MAPT|PAK3|POU4F1|TFAP2A|ARRB2|LIG4	0.0016
GO Biological Process	Semaphorin-plexin signaling pathway	5	SEMA6A|SEMA6D|PLXNA4|NRP2|SEMA5A	0.0016
GO Biological Process	Activation of protein kinase activity	13	BMP4|APP|ADCY1|CDK5R2|UBB|CHRNA3|ADCY2|PAK3|PAK7|PRKCD|CDK1|ADCY5|PAK4	0.0017
GO Biological Process	Excitatory postsynaptic potential	6	SLC17A7|CHRNB4|CHRNB3|CHRNA3|CHRNB2|ARRB2	0.0017
GO Biological Process	Synapse assembly	7	APP|FZD1|MAP1B|MAPT|EPHB2|POU4F1|NTNG2	0.0017
GO Biological Process	Signal transduction	66	SLC17A7|WNT3|MSX2|BMP4|SEMA6A|GABBR2|CHRNB4|GNAO1|ITGA9|GRIA4|APP|FZD1|CHRNB3|ADCY1|SOST|UBB|PRKCE|ARFGAP1|CHRNA3|AGTRAP|TAC1|PORCN|SEMA6D|NOG|PDE4B|UNC5A|UNC5B|TCF7|ADCY2|JAK1|RSPO1|REPS2|RYR1|PLXNA4|NRP2|PAK3|ZEB1|SMURF1|CHRNB2|CNR1|EPHB2|FZD8|ARHGEF7|POU4F1|PAK7|AGRN|SEMA5A|DNM2|PRKCD|COL4A6|SPP1|CDK1|MAPK8|CD59|NCALD|DKK3|ITGA4|CAMK2A|ITGA6|ARRB2|UNC5C|ADCY5|CSNK1A1|ERC1|PAK4|HIST1H3E	0.0018
GO Biological Process	Cellular response to amyloid-beta	5	APP|CACNA2D1|CACNB1|ITGA4|ATP1A3	0.002
GO Biological Process	Positive regulation of kinase activity	17	BMP4|APP|ADCY1|CDK5R2|UBB|CHRNA3|MAPT|ADCY2|PAK3|EPHB2|FZD8|PAK7|PRKCD|CDK1|ADCY5|DAG1|PAK4	0.002
GO Biological Process	Regulation of cellular component size	13	WNT3|SEMA6A|MAP1B|PRKCE|BIN1|SEMA6D|MAPT|PLXNA4|PAK3|SEMA5A|DNM2|PRKCD|SPP1	0.002
GO Biological Process	Tissue morphogenesis	16	WNT3|MSX2|BMP4|SIX1|SIX3|ADAMTS16|FZD1|MMP14|NOG|NRP2|POU4F1|DNAAF1|TFAP2A|FOLR1|CCDC40|DAG1	0.002
GO Biological Process	Establishment of organelle localization	13	MAP1B|UBB|TRAK1|MAPT|CPLX2|GBF1|DNM2|FOLR1|CD59|ITGA4|MYO5A|SNAP91|ARFGAP2	0.0021
GO Biological Process	Negative regulation of cell projection organization	9	WNT3|SEMA6A|CRMP1|SEMA6D|EPHB2|SEMA5A|DNM2|PRKCD|SPP1	0.0021
GO Biological Process	DNA biosynthetic process	7	REV1|UBB|REV3L|RPA2|POLE3|POLD1|LIG4	0.0022
GO Biological Process	Nervous system process	27	SLC17A7|SIX1|SIX3|CHRNB4|CACNG4|GRIA4|SCN3A|APP|CHRNB3|ADCY1|CHRNA3|TAC1|MAPT|CACNA1G|CHRNB2|CNR1|EPHB2|COL11A2|POU4F1|PAK7|TFAP2A|SCN3B|CPLX3|MYO5A|ARRB2|ADCY5|LRRC6	0.0022
GO Biological Process	Outer dynein arm assembly	4	ZMYND10|CCDC151|DNAAF1|LRRC6	0.0022
GO Biological Process	Regulation of receptor-mediated endocytosis	7	APP|LRRTM1|RSPO1|DNAJC6|DNM2|SNAP91|ARRB2	0.0023
GO Biological Process	Positive regulation of molecular function	33	BMP4|CACNG4|TIMP2|APP|FZD1|ADCY1|CDK5R2|UBB|PRKCE|ARFGAP1|CHRNA3|MAPT|ADCY2|GIT2|CACNA2D1|PAK3|EPHB2|FZD8|ARHGEF7|POU4F1|PAK7|AGRN|DNM2|PRKCD|CDK1|MAPK8|CAMK2A|ITGA6|ADCY5|ARFGAP2|DAG1|ERC1|PAK4	0.0024
GO Biological Process	Negative regulation of axonogenesis	6	WNT3|SEMA6A|SEMA6D|EPHB2|SEMA5A|SPP1	0.0025
GO Biological Process	Regulation of postsynaptic membrane potential	7	SLC17A7|CHRNB4|GRIA4|CHRNB3|CHRNA3|CHRNB2|ARRB2	0.0025
GO Biological Process	BMP signaling pathway involved in heart development	3	MSX2|BMP4|NOG	0.0026
GO Biological Process	Translesion synthesis	5	REV1|UBB|REV3L|RPA2|POLD1	0.0026
GO Biological Process	Negative regulation of cellular component organization	18	CBLN1|WNT3|BMP4|SEMA6A|APP|LRRTM1|MAP1B|SOST|MMP14|CRMP1|SEMA6D|MAPT|EPHB2|SEMA5A|DNM2|PRKCD|SPP1|ARRB2	0.0028
GO Biological Process	Negative regulation of developmental growth	7	WNT3|BMP4|SEMA6A|SEMA6D|NOG|SEMA5A|SPP1	0.0028
GO Biological Process	Positive regulation of cellular process	72	CBLN1|WNT3|ZMYND10|MSX2|BMP4|SIX1|SEMA6A|SIX3|CHRNB4|CACNG4|TIMP2|ZIC1|APP|FZD1|LRRTM1|MAP1B|ADCY1|SOST|CDK5R2|UBB|PRKCE|MMP14|CHRNA3|BIN1|TAC1|SEMA6D|NOG|TRAK1|UNC5B|RAD51C|TCF7|MAPT|ADCY2|JAK1|RSPO1|CACNA2D1|CACNA1G|PLXNA4|NRP2|PAK3|ZEB1|SMURF1|CD55|CHRNB2|CNR1|RPA2|EPHB2|FZD8|ARHGEF7|POU4F1|PAK7|AGRN|TFAP2A|SEMA5A|CADPS|DNM2|PRKCD|SPP1|CDK1|MAPK8|ITGA4|CAMK2A|ITGA6|MORF4L2|ARRB2|UNC5C|ADCY5|CS…	0.0028
GO Biological Process	Positive regulation of neuron projection development	11	WNT3|FZD1|MAP1B|TRAK1|MAPT|PLXNA4|PAK3|SMURF1|CNR1|SEMA5A|ITGA6	0.0028
GO Biological Process	Regulation of cell death	31	MSX2|BMP4|SIX1|APP|FZD1|UBB|BIN1|TAC1|NOG|UNC5B|TCF7|MAPT|PAK3|CNR1|ARHGEF7|POU4F1|PAK7|TFAP2A|SEMA5A|DNM2|PRKCD|CDK1|MAPK8|ITGA4|CAMK2A|ITGA6|ARRB2|UNC5C|ERC1|PAK4|LIG4	0.0028
GO Biological Process	Error-prone translesion synthesis	4	REV1|UBB|REV3L|RPA2	0.0029
GO Biological Process	Heart development	15	MSX2|BMP4|SIX1|FZD1|DRC1|NOG|AP1B1|RYR1|NRP2|POU4F1|DNAAF1|DNM2|FOLR1|CDK1|CCDC40	0.003
GO Biological Process	Negative regulation of cell death	22	MSX2|BMP4|SIX1|APP|FZD1|UBB|TAC1|NOG|UNC5B|TCF7|POU4F1|PAK7|TFAP2A|SEMA5A|PRKCD|CDK1|MAPK8|ITGA6|ARRB2|ERC1|PAK4|LIG4	0.003
GO Biological Process	Chemical synaptic transmission, postsynaptic	7	SLC17A7|CHRNB4|GRIA4|CHRNB3|CHRNA3|CHRNB2|ARRB2	0.0031
GO Biological Process	Negative chemotaxis	5	SEMA6A|SEMA6D|PLXNA4|NRP2|UNC5C	0.0031
GO Biological Process	cAMP metabolic process	4	ADCY1|PDE4B|ADCY2|ADCY5	0.0033
GO Biological Process	Error-free translesion synthesis	4	REV1|UBB|RPA2|POLD1	0.0033
GO Biological Process	Mitochondrion transport along microtubule	4	MAP1B|UBB|TRAK1|MAPT	0.0033
GO Biological Process	Regulation of apoptotic process	29	MSX2|BMP4|SIX1|APP|UBB|BIN1|NOG|UNC5B|TCF7|MAPT|PAK3|CNR1|ARHGEF7|POU4F1|PAK7|TFAP2A|SEMA5A|DNM2|PRKCD|CDK1|MAPK8|ITGA4|CAMK2A|ITGA6|ARRB2|UNC5C|ERC1|PAK4|LIG4	0.0033
GO Biological Process	Response to external stimulus	38	WNT3|BMP4|SEMA6A|ITGA9|APP|ADAMTS5|MAP1B|SOST|PRKCE|MMP14|TAC1|CRMP1|SEMA6D|NOG|PDE4B|UNC5A|UNC5B|JAK1|PLXNA4|NRP2|CD55|HIST2H2BE|CNR1|GBF1|EPHB2|AGRN|SEMA5A|FOLR1|PRKCD|SPP1|MAPK8|ITGA4|CAMK2A|ITGA6|ARRB2|UNC5C|DAG1|SPON2	0.0033
GO Biological Process	Ion transmembrane transport	22	SLC17A7|CACNG6|ADAMTS8|CHRNB4|CACNG4|SLC17A6|GRIA4|SCN3A|CHRNB3|CACHD1|CHRNA3|CACNA2D1|CACNA1G|RYR1|CACNA1E|CHRNB2|CNR1|KCNQ3|SCN3B|FOLR1|CACNB1|ATP1A3	0.0034
GO Biological Process	Anterior/posterior axon guidance	3	UNC5A|UNC5B|UNC5C	0.0035
GO Biological Process	Behavioral response to nicotine	3	CHRNB4|CHRNA3|CHRNB2	0.0035
GO Biological Process	Organelle localization	16	SYN1|MAP1B|UBB|BIN1|TRAK1|MAPT|CPLX2|GBF1|DNM2|FOLR1|CDK1|CD59|ITGA4|MYO5A|SNAP91|ARFGAP2	0.0036
GO Biological Process	Nucleotide-excision repair, DNA gap filling	4	UBB|RPA2|POLD1|LIG4	0.0037
GO Biological Process	Positive regulation of phosphorylation	23	BMP4|TIMP2|APP|FZD1|ADCY1|CDK5R2|UBB|PRKCE|CHRNA3|MAPT|ADCY2|RSPO1|PAK3|EPHB2|FZD8|PAK7|PRKCD|CDK1|ITGA6|ARRB2|ADCY5|DAG1|PAK4	0.0037
GO Biological Process	Establishment of vesicle localization	9	TRAK1|GBF1|DNM2|FOLR1|CD59|ITGA4|MYO5A|SNAP91|ARFGAP2	0.0038
GO Biological Process	Regulation of molecular function	65	WNT3|MSX2|BMP4|SIX1|CACNG6|SEMA6A|GABBR2|SIX3|CACNG4|TIMP2|GRIA4|CCNO|ZIC1|APP|FZD1|ADCY1|CDK5R2|UBB|PRKCE|ARFGAP1|CHRNA3|BIN1|TAC1|CRMP1|SEMA6D|NOG|PDE4B|TCF7|MAPT|ADCY2|GIT2|CACNA2D1|PLXNA4|PAK3|ZEB1|CNR1|GBF1|EPHB2|FZD8|ARHGEF7|POU4F1|PAK7|AGRN|TFAP2A|DNM2|SCN3B|CACNB1|PRKCD|SPP1|CDK1|MAPK8|DKK3|ITGA4|CAMK2A|MYO5A|ITGA6|ARRB2|ADCY5|CSNK1A1|MCIDAS|ARFGAP2|DAG1|ERC1|PAK4|LRRC6	0.0038
GO Biological Process	Response to peptide	14	APP|MAP1B|ADCY1|AGTRAP|ADCY2|CACNA2D1|CACNB1|PRKCD|ITGA4|CAMK2A|MYO5A|ADCY5|DAG1|ATP1A3	0.0039
GO Biological Process	Renal system process	7	BMP4|CHRNB4|ADCY1|CHRNA3|ADCY2|CHRNB2|ADCY5	0.004
GO Biological Process	Stem cell differentiation	8	WNT3|MSX2|SEMA6A|SIX3|FZD1|SEMA6D|NRP2|FOLR1	0.004
GO Biological Process	Anatomical structure formation involved in morphogenesis	20	CBLN1|WNT3|MSX2|BMP4|SIX1|FZD1|CDK5R2|MMP14|NOG|UNC5B|NRP2|THBS3|EPHB2|FZD8|TFAP2A|SEMA5A|FOLR1|ITGA4|THSD7A|DAG1	0.0042
GO Biological Process	Epithelial tube morphogenesis	11	MSX2|BMP4|SIX1|ADAMTS16|FZD1|MMP14|NOG|DNAAF1|FOLR1|CCDC40|DAG1	0.0043
GO Biological Process	Cellular protein-containing complex assembly	19	ZMYND10|CLTA|DRC1|UBB|CHRNA3|BIN1|MAPT|CCDC151|HIST2H2BE|RPA2|HIST1H4H|DNAAF1|SPAG1|CCDC40|SNAP91|DNAAF3|HIST2H4B|HIST1H3E|LRRC6	0.0044
GO Biological Process	Negative regulation of action potential	3	BIN1|CHRNB2|CNR1	0.0045
GO Biological Process	Neurotransmitter loading into synaptic vesicle	3	SLC17A7|SLC17A6|DDC	0.0045
GO Biological Process	Pharyngeal arch artery morphogenesis	3	BMP4|NOG|FOLR1	0.0045
GO Biological Process	Regulation of cell growth	13	WNT3|SEMA6A|MAP1B|MMP14|SEMA6D|MAPT|PLXNA4|SMURF1|PAK7|SEMA5A|DNM2|SPP1|PAK4	0.0045
GO Biological Process	Central nervous system neuron development	6	UBB|MAPT|PLXNA4|NRP2|CHRNB2|EPHB2	0.0046
GO Biological Process	Negative regulation of axon extension involved in axon guidance	4	WNT3|SEMA6A|SEMA6D|SEMA5A	0.0046
GO Biological Process	Positive regulation of protein kinase activity	15	BMP4|APP|ADCY1|CDK5R2|UBB|CHRNA3|ADCY2|PAK3|FZD8|PAK7|PRKCD|CDK1|ADCY5|DAG1|PAK4	0.0046
GO Biological Process	Neuron recognition	5	APP|OPCML|CNR1|EPHB2|SEMA5A	0.0047
GO Biological Process	Positive regulation of biological process	76	CBLN1|WNT3|ZMYND10|MSX2|BMP4|SIX1|SEMA6A|SIX3|CHRNB4|CACNG4|TIMP2|ZIC1|APP|FZD1|LRRTM1|MAP1B|ADCY1|SOST|CDK5R2|UBB|PRKCE|MMP14|CHRNA3|BIN1|TAC1|SEMA6D|NOG|TRAK1|PDE4B|UNC5B|RAD51C|TCF7|MAPT|ADCY2|JAK1|RSPO1|CACNA2D1|CACNA1G|PLXNA4|NRP2|PAK3|ZEB1|SMURF1|CD55|CHRNB2|CNR1|RPA2|EPHB2|FZD8|ARHGEF7|POU4F1|PAK7|AGRN|TFAP2A|SEMA5A|CADPS|DNM2|SCN3B|PRKCD|SPP1|CDK1|MAPK8|ITGA4|CAMK2A|ITGA6|MORF4L2|ARRB2|UN…	0.0047
GO Biological Process	Response to nicotine	5	CHRNB4|CHRNB3|CHRNA3|CHRNB2|CNR1	0.0047
GO Biological Process	Determination of left/right symmetry	7	DRC1|CCDC151|AP1B1|DNAAF1|FOLR1|CCDC40|LRRC6	0.0048
GO Biological Process	Negative regulation of nervous system development	11	CBLN1|WNT3|SEMA6A|SIX3|APP|CRMP1|SEMA6D|NOG|EPHB2|SEMA5A|SPP1	0.0048
GO Biological Process	Regulation of action potential	5	BIN1|TAC1|CACNA2D1|CHRNB2|CNR1	0.005
GO Biological Process	Establishment of localization in cell	38	SLC17A7|AFTPH|CLTA|SIX3|CHRNB4|TIMP2|SLC17A6|SYP|APP|SYN1|MAP1B|UBB|ARFGAP1|BIN1|TRAK1|MAPT|CACNA2D1|REPS2|AP1B1|CPLX2|RYR1|SMURF1|CD55|GBF1|DNAJC6|CADPS|DNM2|FOLR1|PRKCD|CPLX3|CD59|ITGA4|MYO5A|SNAP91|DDC|ARFGAP2|ERC1|NAPB	0.0051
GO Biological Process	Pharyngeal system development	4	BMP4|SIX1|NOG|FOLR1	0.0051
GO Biological Process	Endocytosis	13	CLTA|CACNG4|SYP|APP|BIN1|NECAP1|REPS2|DNAJC6|DNM2|FOLR1|ITGA4|SNAP91|ARRB2	0.0052
GO Biological Process	Regulation of protein binding	9	BMP4|APP|CRMP1|NOG|PRKCD|MAPK8|ITGA4|ARRB2|LRRC6	0.0052
GO Biological Process	Canonical Wnt signaling pathway	6	WNT3|FZD1|PORCN|TCF7|FZD8|CSNK1A1	0.0055
GO Biological Process	Telomere organization	7	RAD51C|RPA2|POLE3|HIST1H4H|POLD1|HIST2H4B|HIST1H3E	0.0059
GO Biological Process	Developmental induction	4	WNT3|BMP4|SIX1|SIX3	0.0064
GO Biological Process	Positive regulation of transport	20	CACNG4|ZIC1|APP|CDK5R2|PRKCE|TAC1|CACNA2D1|CACNA1G|CHRNB2|CNR1|EPHB2|CADPS|DNM2|SCN3B|PRKCD|SPP1|CDK1|MAPK8|CAMK2A|ARRB2	0.0067
GO Biological Process	cAMP biosynthetic process	3	ADCY1|ADCY2|ADCY5	0.0068
GO Biological Process	Forebrain development	12	BMP4|SIX3|APP|CDK5R2|UBB|NOG|PLXNA4|NRP2|CHRNB2|EPHB2|POU4F1|SEMA5A	0.0068
GO Biological Process	Membranous septum morphogenesis	3	BMP4|FZD1|NOG	0.0068
GO Biological Process	Negative regulation of multicellular organismal process	24	CBLN1|WNT3|MSX2|BMP4|SEMA6A|SIX3|APP|ADAMTS5|SOST|BIN1|TAC1|CRMP1|SEMA6D|NOG|PDE4B|SMURF1|EPHB2|COL5A2|HIST1H4H|SEMA5A|PRKCD|SPP1|ARRB2|HIST2H4B	0.0068
GO Biological Process	Negative regulation of response to stimulus	29	CBLN1|WNT3|BMP4|SEMA6A|SIX3|TIMP2|APP|FZD1|SOST|UBB|MMP14|SEMA6D|NOG|UNC5B|SMURF1|CD55|EPHB2|ARHGEF7|PAK7|SEMA5A|DNM2|PRKCD|SPP1|CD59|DKK3|ITGA6|ARRB2|CSNK1A1|DAG1	0.0068
GO Biological Process	Positive regulation of axonogenesis	6	WNT3|MAP1B|TRAK1|MAPT|PLXNA4|SEMA5A	0.0068
GO Biological Process	Negative regulation of neuron differentiation	9	WNT3|SEMA6A|SIX3|APP|CRMP1|SEMA6D|EPHB2|SEMA5A|SPP1	0.0069
GO Biological Process	Clathrin-dependent endocytosis	4	CLTA|DNAJC6|ITGA4|SNAP91	0.007
GO Biological Process	Dendritic spine development	4	PAK3|EPHB2|CAMK2A|PAK4	0.007
GO Biological Process	Regulation of BMP signaling pathway	6	MSX2|BMP4|FZD1|SOST|NOG|SMURF1	0.007
GO Biological Process	Regulation of cilium assembly	5	ZMYND10|ADAMTS16|CCDC151|DNM2|MCIDAS	0.007
GO Biological Process	Microtubule-based movement	11	RSPH4A|ZMYND10|APP|MAP1B|UBB|TRAK1|MAPT|CCDC151|DNAAF1|CCDC40|LRRC6	0.0076
GO Biological Process	Regulation of cation channel activity	8	CACNG4|GRIA4|APP|PDE4B|CACNA2D1|EPHB2|CACNB1|MYO5A	0.0076
GO Biological Process	Membrane depolarization during action potential	4	SCN3A|CACNA2D1|CACNA1G|SCN3B	0.0077
GO Biological Process	Neuromuscular synaptic transmission	4	CHRNB4|CHRNB3|CHRNA3|CHRNB2	0.0077
GO Biological Process	Regulation of cell migration	19	BMP4|SEMA6A|APP|PRKCE|MMP14|TAC1|SEMA6D|NOG|PLXNA4|NRP2|PAK3|ARHGEF7|SEMA5A|NTNG2|ITGA4|CAMK2A|ITGA6|UNC5C|DAG1	0.0078
GO Biological Process	Cellular response to forskolin	3	ADCY1|ADCY2|ADCY5	0.0082
GO Biological Process	DNA repair	14	REV1|PMS2|FANCC|UBB|RAD51C|REV3L|RPA2|HIST1H4H|CDK1|MORF4L2|POLD1|RAD17|HIST2H4B|LIG4	0.0082
GO Biological Process	Epithelial cilium movement involved in determination of left/right asymmetry	3	DNAAF1|CCDC40|LRRC6	0.0082
GO Biological Process	Facial nerve morphogenesis	3	SIX1|PLXNA4|NRP2	0.0082
GO Biological Process	Positive regulation of synaptic plasticity	3	MAP1B|CPLX2|EPHB2	0.0082
GO Biological Process	Cellular response to lipid	14	WNT3|MSX2|BMP4|ADCY1|PRKCE|PDE4B|ADCY2|POU4F1|SPP1|MAPK8|ADCY5|DAG1|ATP1A3|SPON2	0.0089
GO Biological Process	Cellular response to catecholamine stimulus	6	GNAO1|APP|PDE4B|DNM2|ARRB2|ADCY5	0.0092
GO Biological Process	Negative regulation of neurogenesis	10	WNT3|SEMA6A|SIX3|APP|CRMP1|SEMA6D|NOG|EPHB2|SEMA5A|SPP1	0.0092
GO Biological Process	Receptor-mediated endocytosis	8	CLTA|CACNG4|DNAJC6|DNM2|FOLR1|ITGA4|SNAP91|ARRB2	0.0094
GO Biological Process	Action potential	6	CHRNB4|SCN3A|CACNA2D1|CACNA1G|CHRNB2|SCN3B	0.0096
GO Biological Process	Embryonic skeletal system morphogenesis	6	BMP4|SIX1|MMP14|NOG|ZEB1|TFAP2A	0.0096
GO Biological Process	Microtubule-based transport	8	APP|MAP1B|UBB|TRAK1|MAPT|DNAAF1|CCDC40|LRRC6	0.0096
GO Biological Process	Neurotransmitter transport	7	SLC17A7|SLC17A6|SYN1|CPLX2|CADPS|CPLX3|DDC	0.0097
GO Biological Process	Trigeminal nerve development	3	PLXNA4|POU4F1|TFAP2A	0.0097
GO Biological Process	Blood vessel morphogenesis	12	BMP4|SIX1|MMP14|NOG|UNC5B|NRP2|EPHB2|FZD8|SEMA5A|FOLR1|THSD7A|DAG1	0.0103
GO Biological Process	Response to inorganic substance	14	APP|FANCC|MAP1B|ADCY1|MAPT|CACNA1G|RYR1|TFAP2A|DNM2|PRKCD|CDK1|MAPK8|GPHN|LIG4	0.0104
GO Biological Process	Negative regulation of apoptotic process	19	MSX2|BMP4|SIX1|UBB|NOG|UNC5B|TCF7|POU4F1|PAK7|TFAP2A|SEMA5A|PRKCD|CDK1|MAPK8|ITGA6|ARRB2|ERC1|PAK4|LIG4	0.0108
GO Biological Process	Regulation of locomotion	20	WNT3|BMP4|SEMA6A|APP|PRKCE|MMP14|TAC1|SEMA6D|NOG|PLXNA4|NRP2|PAK3|ARHGEF7|SEMA5A|NTNG2|ITGA4|CAMK2A|ITGA6|UNC5C|DAG1	0.0109
GO Biological Process	Regulation of protein import	5	BMP4|ZIC1|APP|PRKCD|CDK1	0.012
GO Biological Process	Synaptic transmission, cholinergic	4	CHRNB4|CHRNB3|CHRNA3|CHRNB2	0.0121
GO Biological Process	Vesicle budding from membrane	6	GBF1|DNM2|FOLR1|CD59|SNAP91|ARFGAP2	0.0125
GO Biological Process	Positive regulation of fibroblast migration	3	PRKCE|PAK3|ARHGEF7	0.0137
GO Biological Process	Respiratory system development	8	BMP4|SIX1|ADAMTS2|MMP14|NOG|DNAAF1|CCDC40|DAG1	0.0138
GO Biological Process	Regulation of organelle organization	24	CBLN1|ZMYND10|MSX2|BMP4|ADAMTS16|APP|LRRTM1|MAP1B|PRKCE|BIN1|TAC1|MAPT|CCDC151|CPLX2|PAK3|SMURF1|SEMA5A|DNM2|PRKCD|CPLX3|MAPK8|ARRB2|MCIDAS|LIG4	0.014
GO Biological Process	Cranial skeletal system development	5	MSX2|BMP4|SIX1|MMP14|TFAP2A	0.0143
GO Biological Process	Negative regulation of protein binding	6	CRMP1|NOG|PRKCD|MAPK8|ITGA4|ARRB2	0.0143
GO Biological Process	Regulation of cilium movement	4	DRC1|TAC1|DNAAF1|CCDC40	0.0144
GO Biological Process	Cellular response to growth factor stimulus	13	MSX2|BMP4|SEMA6A|APP|MAP1B|UBB|TAC1|NOG|MAPT|NRP2|SMURF1|DDC|ARRB2	0.0148
GO Biological Process	Negative regulation of neuron projection development	7	WNT3|SEMA6A|CRMP1|SEMA6D|EPHB2|SEMA5A|SPP1	0.0148
GO Biological Process	Anatomical structure maturation	8	SIX3|APP|CDK5R2|RYR1|THBS3|AGRN|MYO5A|DAG1	0.0149
GO Biological Process	Transmembrane transport	24	SLC17A7|CACNG6|ADAMTS8|CHRNB4|CACNG4|SLC17A6|GRIA4|SCN3A|CHRNB3|CACHD1|UBB|CHRNA3|CACNA2D1|CACNA1G|RYR1|CACNA1E|CHRNB2|CNR1|KCNQ3|SCN3B|FOLR1|CACNB1|CPLX3|ATP1A3	0.0149
GO Biological Process	Canonical Wnt signaling pathway involved in mesenchymal stem cell differentiation	2	WNT3|FZD1	0.0151
GO Biological Process	Canonical Wnt signaling pathway involved in osteoblast differentiation	2	WNT3|FZD1	0.0151
GO Biological Process	Mesenchymal cell differentiation	7	MSX2|BMP4|SEMA6A|SEMA6D|NOG|NRP2|FOLR1	0.0151
GO Biological Process	Optic vesicle morphogenesis	2	SIX3|TFAP2A	0.0151
GO Biological Process	Chromatin organization involved in negative regulation of transcription	6	POLE3|HIST1H4H|MORF4L2|HIST2H4B|HIST2H2AA3|HIST1H3E	0.0152
GO Biological Process	Regulation of Wnt signaling pathway	11	WNT3|SIX3|APP|FZD1|SOST|NOG|RSPO1|SEMA5A|FOLR1|DKK3|CSNK1A1	0.0152
GO Biological Process	Regulation of heart rate by cardiac conduction	4	BIN1|CACNA2D1|CACNA1G|SCN3B	0.0153
GO Biological Process	Cell adhesion	19	CBLN1|NCAN|ITGA9|COL5A3|APP|PRKCE|OPCML|NRP2|THBS3|ARHGEF7|SEMA5A|NTNG2|COL4A6|SPP1|ITGA4|ITGA6|DAG1|PAK4|SPON2	0.0154
GO Biological Process	Skeletal system development	13	MSX2|BMP4|SIX1|NCAN|MMP14|NOG|RYR1|ZEB1|THBS3|COL9A2|COL11A2|COL5A2|TFAP2A	0.0157
GO Biological Process	Morphogenesis of an epithelium	12	MSX2|BMP4|SIX1|ADAMTS16|FZD1|MMP14|NOG|DNAAF1|TFAP2A|FOLR1|CCDC40|DAG1	0.0158
GO Biological Process	Regulation of calcium ion transport	9	CACNG6|PRKCE|BIN1|PDE4B|CACNA2D1|CACNB1|CAMK2A|MYO5A|ARRB2	0.0158
GO Biological Process	Blood vessel development	13	BMP4|SIX1|MMP14|NOG|UNC5B|NRP2|EPHB2|FZD8|SEMA5A|DNM2|FOLR1|THSD7A|DAG1	0.0159
GO Biological Process	Positive regulation of catalytic activity	26	BMP4|TIMP2|APP|ADCY1|CDK5R2|UBB|PRKCE|ARFGAP1|CHRNA3|MAPT|ADCY2|GIT2|PAK3|EPHB2|FZD8|ARHGEF7|PAK7|AGRN|PRKCD|CDK1|MAPK8|ITGA6|ADCY5|ARFGAP2|DAG1|PAK4	0.0159
GO Biological Process	Regulation of calcium ion transmembrane transport	7	CACNG6|PRKCE|BIN1|PDE4B|CACNA2D1|CACNB1|MYO5A	0.0159
GO Biological Process	Neuron projection organization	4	APP|PAK3|EPHB2|ATP1A3	0.0163
GO Biological Process	DNA replication	8	REV1|REV3L|RPA2|POLE3|CDK1|POLD1|RAD17|LIG4	0.0166
GO Biological Process	Learning or memory	9	SLC17A7|APP|ADCY1|TAC1|MAPT|CHRNB2|CNR1|EPHB2|PAK7	0.0167
GO Biological Process	Cardiac septum development	6	MSX2|BMP4|FZD1|NOG|NRP2|DNM2	0.0168
GO Biological Process	Telomere maintenance	6	RAD51C|RPA2|POLE3|HIST1H4H|POLD1|HIST2H4B	0.0175
GO Biological Process	Histone H4-K5 acetylation	3	KANSL1L|MEAF6|KANSL3	0.0176
GO Biological Process	Histone H4-K8 acetylation	3	KANSL1L|MEAF6|KANSL3	0.0176
GO Biological Process	Synaptic transmission, glutamatergic	4	SLC17A7|SLC17A6|GRIA4|NAPB	0.0176
GO Biological Process	Negative regulation of cellular response to growth factor stimulus	7	SEMA6A|FZD1|SOST|UBB|NOG|SMURF1|DNM2	0.0178
GO Biological Process	Positive regulation of protein phosphorylation	20	BMP4|TIMP2|APP|FZD1|ADCY1|CDK5R2|UBB|PRKCE|CHRNA3|ADCY2|RSPO1|PAK3|FZD8|PAK7|PRKCD|CDK1|ARRB2|ADCY5|DAG1|PAK4	0.0182
GO Biological Process	Morphogenesis of a branching epithelium	7	MSX2|BMP4|SIX1|ADAMTS16|MMP14|NOG|DAG1	0.0184
GO Biological Process	Sensory organ morphogenesis	9	BMP4|SIX1|SIX3|ZIC1|NOG|ZEB1|EPHB2|COL5A2|TFAP2A	0.0186
GO Biological Process	Cardiac septum morphogenesis	5	MSX2|BMP4|FZD1|NOG|NRP2	0.0187
GO Biological Process	Internal protein amino acid acetylation	6	KANSL1L|MAPT|MEAF6|POLE3|MORF4L2|KANSL3	0.0187
GO Biological Process	Ion transport	24	SLC17A7|CACNG6|ADAMTS8|CHRNB4|CACNG4|SLC17A6|GRIA4|SCN3A|CHRNB3|CACHD1|CHRNA3|CACNA2D1|CACNA1G|RYR1|CACNA1E|CHRNB2|CNR1|KCNQ3|DNM2|SCN3B|FOLR1|CACNB1|CAMK2A|ATP1A3	0.0188
GO Biological Process	Negative regulation of neuron death	8	SIX1|APP|FZD1|TAC1|UNC5B|POU4F1|ARRB2|LIG4	0.0191
GO Biological Process	Mesenchyme development	8	MSX2|BMP4|SIX1|SEMA6A|SEMA6D|NOG|NRP2|FOLR1	0.0197
GO Biological Process	Regulation of neuron apoptotic process	8	SIX1|APP|UNC5B|PAK3|POU4F1|TFAP2A|ARRB2|LIG4	0.0197
GO Biological Process	Anatomical structure arrangement	3	PLXNA4|NRP2|TFAP2A	0.02
GO Biological Process	Craniofacial suture morphogenesis	3	MSX2|BMP4|MMP14	0.02
GO Biological Process	Developmental growth involved in morphogenesis	6	BMP4|APP|MAP1B|NRP2|SEMA5A|ITGA4	0.02
GO Biological Process	Ganglion development	3	SIX1|NRP2|UNC5C	0.02
GO Biological Process	Membrane depolarization during cardiac muscle cell action potential	3	CACNA2D1|CACNA1G|SCN3B	0.02
GO Biological Process	Regulation of clathrin-dependent endocytosis	3	DNAJC6|DNM2|SNAP91	0.02
GO Biological Process	Negative regulation of cell differentiation	16	WNT3|MSX2|BMP4|SEMA6A|SIX3|APP|CRMP1|SEMA6D|NOG|ZEB1|EPHB2|COL5A2|HIST1H4H|SEMA5A|SPP1|HIST2H4B	0.0201
GO Biological Process	Negative regulation of signal transduction	23	CBLN1|BMP4|SEMA6A|SIX3|TIMP2|APP|FZD1|SOST|UBB|MMP14|NOG|UNC5B|SMURF1|EPHB2|ARHGEF7|PAK7|DNM2|PRKCD|DKK3|ITGA6|ARRB2|CSNK1A1|DAG1	0.0201
GO Biological Process	Protein localization	33	CBLN1|ZMYND10|AFTPH|CLTA|BMP4|SIX1|SIX3|CACNG4|LRRTM1|UBB|ARFGAP1|PORCN|TRAK1|NECAP1|AP1B1|SMURF1|GBF1|RPA2|AGRN|CADPS|DNM2|SCN3B|CPLX3|CDK1|ITGA4|MYO5A|SNAP91|ARRB2|GPHN|ARFGAP2|ERC1|NAPB|LRRC6	0.0212
GO Biological Process	Regulation of metal ion transport	11	CACNG6|PRKCE|BIN1|PDE4B|CACNA2D1|DNM2|SCN3B|CACNB1|CAMK2A|MYO5A|ARRB2	0.0213
GO Biological Process	Positive regulation of cell migration	13	BMP4|SEMA6A|APP|PRKCE|MMP14|TAC1|SEMA6D|NRP2|PAK3|ARHGEF7|SEMA5A|ITGA4|ITGA6	0.0214
GO Biological Process	Organelle assembly	16	RSPH4A|ZMYND10|CCNO|DRC1|RSPH1|MAPT|CCDC151|SMURF1|DNAAF1|SPAG1|NTNG2|CDK1|CCDC40|MCIDAS|DNAAF3|LRRC6	0.0218
GO Biological Process	Regulation of mesenchymal cell proliferation involved in ureter development	2	BMP4|SIX1	0.0219
GO Biological Process	Regulation of transforming growth factor beta receptor signaling pathway	6	UBB|ZEB1|SMURF1|DNM2|FOLR1|DKK3	0.0219
GO Biological Process	Sensory perception of pain	5	TAC1|CHRNB2|CNR1|SCN3B|ARRB2	0.0219
GO Biological Process	Ureter smooth muscle cell differentiation	2	BMP4|SIX1	0.0219
GO Biological Process	Regulation of protein kinase activity	17	BMP4|CCNO|APP|ADCY1|CDK5R2|UBB|CHRNA3|ADCY2|PAK3|EPHB2|FZD8|PAK7|PRKCD|CDK1|ADCY5|DAG1|PAK4	0.0223
GO Biological Process	Cell communication involved in cardiac conduction	4	CACNA2D1|CACNA1G|SCN3B|ATP1A3	0.0224
GO Biological Process	Positive regulation of protein import	4	ZIC1|APP|PRKCD|CDK1	0.0224
GO Biological Process	Regulation of phosphorylation	27	BMP4|SEMA6A|TIMP2|CCNO|APP|FZD1|ADCY1|CDK5R2|UBB|PRKCE|CHRNA3|NOG|MAPT|ADCY2|RSPO1|PAK3|EPHB2|FZD8|PAK7|PRKCD|CDK1|ITGA6|ARRB2|ADCY5|RAD17|DAG1|PAK4	0.0232
GO Biological Process	Neuromuscular junction development	4	APP|AGRN|CACNB1|GPHN	0.024
GO Biological Process	Lung development	7	BMP4|ADAMTS2|MMP14|NOG|DNAAF1|CCDC40|DAG1	0.0243
GO Biological Process	Response to stress	47	MSX2|REV1|ITGA9|PMS2|APP|ADAMTS5|FANCC|MAP1B|UBB|PRKCE|MMP14|ARFGAP1|AGTRAP|TAC1|NOG|RAD51C|MAPT|JAK1|REV3L|RYR1|PAK3|SMURF1|CD55|CHRNB2|HIST2H2BE|RPA2|POLE3|HIST1H4H|PAK7|DNM2|FOLR1|PRKCD|SPP1|CDK1|MAPK8|CD59|CAMK2A|MORF4L2|ARRB2|POLD1|RAD17|DAG1|HIST2H4B|PAK4|HIST1H3E|SPON2|LIG4	0.0243
GO Biological Process	Response to wounding	13	MSX2|ITGA9|MAP1B|PRKCE|NOG|RAD51C|FOLR1|PRKCD|CDK1|CD59|ARRB2|DAG1|HIST1H3E	0.0243
GO Biological Process	Activation of protein kinase A activity	3	ADCY1|ADCY2|ADCY5	0.0246
GO Biological Process	Ear morphogenesis	6	SIX1|ZIC1|NOG|ZEB1|EPHB2|TFAP2A	0.0247
GO Biological Process	Cardiac chamber development	7	MSX2|BMP4|FZD1|NOG|NRP2|POU4F1|DNM2	0.0249
GO Biological Process	Cell junction assembly	9	APP|FZD1|MAP1B|MAPT|EPHB2|ARHGEF7|POU4F1|NTNG2|ITGA6	0.025
GO Biological Process	Negative regulation of cell communication	24	CBLN1|BMP4|SEMA6A|SIX3|TIMP2|APP|FZD1|SOST|UBB|MMP14|NOG|UNC5B|SMURF1|CNR1|EPHB2|ARHGEF7|PAK7|DNM2|PRKCD|DKK3|ITGA6|ARRB2|CSNK1A1|DAG1	0.025
GO Biological Process	Cellular response to stress	28	REV1|PMS2|FANCC|MAP1B|UBB|PRKCE|ARFGAP1|RAD51C|MAPT|REV3L|PAK3|SMURF1|RPA2|POLE3|HIST1H4H|PAK7|DNM2|FOLR1|PRKCD|CDK1|MAPK8|MORF4L2|POLD1|RAD17|DAG1|HIST2H4B|PAK4|LIG4	0.0252
GO Biological Process	Collagen fibril organization	4	ADAMTS2|COL5A3|COL11A2|COL5A2	0.0252
GO Biological Process	DNA metabolic process	16	REV1|PMS2|FANCC|UBB|RAD51C|TCF7|REV3L|RPA2|POLE3|HIST1H4H|CDK1|MORF4L2|POLD1|RAD17|HIST2H4B|LIG4	0.0252
GO Biological Process	Negative regulation of signaling	24	CBLN1|BMP4|SEMA6A|SIX3|TIMP2|APP|FZD1|SOST|UBB|MMP14|NOG|UNC5B|SMURF1|CNR1|EPHB2|ARHGEF7|PAK7|DNM2|PRKCD|DKK3|ITGA6|ARRB2|CSNK1A1|DAG1	0.0253
GO Biological Process	Negative regulation of transmembrane receptor protein serine/threonine kinase signaling pathway	6	FZD1|SOST|UBB|NOG|SMURF1|DNM2	0.0253
GO Biological Process	Negative regulation of binding	7	MSX2|CRMP1|NOG|PRKCD|MAPK8|ITGA4|ARRB2	0.0261
GO Biological Process	Positive regulation of superoxide anion generation	3	APP|MAPT|PRKCD	0.0273
GO Biological Process	Positive regulation of cellular component biogenesis	13	CBLN1|ZMYND10|LRRTM1|MAP1B|PRKCE|BIN1|TAC1|MAPT|RPA2|EPHB2|AGRN|DNM2|DAG1	0.0275
GO Biological Process	Positive regulation of ion transport	9	CACNG4|CACNA2D1|CHRNB2|EPHB2|DNM2|SCN3B|PRKCD|CAMK2A|ARRB2	0.0275
GO Biological Process	Cell-matrix adhesion	6	COL5A3|THBS3|ARHGEF7|ITGA4|ITGA6|DAG1	0.028
GO Biological Process	Osteoblast differentiation	6	WNT3|MSX2|BMP4|FZD1|NOG|SPP1	0.028
GO Biological Process	Embryonic cranial skeleton morphogenesis	4	BMP4|SIX1|MMP14|TFAP2A	0.0283
GO Biological Process	Positive regulation of developmental growth	7	WNT3|MAP1B|MAPT|SMURF1|AGRN|SEMA5A|CDK1	0.0283
GO Biological Process	Regulation of signaling receptor activity	7	CACNG4|GRIA4|APP|NOG|EPHB2|PRKCD|DKK3	0.0283
GO Biological Process	Response to cocaine	4	CACNG4|CHRNB2|CNR1|DNM2	0.0283
GO Biological Process	Synaptic vesicle endocytosis	4	SYP|DNAJC6|DNM2|SNAP91	0.0283
GO Biological Process	Cardiac chamber morphogenesis	6	MSX2|BMP4|FZD1|NOG|NRP2|POU4F1	0.0286
GO Biological Process	Protein acylation	7	KANSL1L|PORCN|MAPT|MEAF6|POLE3|MORF4L2|KANSL3	0.0287
GO Biological Process	Hypothalamus gonadotrophin-releasing hormone neuron development	2	UBB|NRP2	0.0295
GO Biological Process	Lens induction in camera-type eye	2	BMP4|SIX3	0.0295
GO Biological Process	Regulation of branch elongation involved in ureteric bud branching	2	BMP4|SIX1	0.0295
GO Biological Process	Regulation of kinase activity	18	BMP4|CCNO|APP|ADCY1|CDK5R2|UBB|CHRNA3|MAPT|ADCY2|PAK3|EPHB2|FZD8|PAK7|PRKCD|CDK1|ADCY5|DAG1|PAK4	0.0295
GO Biological Process	Regulation of postsynaptic membrane neurotransmitter receptor levels	4	CACNG4|PORCN|DNM2|GPHN	0.0296
GO Biological Process	Cilium movement	6	RSPH4A|ZMYND10|CCDC151|DNAAF1|CCDC40|LRRC6	0.0302
GO Biological Process	Regulation of canonical Wnt signaling pathway	9	APP|FZD1|SOST|NOG|RSPO1|SEMA5A|FOLR1|DKK3|CSNK1A1	0.0302
GO Biological Process	Regulation of embryonic development	6	BMP4|SIX1|FZD1|COL5A2|CDK1|DAG1	0.0302
GO Biological Process	Response to alcohol	8	ADCY1|PRKCE|ADCY2|CHRNB2|CNR1|CDK1|ADCY5|DAG1	0.0302
GO Biological Process	Embryo development	19	WNT3|MSX2|BMP4|SIX1|SIX3|ZIC1|FZD1|MMP14|NOG|TCF7|NRP2|ZEB1|EPHB2|DNAAF1|TFAP2A|FOLR1|ITGA4|CCDC40|LIG4	0.031
GO Biological Process	Branching morphogenesis of an epithelial tube	6	MSX2|BMP4|SIX1|ADAMTS16|MMP14|DAG1	0.0311
GO Biological Process	Negative regulation of BMP signaling pathway	4	FZD1|SOST|NOG|SMURF1	0.0313
GO Biological Process	Regulation of plasma membrane bounded cell projection assembly	7	ZMYND10|ADAMTS16|CCDC151|AGRN|DNM2|PRKCD|MCIDAS	0.0314
GO Biological Process	Response to hormone	17	BMP4|TIMP2|MAP1B|ADCY1|SOST|PRKCE|MMP14|AGTRAP|TAC1|ADCY2|PRKCD|SPP1|CAMK2A|MYO5A|ADCY5|DAG1|ATP1A3	0.0318
GO Biological Process	Artery development	5	BMP4|SIX1|NOG|DNM2|FOLR1	0.0323
GO Biological Process	Postsynapse organization	5	PAK3|INA|EPHB2|NTNG2|GPHN	0.0323
GO Biological Process	Cellular response to angiotensin	3	AGTRAP|PRKCD|CAMK2A	0.0326
GO Biological Process	Inorganic cation transmembrane transport	14	SLC17A7|CACNG6|CACNG4|SCN3A|CACHD1|CACNA2D1|CACNA1G|RYR1|CACNA1E|CNR1|KCNQ3|SCN3B|CACNB1|ATP1A3	0.0326
GO Biological Process	Regulation of branching involved in ureteric bud morphogenesis	3	BMP4|SIX1|NOG	0.0326
GO Biological Process	Cellular response to reactive oxygen species	6	FANCC|MAPT|DNM2|PRKCD|CDK1|MAPK8	0.0327
GO Biological Process	Response to axon injury	4	MAP1B|FOLR1|CDK1|DAG1	0.0327
GO Biological Process	Cellular response to alcohol	5	ADCY1|PRKCE|ADCY2|ADCY5|DAG1	0.0331
GO Biological Process	Developmental cell growth	5	APP|MAP1B|NRP2|SEMA5A|ITGA4	0.0345
GO Biological Process	Neural crest cell migration	4	SEMA6A|SEMA6D|NRP2|FOLR1	0.0345
GO Biological Process	Regulation of neuronal synaptic plasticity	4	SYP|APP|EPHB2|CAMK2A	0.0345
GO Biological Process	Response to lipid	17	WNT3|MSX2|BMP4|MAP1B|ADCY1|PRKCE|TAC1|PDE4B|ADCY2|CNR1|POU4F1|SPP1|MAPK8|ADCY5|DAG1|ATP1A3|SPON2	0.0345
GO Biological Process	Skeletal system morphogenesis	8	MSX2|BMP4|SIX1|MMP14|NOG|ZEB1|THBS3|TFAP2A	0.0345
GO Biological Process	Adult behavior	6	CHRNB4|ZIC1|APP|CHRNA3|CHRNB2|ARRB2	0.0353
GO Biological Process	Axon regeneration	3	MAP1B|FOLR1|DAG1	0.0353
GO Biological Process	Axonal fasciculation	3	CNR1|EPHB2|SEMA5A	0.0353
GO Biological Process	Endothelial cell proliferation	3	BMP4|MMP14|SEMA5A	0.0353
GO Biological Process	Positive regulation of long-term synaptic potentiation	3	APP|ADCY1|EPHB2	0.0353
GO Biological Process	Histone H4 acetylation	4	KANSL1L|MEAF6|MORF4L2|KANSL3	0.036
GO Biological Process	Regulation of cell adhesion	15	BMP4|SEMA6A|PRKCE|MMP14|JAK1|PLXNA4|PAK3|CD55|ARHGEF7|SEMA5A|DNM2|PRKCD|ITGA4|ITGA6|DAG1	0.0361
GO Biological Process	Inorganic ion transmembrane transport	15	SLC17A7|CACNG6|ADAMTS8|CACNG4|SCN3A|CACHD1|CACNA2D1|CACNA1G|RYR1|CACNA1E|CNR1|KCNQ3|SCN3B|CACNB1|ATP1A3	0.0369
GO Biological Process	Determination of pancreatic left/right asymmetry	2	DNAAF1|CCDC40	0.0372
GO Biological Process	Regulation of synaptic growth at neuromuscular junction	2	SIX1|AGRN	0.0372
GO Biological Process	T cell receptor V(D)J recombination	2	TCF7|LIG4	0.0372
GO Biological Process	Trigeminal ganglion development	2	SIX1|NRP2	0.0372
GO Biological Process	Response to metal ion	10	APP|ADCY1|MAPT|CACNA1G|RYR1|TFAP2A|CDK1|MAPK8|GPHN|LIG4	0.0374
GO Biological Process	Ureteric bud morphogenesis	4	BMP4|SIX1|ADAMTS16|NOG	0.0375
GO Biological Process	Regulation of long-term neuronal synaptic plasticity	3	SYP|APP|EPHB2	0.038
GO Biological Process	Regulation of organelle assembly	7	CBLN1|ZMYND10|ADAMTS16|LRRTM1|CCDC151|DNM2|MCIDAS	0.0388
GO Biological Process	Cellular response to ketone	5	ADCY1|PRKCE|ADCY2|SPP1|ADCY5	0.0409
GO Biological Process	Central nervous system projection neuron axonogenesis	3	PLXNA4|CHRNB2|EPHB2	0.0419
GO Biological Process	Telomere maintenance via semi-conservative replication	3	RPA2|POLE3|POLD1	0.0419
GO Biological Process	Regulation of protein phosphorylation	24	BMP4|SEMA6A|TIMP2|CCNO|APP|FZD1|ADCY1|CDK5R2|UBB|PRKCE|CHRNA3|NOG|ADCY2|RSPO1|PAK3|EPHB2|FZD8|PAK7|PRKCD|CDK1|ARRB2|ADCY5|DAG1|PAK4	0.0428
GO Biological Process	Morphogenesis of embryonic epithelium	6	BMP4|SIX1|FZD1|NOG|TFAP2A|FOLR1	0.0443
GO Biological Process	Regulation of nervous system process	6	CBLN1|CHRNB4|CACNG4|APP|TAC1|DAG1	0.0443
GO Biological Process	Regulation of ossification	7	MSX2|BMP4|SOST|TAC1|NOG|SMURF1|TFAP2A	0.0451
GO Biological Process	Angiogenesis	9	BMP4|MMP14|UNC5B|NRP2|EPHB2|FZD8|SEMA5A|THSD7A|DAG1	0.0456
GO Biological Process	Positive regulation of neuron death	5	APP|TAC1|MAPT|PAK3|TFAP2A	0.0457
GO Biological Process	Positive regulation of supramolecular fiber organization	7	APP|MAP1B|PRKCE|BIN1|TAC1|MAPT|SEMA5A	0.0461
GO Biological Process	Heterochromatin assembly	4	POLE3|HIST1H4H|HIST2H4B|HIST1H3E	0.0465
GO Biological Process	Regulation of receptor internalization	4	APP|LRRTM1|RSPO1|ARRB2	0.0465
GO Biological Process	Regulation of G protein-coupled receptor signaling pathway	6	SYP|APP|GIT2|DNM2|CAMK2A|ARRB2	0.0466
GO Biological Process	Chemorepulsion of axon	2	PLXNA4|UNC5C	0.0468
GO Biological Process	COPI coating of Golgi vesicle	2	GBF1|ARFGAP2	0.0468
GO Biological Process	Determination of liver left/right asymmetry	2	DNAAF1|CCDC40	0.0468
GO Biological Process	Golgi disassembly	2	GBF1|CDK1	0.0468
GO Biological Process	Optic nerve morphogenesis	2	CHRNB2|EPHB2	0.0468
GO Biological Process	Regulation of heart rate	5	BIN1|TAC1|CACNA2D1|CACNA1G|SCN3B	0.0468
GO Biological Process	Negative regulation of biological process	64	CBLN1|WNT3|MSX2|BMP4|SIX1|ADAMTS8|SEMA6A|SIX3|TIMP2|APP|ADAMTS5|FZD1|LRRTM1|MAP1B|SOST|UBB|PRKCE|MMP14|BIN1|LEPREL1|TAC1|CRMP1|SEMA6D|NOG|PDE4B|UNC5B|TCF7|MAPT|RYR1|PLXNA4|ZEB1|SMURF1|CD55|CHRNB2|CNR1|RPA2|POLE3|EPHB2|COL5A2|ARHGEF7|POU4F1|HIST1H4H|PAK7|TFAP2A|SEMA5A|DNM2|PRKCD|SPP1|CDK1|MAPK8|CD59|DKK3|ITGA6|MORF4L2|ARRB2|CSNK1A1|RAD17|DAG1|HIST2H4B|ERC1|PAK4|HIST2H2AA3|HIST1H3E|LIG4	0.0471
GO Biological Process	Antibacterial humoral response	4	APP|TAC1|HIST2H2BE|SPON2	0.0481
GO Biological Process	Positive regulation of striated muscle cell differentiation	4	BMP4|MMP14|MORF4L2|ARRB2	0.0481
GO Biological Process	Acetylcholine receptor signaling pathway	3	CHRNA3|CHRNB2|AGRN	0.0487
GO Biological Process	Cell-cell signaling involved in cardiac conduction	3	CACNA2D1|CACNA1G|SCN3B	0.0487
GO Biological Process	Cellular response to glucagon stimulus	3	ADCY1|ADCY2|ADCY5	0.0487
GO Biological Process	Outflow tract septum morphogenesis	3	MSX2|BMP4|NRP2	0.0487
GO Biological Process	Positive regulation of G2/M transition of mitotic cell cycle	3	APP|RAD51C|CDK1	0.0487
GO Biological Process	Negative regulation of cellular process	59	CBLN1|WNT3|MSX2|BMP4|SIX1|ADAMTS8|SEMA6A|SIX3|TIMP2|APP|FZD1|LRRTM1|MAP1B|SOST|UBB|PRKCE|MMP14|BIN1|LEPREL1|TAC1|CRMP1|SEMA6D|NOG|UNC5B|TCF7|MAPT|RYR1|PLXNA4|ZEB1|SMURF1|CNR1|RPA2|POLE3|EPHB2|COL5A2|ARHGEF7|POU4F1|HIST1H4H|PAK7|TFAP2A|SEMA5A|DNM2|PRKCD|SPP1|CDK1|MAPK8|DKK3|ITGA6|MORF4L2|ARRB2|CSNK1A1|RAD17|DAG1|HIST2H4B|ERC1|PAK4|HIST2H2AA3|HIST1H3E|LIG4	0.0491
GO Biological Process	Regulation of catalytic activity	34	BMP4|GABBR2|TIMP2|CCNO|APP|ADCY1|CDK5R2|UBB|PRKCE|ARFGAP1|CHRNA3|BIN1|MAPT|ADCY2|GIT2|PLXNA4|PAK3|CNR1|EPHB2|FZD8|ARHGEF7|PAK7|AGRN|DNM2|PRKCD|CDK1|MAPK8|CAMK2A|ITGA6|ARRB2|ADCY5|ARFGAP2|DAG1|PAK4	0.0494
KEGG Pathways	Dilated cardiomyopathy	11	CACNG6|CACNG4|ITGA9|ADCY1|ADCY2|CACNA2D1|CACNB1|ITGA4|ITGA6|ADCY5|DAG1	5.69e-07
KEGG Pathways	Axon guidance	13	SEMA6A|SEMA6D|UNC5A|UNC5B|PLXNA4|PAK3|EPHB2|PAK7|SEMA5A|NTNG2|CAMK2A|UNC5C|PAK4	1.57e-06
KEGG Pathways	ECM-receptor interaction	10	ITGA9|COL9A3|THBS3|COL9A2|AGRN|COL4A6|SPP1|ITGA4|ITGA6|DAG1	1.57e-06
KEGG Pathways	Arrhythmogenic right ventricular cardiomyopathy	9	CACNG6|CACNG4|ITGA9|TCF7|CACNA2D1|CACNB1|ITGA4|ITGA6|DAG1	3.77e-06
KEGG Pathways	Focal adhesion	12	ITGA9|COL9A3|PAK3|THBS3|COL9A2|PAK7|COL4A6|SPP1|MAPK8|ITGA4|ITGA6|PAK4	1.71e-05
KEGG Pathways	Hypertrophic cardiomyopathy	8	CACNG6|CACNG4|ITGA9|CACNA2D1|CACNB1|ITGA4|ITGA6|DAG1	9.93e-05
KEGG Pathways	Melanogenesis	8	WNT3|FZD1|ADCY1|TCF7|ADCY2|FZD8|CAMK2A|ADCY5	0.00013
KEGG Pathways	Human papillomavirus infection	13	WNT3|ITGA9|FZD1|TCF7|COL9A3|JAK1|THBS3|COL9A2|FZD8|COL4A6|SPP1|ITGA4|ITGA6	0.00028
KEGG Pathways	Adrenergic signaling in cardiomyocytes	9	CACNG6|CACNG4|ADCY1|ADCY2|CACNA2D1|CACNB1|CAMK2A|ADCY5|ATP1A3	0.00029
KEGG Pathways	Cholinergic synapse	8	CHRNB4|ADCY1|CHRNA3|ADCY2|CHRNB2|KCNQ3|CAMK2A|ADCY5	0.00029
KEGG Pathways	Cushing syndrome	9	WNT3|FZD1|ADCY1|TCF7|ADCY2|CACNA1G|FZD8|CAMK2A|ADCY5	0.00029
KEGG Pathways	Fanconi anemia pathway	6	REV1|PMS2|FANCC|RAD51C|REV3L|RPA2	0.00029
KEGG Pathways	Oxytocin signaling pathway	9	CACNG6|CACNG4|ADCY1|ADCY2|CACNA2D1|RYR1|CACNB1|CAMK2A|ADCY5	0.00029
KEGG Pathways	Wnt signaling pathway	9	WNT3|FZD1|SOST|PORCN|TCF7|RSPO1|FZD8|MAPK8|CAMK2A	0.00029
KEGG Pathways	GnRH signaling pathway	7	ADCY1|MMP14|ADCY2|PRKCD|MAPK8|CAMK2A|ADCY5	0.0004
KEGG Pathways	Circadian entrainment	7	GRIA4|ADCY1|ADCY2|CACNA1G|RYR1|CAMK2A|ADCY5	0.00046
KEGG Pathways	Aldosterone synthesis and secretion	7	ADCY1|PRKCE|ADCY2|CACNA1G|CAMK2A|ADCY5|ATP1A3	0.0005
KEGG Pathways	Inflammatory mediator regulation of TRP channels	7	ADCY1|PRKCE|ADCY2|PRKCD|MAPK8|CAMK2A|ADCY5	0.0005
KEGG Pathways	Parathyroid hormone synthesis, secretion and action	7	ADCY1|SOST|MMP14|PDE4B|ADCY2|ARRB2|ADCY5	0.00077
KEGG Pathways	Retrograde endocannabinoid signaling	8	SLC17A7|SLC17A6|GRIA4|ADCY1|ADCY2|CNR1|MAPK8|ADCY5	0.00085
KEGG Pathways	Endocytosis	10	CLTA|BIN1|GIT2|SMURF1|GBF1|DNAJC6|DNM2|FOLR1|ARRB2|ARFGAP2	0.00096
KEGG Pathways	Synaptic vesicle cycle	6	SLC17A7|CLTA|SLC17A6|CPLX2|DNM2|CPLX3	0.00096
KEGG Pathways	Type II diabetes mellitus	5	PRKCE|CACNA1G|CACNA1E|PRKCD|MAPK8	0.0011
KEGG Pathways	cAMP signaling pathway	9	GABBR2|GRIA4|ADCY1|PDE4B|ADCY2|MAPK8|CAMK2A|ADCY5|ATP1A3	0.0015
KEGG Pathways	Morphine addiction	6	GABBR2|ADCY1|PDE4B|ADCY2|ARRB2|ADCY5	0.0022
KEGG Pathways	MAPK signaling pathway	10	CACNG6|CACNG4|MAPT|CACNA2D1|PTPN5|CACNA1G|CACNA1E|CACNB1|MAPK8|ARRB2	0.0032
KEGG Pathways	Basal cell carcinoma	5	WNT3|BMP4|FZD1|TCF7|FZD8	0.0033
KEGG Pathways	Protein digestion and absorption	6	COL5A3|COL9A3|COL9A2|COL5A2|COL4A6|ATP1A3	0.0035
KEGG Pathways	Nicotine addiction	4	SLC17A7|SLC17A6|GRIA4|CHRNB2	0.0051
KEGG Pathways	Glutamatergic synapse	6	SLC17A7|SLC17A6|GRIA4|ADCY1|ADCY2|ADCY5	0.0056
KEGG Pathways	Gastric acid secretion	5	ADCY1|ADCY2|CAMK2A|ADCY5|ATP1A3	0.0058
KEGG Pathways	Pathways in cancer	13	WNT3|BMP4|FZD1|ADCY1|TCF7|ADCY2|JAK1|FZD8|COL4A6|MAPK8|CAMK2A|ITGA6|ADCY5	0.0066
KEGG Pathways	Insulin secretion	5	ADCY1|ADCY2|CAMK2A|ADCY5|ATP1A3	0.009
KEGG Pathways	ErbB signaling pathway	5	PAK3|PAK7|MAPK8|CAMK2A|PAK4	0.0092
KEGG Pathways	Dopaminergic synapse	6	GRIA4|MAPK8|CAMK2A|DDC|ARRB2|ADCY5	0.0098
KEGG Pathways	Relaxin signaling pathway	6	ADCY1|ADCY2|COL4A6|MAPK8|ARRB2|ADCY5	0.0098
KEGG Pathways	Apelin signaling pathway	6	ADCY1|PRKCE|ADCY2|RYR1|SPP1|ADCY5	0.0104
KEGG Pathways	Cardiac muscle contraction	5	CACNG6|CACNG4|CACNA2D1|CACNB1|ATP1A3	0.0104
KEGG Pathways	Mismatch repair	3	PMS2|RPA2|POLD1	0.0118
KEGG Pathways	Progesterone-mediated oocyte maturation	5	ADCY1|ADCY2|CDK1|MAPK8|ADCY5	0.0133
KEGG Pathways	Signaling pathways regulating pluripotency of stem cells	6	WNT3|BMP4|FZD1|TCF7|JAK1|FZD8	0.0133
KEGG Pathways	GnRH secretion	4	GABBR2|CACNA1G|SPP1|ARRB2	0.0204
KEGG Pathways	Regulation of actin cytoskeleton	7	ITGA9|PAK3|ARHGEF7|PAK7|ITGA4|ITGA6|PAK4	0.0204
KEGG Pathways	Cortisol synthesis and secretion	4	ADCY1|ADCY2|CACNA1G|ADCY5	0.0218
KEGG Pathways	Amphetamine addiction	4	GRIA4|CAMK2A|DDC|ADCY5	0.0224
KEGG Pathways	PI3K-Akt signaling pathway	9	ITGA9|COL9A3|JAK1|THBS3|COL9A2|COL4A6|SPP1|ITGA4|ITGA6	0.0272
KEGG Pathways	DNA replication	3	RPA2|POLE3|POLD1	0.0311
KEGG Pathways	Oocyte meiosis	5	ADCY1|ADCY2|CDK1|CAMK2A|ADCY5	0.0311
KEGG Pathways	Thyroid hormone synthesis	4	ADCY1|ADCY2|ADCY5|ATP1A3	0.0311
KEGG Pathways	Homologous recombination	3	RAD51C|RPA2|POLD1	0.0367
KEGG Pathways	Estrogen signaling pathway	5	GABBR2|ADCY1|ADCY2|PRKCD|ADCY5	0.0434
KEGG Pathways	Vascular smooth muscle contraction	5	ADCY1|PRKCE|ADCY2|PRKCD|ADCY5	0.0434
KEGG Pathways	Calcium signaling pathway	6	ADCY1|ADCY2|CACNA1G|RYR1|CACNA1E|CAMK2A	0.0458
KEGG Pathways	GABAergic synapse	4	GABBR2|ADCY1|ADCY2|ADCY5	0.0458
KEGG Pathways	Gap junction	4	ADCY1|ADCY2|CDK1|ADCY5	0.0466
KEGG Pathways	Bile secretion	4	ADCY1|ADCY2|ADCY5|ATP1A3	0.0494
KEGG Pathways	Fc gamma R-mediated phagocytosis	4	PRKCE|BIN1|DNM2|PRKCD	0.0494
KEGG Pathways	Hematopoietic cell lineage	4	CD55|CD59|ITGA4|ITGA6	0.0494
KEGG Pathways	Neuroactive ligand-receptor interaction	8	GABBR2|CHRNB4|GRIA4|CHRNB3|CHRNA3|TAC1|CHRNB2|CNR1	0.0494
KEGG Pathways	Nucleotide excision repair	3	RPA2|POLE3|POLD1	0.0494
KEGG Pathways	Salivary secretion	4	ADCY1|ADCY2|ADCY5|ATP1A3	0.0494
Reactome Pathways	Axon guidance	31	CLTA|NCAN|SEMA6A|ITGA9|COL5A3|SCN3A|UBB|CRMP1|SEMA6D|UNC5A|UNC5B|COL9A3|CACNA1G|PLXNA4|NRP2|PAK3|COL9A2|EPHB2|COL5A2|ARHGEF7|PAK7|AGRN|SEMA5A|KCNQ3|DNM2|SCN3B|CACNB1|MAPK8|UNC5C|DAG1|PAK4	4.19e-13
Reactome Pathways	Extracellular matrix organization	23	BMP4|ADAMTS2|NCAN|ADAMTS8|TIMP2|ITGA9|COL5A3|ADAMTS16|APP|ADAMTS5|MMP14|LEPREL1|COL9A3|COLGALT2|COL9A2|COL11A2|COL5A2|AGRN|COL4A6|SPP1|ITGA4|ITGA6|DAG1	4.22e-12
Reactome Pathways	Defective B3GALTL causes Peters-plus syndrome (PpS)	10	ADAMTS2|ADAMTS8|ADAMTS10|THSD7B|ADAMTS16|ADAMTS5|ADAMTS15|SEMA5A|THSD7A|SPON2	3.27e-09
Reactome Pathways	O-glycosylation of TSR domain-containing proteins	10	ADAMTS2|ADAMTS8|ADAMTS10|THSD7B|ADAMTS16|ADAMTS5|ADAMTS15|SEMA5A|THSD7A|SPON2	3.28e-09
Reactome Pathways	Transmission across Chemical Synapses	18	SLC17A7|GABBR2|CHRNB4|CACNG4|GRIA4|CHRNB3|SYN1|ADCY1|CHRNA3|MAPT|ADCY2|CACNA1E|CHRNB2|ARHGEF7|CACNB1|NCALD|CAMK2A|ADCY5	1.57e-08
Reactome Pathways	Diseases associated with O-glycosylation of proteins	11	ADAMTS2|ADAMTS8|ADAMTS10|THSD7B|ADAMTS16|ADAMTS5|ADAMTS15|SEMA5A|THSD7A|DAG1|SPON2	1.81e-08
Reactome Pathways	Developmental Biology	33	CLTA|NCAN|SEMA6A|CACNG4|ITGA9|COL5A3|SCN3A|UBB|CRMP1|SEMA6D|UNC5A|UNC5B|COL9A3|CACNA1G|PLXNA4|NRP2|PAK3|HIST2H2BE|COL9A2|EPHB2|COL5A2|ARHGEF7|PAK7|AGRN|SEMA5A|KCNQ3|DNM2|SCN3B|CACNB1|MAPK8|UNC5C|DAG1|PAK4	8.5e-08
Reactome Pathways	Diseases of glycosylation	13	ADAMTS2|NCAN|ADAMTS8|ADAMTS10|THSD7B|ADAMTS16|ADAMTS5|ADAMTS15|AGRN|SEMA5A|THSD7A|DAG1|SPON2	1.62e-07
Reactome Pathways	Neuronal System	20	SLC17A7|GABBR2|CHRNB4|CACNG4|GRIA4|CHRNB3|LRRTM1|SYN1|ADCY1|CHRNA3|MAPT|ADCY2|CACNA1E|CHRNB2|ARHGEF7|KCNQ3|CACNB1|NCALD|CAMK2A|ADCY5	1.62e-07
Reactome Pathways	ECM proteoglycans	10	NCAN|ITGA9|COL5A3|APP|COL9A3|COL9A2|COL5A2|AGRN|COL4A6|DAG1	6.12e-07
Reactome Pathways	Neurotransmitter receptors and postsynaptic signal transmission	14	GABBR2|CHRNB4|CACNG4|GRIA4|CHRNB3|ADCY1|CHRNA3|MAPT|ADCY2|CHRNB2|ARHGEF7|NCALD|CAMK2A|ADCY5	9.49e-07
Reactome Pathways	O-linked glycosylation	11	ADAMTS2|ADAMTS8|ADAMTS10|THSD7B|ADAMTS16|ADAMTS5|ADAMTS15|SEMA5A|THSD7A|DAG1|SPON2	9.76e-07
Reactome Pathways	Degradation of the extracellular matrix	12	ADAMTS8|TIMP2|COL5A3|ADAMTS16|ADAMTS5|MMP14|COL9A3|COL9A2|COL11A2|COL5A2|COL4A6|SPP1	1.1e-06
Reactome Pathways	Integrin cell surface interactions	10	ITGA9|COL5A3|COL9A3|COL9A2|COL5A2|AGRN|COL4A6|SPP1|ITGA4|ITGA6	1.2e-06
Reactome Pathways	NCAM1 interactions	8	NCAN|COL5A3|COL9A3|CACNA1G|COL9A2|COL5A2|AGRN|CACNB1	1.25e-06
Reactome Pathways	Collagen formation	10	ADAMTS2|COL5A3|LEPREL1|COL9A3|COLGALT2|COL9A2|COL11A2|COL5A2|COL4A6|ITGA6	1.75e-06
Reactome Pathways	Collagen biosynthesis and modifying enzymes	9	ADAMTS2|COL5A3|LEPREL1|COL9A3|COLGALT2|COL9A2|COL11A2|COL5A2|COL4A6	2e-06
Reactome Pathways	Disease	36	CLTA|ADAMTS2|NCAN|ADAMTS8|PMS2|ADAMTS10|THSD7B|ADAMTS16|APP|ADAMTS5|ADCY1|ADAMTS15|UBB|AGTRAP|PORCN|TRAK1|ADCY2|JAK1|AP1B1|HIST2H2BE|FZD8|AGRN|SEMA5A|MAPK8|ITGA4|CAMK2A|MYO5A|ARRB2|THSD7A|FAM131B|ADCY5|CSNK1A1|DAG1|ATP1A3|SPON2|LIG4	4.93e-06
Reactome Pathways	Diseases of metabolism	14	ADAMTS2|NCAN|ADAMTS8|ADAMTS10|THSD7B|ADAMTS16|ADAMTS5|ADAMTS15|UBB|AGRN|SEMA5A|THSD7A|DAG1|SPON2	5.1e-06
Reactome Pathways	Signaling by WNT	15	WNT3|CLTA|GNAO1|FZD1|SOST|UBB|PORCN|TCF7|RSPO1|SMURF1|HIST2H2BE|FZD8|CAMK2A|ARRB2|CSNK1A1	7.48e-06
Reactome Pathways	Phase 0 - rapid depolarisation	6	CACNG6|CACNG4|SCN3A|SCN3B|CACNB1|CAMK2A	7.24e-05
Reactome Pathways	Clathrin-mediated endocytosis	10	CLTA|UBB|ARFGAP1|BIN1|NECAP1|REPS2|DNAJC6|DNM2|SNAP91|ARRB2	7.86e-05
Reactome Pathways	L1CAM interactions	9	CLTA|NCAN|ITGA9|SCN3A|NRP2|EPHB2|KCNQ3|DNM2|SCN3B	0.00013
Reactome Pathways	Non-integrin membrane-ECM interactions	7	COL5A3|COL11A2|COL5A2|AGRN|COL4A6|ITGA6|DAG1	0.00013
Reactome Pathways	Assembly of collagen fibrils and other multimeric structures	7	COL5A3|COL9A3|COL9A2|COL11A2|COL5A2|COL4A6|ITGA6	0.00014
Reactome Pathways	Translesion synthesis by Y family DNA polymerases bypasses lesions on DNA template	6	REV1|UBB|REV3L|RPA2|POLE3|POLD1	0.00017
Reactome Pathways	Collagen degradation	7	COL5A3|MMP14|COL9A3|COL9A2|COL11A2|COL5A2|COL4A6	0.00018
Reactome Pathways	Membrane Trafficking	19	CLTA|APP|UBB|ARFGAP1|BIN1|NECAP1|REPS2|AP1B1|CD55|GBF1|DNAJC6|DNM2|FOLR1|CD59|MYO5A|SNAP91|ARRB2|ARFGAP2|NAPB	0.00018
Reactome Pathways	DAG and IP3 signaling	6	ADCY1|PRKCE|ADCY2|PRKCD|CAMK2A|ADCY5	0.0002
Reactome Pathways	Highly calcium permeable nicotinic acetylcholine receptors	4	CHRNB4|CHRNB3|CHRNA3|CHRNB2	0.00023
Reactome Pathways	Collagen chain trimerization	6	COL5A3|COL9A3|COL9A2|COL11A2|COL5A2|COL4A6	0.00026
Reactome Pathways	DNA Repair	13	REV1|PMS2|FANCC|UBB|RAD51C|REV3L|HIST2H2BE|RPA2|POLE3|MAPK8|POLD1|RAD17|LIG4	0.00026
Reactome Pathways	trans-Golgi Network Vesicle Budding	7	CLTA|APP|NECAP1|AP1B1|GBF1|DNAJC6|DNM2	0.00031
Reactome Pathways	Beta-catenin independent WNT signaling	9	CLTA|GNAO1|FZD1|UBB|TCF7|SMURF1|FZD8|CAMK2A|ARRB2	0.00035
Reactome Pathways	Highly calcium permeable postsynaptic nicotinic acetylcholine receptors	4	CHRNB4|CHRNB3|CHRNA3|CHRNB2	0.00037
Reactome Pathways	DNA Double-Strand Break Repair	9	UBB|RAD51C|HIST2H2BE|RPA2|POLE3|MAPK8|POLD1|RAD17|LIG4	0.00044
Reactome Pathways	Signaling by Receptor Tyrosine Kinases	16	CLTA|COL5A3|CDK5R2|UBB|PRKCE|COL9A3|NRP2|PAK3|THBS3|COL9A2|COL11A2|COL5A2|ARHGEF7|DNM2|PRKCD|SPP1	0.00049
Reactome Pathways	PLC beta mediated events	6	GNAO1|ADCY1|ADCY2|PRKCD|CAMK2A|ADCY5	0.00055
Reactome Pathways	Termination of translesion DNA synthesis	5	REV1|UBB|RPA2|POLE3|POLD1	0.00068
Reactome Pathways	Signaling by PDGF	6	COL5A3|COL9A3|THBS3|COL9A2|COL5A2|SPP1	0.00078
Reactome Pathways	Cardiac conduction	8	CACNG6|CACNG4|SCN3A|RYR1|SCN3B|CACNB1|CAMK2A|ATP1A3	0.00086
Reactome Pathways	Opioid Signalling	7	GNAO1|ADCY1|PDE4B|ADCY2|PRKCD|CAMK2A|ADCY5	0.00086
Reactome Pathways	Calmodulin induced events	5	ADCY1|ADCY2|PRKCD|CAMK2A|ADCY5	0.00093
Reactome Pathways	Lysosome Vesicle Biogenesis	5	CLTA|APP|AP1B1|DNAJC6|DNM2	0.00093
Reactome Pathways	Translesion synthesis by REV1	4	REV1|UBB|REV3L|RPA2	0.00093
Reactome Pathways	Post-translational protein modification	28	BMP4|ADAMTS2|ADAMTS8|ADAMTS10|THSD7B|ADAMTS16|APP|ADAMTS5|ADAMTS15|UBB|ARFGAP1|OPCML|CD55|HIST2H2BE|GBF1|TFAP2A|SEMA5A|NTNG2|FOLR1|SPP1|CDK1|CD59|ARRB2|THSD7A|ARFGAP2|DAG1|NAPB|SPON2	0.00098
Reactome Pathways	HDR through Homologous Recombination (HRR)	6	UBB|RAD51C|RPA2|POLE3|POLD1|RAD17	0.0011
Reactome Pathways	Semaphorin interactions	6	SEMA6A|CRMP1|SEMA6D|PLXNA4|PAK3|SEMA5A	0.0011
Reactome Pathways	Translesion synthesis by POLI	4	REV1|UBB|REV3L|RPA2	0.0011
Reactome Pathways	Translesion synthesis by POLK	4	REV1|UBB|REV3L|RPA2	0.0011
Reactome Pathways	COPI-mediated anterograde transport	7	ARFGAP1|CD55|GBF1|FOLR1|CD59|ARFGAP2|NAPB	0.0013
Reactome Pathways	Other semaphorin interactions	4	SEMA6A|SEMA6D|PLXNA4|SEMA5A	0.0014
Reactome Pathways	Signal Transduction	43	WNT3|CLTA|GABBR2|GNAO1|COL5A3|APP|FZD1|ADCY1|SOST|CDK5R2|UBB|PRKCE|TAC1|PORCN|NOG|PDE4B|TCF7|COL9A3|ADCY2|JAK1|RSPO1|NRP2|PAK3|SMURF1|CD55|THBS3|HIST2H2BE|CNR1|COL9A2|FZD8|COL11A2|COL5A2|ARHGEF7|AGRN|DNM2|PRKCD|SPP1|CDK1|MAPK8|CAMK2A|ARRB2|ADCY5|CSNK1A1	0.0019
Reactome Pathways	Highly sodium permeable postsynaptic acetylcholine nicotinic receptors	3	CHRNB4|CHRNA3|CHRNB2	0.0024
Reactome Pathways	HDR through Homologous Recombination (HRR) or Single Strand Annealing (SSA)	7	UBB|RAD51C|HIST2H2BE|RPA2|POLE3|POLD1|RAD17	0.0025
Reactome Pathways	TCF dependent signaling in response to WNT	9	WNT3|FZD1|SOST|UBB|TCF7|RSPO1|HIST2H2BE|FZD8|CSNK1A1	0.0025
Reactome Pathways	G alpha (z) signalling events	5	ADCY1|PRKCE|ADCY2|PRKCD|ADCY5	0.0028
Reactome Pathways	Netrin mediated repulsion signals	3	UNC5A|UNC5B|UNC5C	0.003
Reactome Pathways	Gap-filling DNA repair synthesis and ligation in GG-NER	4	UBB|RPA2|POLE3|POLD1	0.0032
Reactome Pathways	Adenylate cyclase activating pathway	3	ADCY1|ADCY2|ADCY5	0.005
Reactome Pathways	Golgi Associated Vesicle Biogenesis	5	CLTA|NECAP1|AP1B1|DNAJC6|DNM2	0.0051
Reactome Pathways	PCP/CE pathway	6	CLTA|FZD1|UBB|SMURF1|FZD8|ARRB2	0.0051
Reactome Pathways	Recognition of DNA damage by PCNA-containing replication complex	4	UBB|RPA2|POLE3|POLD1	0.0057
Reactome Pathways	Presynaptic depolarization and calcium channel opening	3	CACNG4|CACNA1E|CACNB1	0.006
Reactome Pathways	Activation of RAC1	3	PAK3|PAK7|PAK4	0.0089
Reactome Pathways	Signaling by BRAF and RAF fusions	5	AGTRAP|TRAK1|CAMK2A|ARRB2|FAM131B	0.0092
Reactome Pathways	Signaling by Hedgehog	7	ADCY1|UBB|ADCY2|SMURF1|ARRB2|ADCY5|CSNK1A1	0.0094
Reactome Pathways	Adenylate cyclase inhibitory pathway	3	ADCY1|ADCY2|ADCY5	0.0102
Reactome Pathways	Cargo recognition for clathrin-mediated endocytosis	6	CLTA|UBB|NECAP1|REPS2|SNAP91|ARRB2	0.0102
Reactome Pathways	Mismatch repair (MMR) directed by MSH2:MSH3 (MutSbeta)	3	PMS2|RPA2|POLD1	0.0102
Reactome Pathways	Mismatch repair (MMR) directed by MSH2:MSH6 (MutSalpha)	3	PMS2|RPA2|POLD1	0.0102
Reactome Pathways	Phase 2 - plateau phase	3	CACNG6|CACNG4|CACNB1	0.0115
Reactome Pathways	Dual Incision in GG-NER	4	UBB|RPA2|POLE3|POLD1	0.0144
Reactome Pathways	PKA activation in glucagon signalling	3	ADCY1|ADCY2|ADCY5	0.0153
Reactome Pathways	Activation of GABAB receptors	4	GABBR2|ADCY1|ADCY2|ADCY5	0.0166
Reactome Pathways	PKA activation	3	ADCY1|ADCY2|ADCY5	0.0172
Reactome Pathways	G alpha (i) signalling events	11	GABBR2|GNAO1|APP|ADCY1|PDE4B|ADCY2|CNR1|AGRN|PRKCD|CAMK2A|ADCY5	0.0177
Reactome Pathways	Ephrin signaling	3	PAK3|EPHB2|ARHGEF7	0.0194
Reactome Pathways	PCNA-Dependent Long Patch Base Excision Repair	3	RPA2|POLE3|POLD1	0.0243
Reactome Pathways	Regulation of FZD by ubiquitination	3	UBB|RSPO1|FZD8	0.0243
Reactome Pathways	Netrin-1 signaling	4	UNC5A|UNC5B|MAPK8|UNC5C	0.0255
Reactome Pathways	Activation of NMDA receptors and postsynaptic events	5	GRIA4|ADCY1|MAPT|ARHGEF7|CAMK2A	0.0314
Reactome Pathways	Transcriptional regulation by RUNX3	5	UBB|TCF7|SMURF1|SPP1|ITGA4	0.0325
Reactome Pathways	Metabolism of proteins	30	BMP4|ADAMTS2|ADAMTS8|GNAO1|ADAMTS10|THSD7B|ADAMTS16|APP|ADAMTS5|ADAMTS15|UBB|ARFGAP1|OPCML|CD55|HIST2H2BE|GBF1|TFAP2A|SEMA5A|NTNG2|FOLR1|SPP1|CDK1|CD59|MYO5A|ARRB2|THSD7A|ARFGAP2|DAG1|NAPB|SPON2	0.0338
Reactome Pathways	RUNX3 Regulates Immune Response and Cell Migration	2	SPP1|ITGA4	0.0407
Reactome Pathways	Syndecan interactions	3	COL5A3|COL5A2|ITGA6	0.043
Reactome Pathways	Asymmetric localization of PCP proteins	4	FZD1|UBB|SMURF1|FZD8	0.0492
WikiPathways	Arrhythmogenic right ventricular cardiomyopathy	9	CACNG6|CACNG4|ITGA9|TCF7|CACNA2D1|CACNB1|ITGA4|ITGA6|DAG1	2.43e-05
WikiPathways	Calcium regulation in cardiac cells	11	GNAO1|ADCY1|PRKCE|ADCY2|RYR1|CACNA1E|CACNB1|PRKCD|CAMK2A|ARRB2|ADCY5	2.43e-05
WikiPathways	Ciliopathies	12	RSPH4A|ZMYND10|CCNO|DRC1|RSPH1|CCDC151|DNAAF1|SPAG1|CCDC40|MCIDAS|DNAAF3|LRRC6	2.43e-05
WikiPathways	Synaptic vesicle pathway	8	SLC17A7|CLTA|SLC17A6|SYP|SYN1|CPLX2|DNM2|CPLX3	2.43e-05
WikiPathways	Wnt signaling	9	WNT3|FZD1|SOST|PORCN|TCF7|FZD8|MAPK8|CAMK2A|CSNK1A1	0.00015
WikiPathways	DNA repair pathways, full network	9	REV1|PMS2|FANCC|RAD51C|REV3L|RPA2|POLE3|POLD1|LIG4	0.00016
WikiPathways	Focal adhesion	11	ITGA9|COL5A3|PAK3|THBS3|COL5A2|COL4A6|SPP1|MAPK8|ITGA4|ITGA6|PAK4	0.00016
WikiPathways	Fragile X syndrome	9	CLTA|APP|MAP1B|PTPN5|CNR1|DNM2|CAMK2A|GPHN|DAG1	0.00016
WikiPathways	lncRNA in canonical Wnt signaling and colorectal cancer	8	WNT3|FZD1|SOST|PORCN|TCF7|FZD8|TFAP2A|CSNK1A1	0.00018
WikiPathways	Myometrial relaxation and contraction pathways	9	ADCY1|PRKCE|PDE4B|ADCY2|RYR1|PRKCD|CAMK2A|ARRB2|ADCY5	0.00071
WikiPathways	MAPK signaling pathway	11	CACNG6|CACNG4|MAPT|CACNA2D1|PTPN5|CACNA1G|CACNA1E|CACNB1|PRKCD|MAPK8|ARRB2	0.00078
WikiPathways	ncRNAs involved in Wnt signaling in hepatocellular carcinoma	7	WNT3|FZD1|SOST|PORCN|TCF7|FZD8|CSNK1A1	0.00078
WikiPathways	G protein signaling pathways	7	GNAO1|ADCY1|PRKCE|PDE4B|ADCY2|PRKCD|ADCY5	0.0011
WikiPathways	Nicotine effect on chromaffin cells	3	CHRNB4|CHRNA3|CACNA1G	0.0011
WikiPathways	Regulation of Wnt / B-catenin signaling by small molecule compounds	4	FZD1|FZD8|DKK3|CSNK1A1	0.0012
WikiPathways	Integrin-mediated cell adhesion	7	ITGA9|GIT2|PAK3|ARHGEF7|ITGA4|ITGA6|PAK4	0.0015
WikiPathways	Nicotine effect on dopaminergic neurons	4	CHRNA3|ADCY2|CHRNB2|DDC	0.0022
WikiPathways	DNA mismatch repair	4	PMS2|RPA2|POLE3|POLD1	0.0029
WikiPathways	Osteoblast differentiation and related diseases	7	WNT3|BMP4|FZD1|PRKCE|FZD8|PRKCD|MAPK8	0.0035
WikiPathways	Pancreatic adenocarcinoma pathway	6	JAK1|PAK3|PAK7|PRKCD|MAPK8|PAK4	0.0049
WikiPathways	Corticotropin-releasing hormone signaling pathway	6	GNAO1|TFAP2A|PRKCD|MAPK8|CAMK2A|ARRB2	0.0059
WikiPathways	TGF-beta receptor signaling in skeletal dysplasias	5	BMP4|ADAMTS10|NOG|JAK1|SPP1	0.0061
WikiPathways	Brain-derived neurotrophic factor (BDNF) signaling pathway	7	SYN1|MAPT|CNR1|PRKCD|SPP1|MAPK8|CAMK2A	0.0089
WikiPathways	Wnt signaling pathway and pluripotency	6	WNT3|FZD1|PRKCE|TCF7|FZD8|PRKCD	0.0089
WikiPathways	Focal adhesion: PI3K-Akt-mTOR-signaling pathway	10	ITGA9|COL5A3|JAK1|THBS3|COL11A2|COL5A2|COL4A6|SPP1|ITGA4|ITGA6	0.0095
WikiPathways	Wnt signaling in kidney disease	4	WNT3|FZD1|FZD8|MAPK8	0.0095
WikiPathways	Major receptors targeted by epinephrine and norepinephrine	3	ADCY1|ADCY2|ADCY5	0.0113
WikiPathways	Neural crest cell migration during development	4	PAK3|EPHB2|PAK7|PAK4	0.0116
WikiPathways	Non-genomic actions of 1,25 dihydroxyvitamin D3	5	PRKCE|JAK1|PRKCD|MAPK8|CAMK2A	0.0116
WikiPathways	Epithelial to mesenchymal transition in colorectal cancer	7	WNT3|FZD1|NRP2|ZEB1|FZD8|COL4A6|MAPK8	0.0131
WikiPathways	Embryonic stem cell pluripotency pathways	6	WNT3|BMP4|FZD1|NOG|JAK1|FZD8	0.0136
WikiPathways	IL-18 signaling pathway	9	ADAMTS5|CDK5R2|MMP14|ARFGAP1|BIN1|SEMA6D|PRKCD|SPP1|ARFGAP2	0.0136
WikiPathways	Neural crest cell migration in cancer	4	PAK3|EPHB2|PAK7|PAK4	0.0136
WikiPathways	Hippo-Merlin signaling dysregulation	6	ITGA9|PAK3|PAK7|ITGA4|ITGA6|PAK4	0.0141
WikiPathways	Mechanoregulation and pathology of YAP/TAZ via Hippo and non-Hippo mechanisms	4	PAK3|PAK7|MAPK8|PAK4	0.0167
WikiPathways	Microtubule cytoskeleton regulation	4	MAP1B|MAPT|EPHB2|CDK1	0.0167
WikiPathways	Phosphodiesterases in neuronal function	4	ADCY1|PDE4B|ADCY2|ADCY5	0.0226
WikiPathways	ErbB signaling pathway	5	PAK3|PAK7|MAPK8|CAMK2A|PAK4	0.0235
WikiPathways	TGF-beta receptor signaling	4	BMP4|NOG|JAK1|SPP1	0.0261
WikiPathways	Neuroinflammation and glutamatergic signaling	6	SLC17A7|SLC17A6|GRIA4|ADCY1|JAK1|CAMK2A	0.0268
WikiPathways	Complement system	5	CD55|SPP1|CD59|ARRB2|CSNK1A1	0.0298
WikiPathways	MED and pseudoachondroplasia genes	2	COL9A3|COL9A2	0.0311
WikiPathways	MET in type 1 papillary renal cell carcinoma	4	PAK3|PAK7|MAPK8|PAK4	0.0311
WikiPathways	Neural crest differentiation	5	MSX2|BMP4|ZIC1|COL11A2|TFAP2A	0.0316
WikiPathways	Cannabinoid receptor signaling	3	ADCY1|CNR1|MAPK8	0.0378
WikiPathways	Sudden infant death syndrome (SIDS) susceptibility pathways	6	CHRNB4|TAC1|CHRNB2|SCN3B|DDC|ATP1A3	0.0382
WikiPathways	Oncostatin M signaling pathway	4	PRKCE|JAK1|PRKCD|MAPK8	0.0411
WikiPathways	PI3K-Akt signaling pathway	9	ITGA9|COL9A3|JAK1|THBS3|COL9A2|COL4A6|SPP1|ITGA4|ITGA6	0.0411
WikiPathways	EGF/EGFR signaling pathway	6	JAK1|REPS2|PTPN5|PRKCD|MAPK8|CAMK2A	0.0442
WikiPathways	Type I collagen synthesis in the context of osteogenesis imperfecta	3	ADAMTS2|FZD1|LEPREL1	0.0477

## Sheet: Gene cluster 3
Category	Term	Count	Genes	adjusted P-value
GO Biological Process	Nervous system development	90	PPP2R5B|CHRD|HDAC10|TSC2|APLP1|DLX5|CCL2|VTN|ISL1|SOX9|SIRT2|MAPK8IP3|RARA|TBX3|SPTBN4|SEMA3C|NRP1|SLIT1|FBXO7|ERBB3|WNT9A|ATP6V0D1|FOXN4|DCHS1|GNG8|WNT10B|ATOH1|ACHE|COL3A1|FOS|CASP3|CFLAR|NEUROG2|CDK5R1|CAMK2G|FGF13|MAPK8IP2|KREMEN1|SLIT3|DPYSL4|ERBB4|EYA1|DPYSL3|SEMA4F|SYNE2|ATL1|KCNQ2|CUX1|CNTNAP2|GRIN3A|FLNA|FMR1|NRG3|SPTAN1|DKK1|TGFBR1|ID1|PRKCZ|POSTN|FOXC1|MSX1|TAGLN3|NR2F2|SOX10|SUN2|GIGY…	4.15e-24
GO Biological Process	Neurogenesis	72	PPP2R5B|HDAC10|DLX5|CCL2|VTN|ISL1|SOX9|SIRT2|MAPK8IP3|RARA|SPTBN4|SEMA3C|NRP1|SLIT1|FBXO7|ERBB3|WNT9A|FOXN4|DCHS1|WNT10B|ATOH1|COL3A1|CASP3|CFLAR|NEUROG2|CDK5R1|CAMK2G|FGF13|MAPK8IP2|KREMEN1|SLIT3|DPYSL4|ERBB4|EYA1|DPYSL3|SEMA4F|SYNE2|ATL1|CUX1|CNTNAP2|GRIN3A|FLNA|FMR1|NRG3|SPTAN1|DKK1|TGFBR1|ID1|PRKCZ|POSTN|NR2F2|SOX10|SUN2|GIGYF2|SEMA4B|MYT1L|ETV1|PBX1|STMN1|SPG20|EIF4G1|ROBO2|SLIT2|PROM1|PIK3R…	2.25e-21
GO Biological Process	Cell communication	126	GABARAPL2|PPP2R5B|CHRD|TSC2|DLX5|CCL2|DUSP1|SNAI1|SOX9|SIRT2|MAPK8IP3|ATP6V1E1|RARA|LGALS3|BRD8|GRP|APC|TBX3|RGS8|KAT7|PLCB2|RRAGB|SPTBN4|AKT3|KDR|ATP6V0A1|CDH6|SEMA3C|NRP1|ERBB3|WNT9A|ATP6V1C2|RHOC|ATP6V0D1|GNG3|ITGA2|DCHS1|GNG8|WNT10B|ATP6V1G2|ATOH1|ACHE|JUNB|SCG2|COL3A1|SOSTDC1|PRKCB|FOS|CNIH2|CASP3|CFLAR|KHDRBS1|CDK5R1|CAMK2G|FGF13|MAPK8IP2|KREMEN1|SLIT3|PLA2G6|KCND2|MAPK11|GNG2|CAMK2D|ERBB4|…	3.68e-19
GO Biological Process	Anatomical structure development	126	PPP2R5B|CHRD|HDAC10|MMP15|TSC2|APLP1|DLX5|CCL2|VTN|ISL1|SPARC|DUSP1|SNAI1|SOX9|SIRT2|MAPK8IP3|RARA|LGALS3|PHC2|APC|TBX3|KAT7|EPC1|SPTBN4|KDR|CDH10|CDH6|SEMA3C|NRP1|SLIT1|FBXO7|LUM|ERBB3|WNT9A|RHOC|CDH15|ATP6V0D1|ITGA2|CHMP4C|FOXN4|DCHS1|GNG8|WNT10B|ATOH1|ACHE|JUNB|SCG2|COL3A1|SOSTDC1|FOS|CASP3|CFLAR|NEUROG2|CDK5R1|CAMK2G|FGF13|MAPK8IP2|KREMEN1|SLIT3|DPYSL4|ERBB4|EYA1|USP1|DPYSL3|ANXA2|RSPO3|SEMA4…	1.15e-18
GO Biological Process	Multicellular organism development	121	PPP2R5B|CHRD|HDAC10|MMP15|TSC2|APLP1|DLX5|CCL2|VTN|ISL1|SPARC|DUSP1|SNAI1|SOX9|SIRT2|MAPK8IP3|RARA|PHC2|APC|TBX3|KAT7|EPC1|SPTBN4|KDR|CDH10|CDH6|SEMA3C|NRP1|SLIT1|FBXO7|LUM|ERBB3|WNT9A|CDH15|ATP6V0D1|ITGA2|CHMP4C|FOXN4|DCHS1|GNG8|WNT10B|ATOH1|ACHE|JUNB|SCG2|COL3A1|SOSTDC1|FOS|CASP3|CFLAR|NEUROG2|CDK5R1|CAMK2G|FGF13|MAPK8IP2|KREMEN1|SLIT3|DPYSL4|ERBB4|EYA1|USP1|DPYSL3|ANXA2|RSPO3|SEMA4F|SYNE2|ATL1…	1.15e-18
GO Biological Process	Generation of neurons	65	PPP2R5B|DLX5|ISL1|SOX9|SIRT2|MAPK8IP3|RARA|SPTBN4|SEMA3C|NRP1|SLIT1|FBXO7|WNT9A|FOXN4|WNT10B|ATOH1|COL3A1|CASP3|CFLAR|NEUROG2|CDK5R1|CAMK2G|FGF13|MAPK8IP2|KREMEN1|SLIT3|DPYSL4|ERBB4|EYA1|DPYSL3|SEMA4F|ATL1|CUX1|CNTNAP2|GRIN3A|FLNA|FMR1|NRG3|SPTAN1|DKK1|TGFBR1|ID1|PRKCZ|POSTN|NR2F2|SOX10|GIGYF2|SEMA4B|MYT1L|ETV1|PBX1|STMN1|SPG20|EIF4G1|ROBO2|SLIT2|PROM1|PIK3R1|NTRK1|SPTBN2|IST1|ADCYAP1|YAP1|SRRT|S…	2.22e-18
GO Biological Process	System development	112	PPP2R5B|CHRD|HDAC10|TSC2|APLP1|DLX5|CCL2|VTN|ISL1|SPARC|SNAI1|SOX9|SIRT2|MAPK8IP3|RARA|TBX3|KAT7|EPC1|SPTBN4|KDR|SEMA3C|NRP1|SLIT1|FBXO7|LUM|ERBB3|WNT9A|ATP6V0D1|ITGA2|FOXN4|DCHS1|GNG8|WNT10B|ATOH1|ACHE|JUNB|SCG2|COL3A1|SOSTDC1|FOS|CASP3|CFLAR|NEUROG2|CDK5R1|CAMK2G|FGF13|MAPK8IP2|KREMEN1|SLIT3|DPYSL4|ERBB4|EYA1|USP1|DPYSL3|ANXA2|RSPO3|SEMA4F|SYNE2|ATL1|ELN|KCNQ2|CUX1|MMP17|CNTNAP2|GRIN3A|COL6A1|P…	2.61e-18
GO Biological Process	Anatomical structure morphogenesis	76	CHRD|MMP15|TSC2|APLP1|DLX5|CCL2|VTN|ISL1|DUSP1|SNAI1|SOX9|RARA|TBX3|SPTBN4|KDR|CDH10|CDH6|SEMA3C|NRP1|SLIT1|WNT9A|RHOC|CDH15|ITGA2|FOXN4|DCHS1|WNT10B|ATOH1|JUNB|SCG2|COL3A1|SOSTDC1|CASP3|CFLAR|CDK5R1|MAPK8IP2|SLIT3|DPYSL4|ERBB4|EYA1|ANXA2|RSPO3|SEMA4F|ATL1|ELN|CNTNAP2|COL6A1|FLNA|VAV3|BTRC|NRG3|SPTAN1|COL16A1|DKK1|TGFBR1|ID1|PRKCZ|POSTN|FOXC1|MSX1|NR2F2|SOX10|ACAN|SEMA4B|ETV1|PBX1|HRAS|STMN1|ROBO…	5.43e-18
GO Biological Process	Signaling	122	PPP2R5B|CHRD|TSC2|DLX5|CCL2|DUSP1|SNAI1|SOX9|SIRT2|MAPK8IP3|ATP6V1E1|RARA|LGALS3|BRD8|GRP|APC|TBX3|RGS8|KAT7|PLCB2|SPTBN4|AKT3|KDR|ATP6V0A1|CDH6|SEMA3C|NRP1|ERBB3|WNT9A|ATP6V1C2|RHOC|ATP6V0D1|GNG3|ITGA2|DCHS1|GNG8|WNT10B|ATP6V1G2|ATOH1|ACHE|JUNB|SCG2|COL3A1|SOSTDC1|PRKCB|FOS|CNIH2|CASP3|CFLAR|KHDRBS1|CDK5R1|CAMK2G|FGF13|MAPK8IP2|KREMEN1|SLIT3|PLA2G6|KCND2|MAPK11|GNG2|CAMK2D|ERBB4|ANXA2|RSPO3|SEMA…	6.4e-18
GO Biological Process	Developmental process	129	PPP2R5B|CHRD|HDAC10|MMP15|TSC2|APLP1|DLX5|CCL2|VTN|ISL1|SPARC|DUSP1|SNAI1|SOX9|SIRT2|MAPK8IP3|RARA|LGALS3|PHC2|APC|TBX3|KAT7|EPC1|SPTBN4|KDR|CDH10|CDH6|SEMA3C|NRP1|SLIT1|FBXO7|LUM|ERBB3|WNT9A|RHOC|CDH15|ATP6V0D1|ITGA2|CHMP4C|FOXN4|DCHS1|GNG8|WNT10B|ATOH1|ACHE|JUNB|SCG2|COL3A1|SOSTDC1|FOS|CASP3|CFLAR|KHDRBS1|NEUROG2|CDK5R1|CAMK2G|FGF13|MAPK8IP2|KREMEN1|SLIT3|DPYSL4|ERBB4|EYA1|USP1|DPYSL3|ANXA2|RSP…	1.25e-17
GO Biological Process	Cell surface receptor signaling pathway	78	CHRD|TSC2|DLX5|CCL2|SNAI1|SOX9|SIRT2|ATP6V1E1|BRD8|APC|PLCB2|KDR|ATP6V0A1|CDH6|SEMA3C|NRP1|ERBB3|WNT9A|ATP6V1C2|ATP6V0D1|ITGA2|WNT10B|ATP6V1G2|ATOH1|JUNB|COL3A1|SOSTDC1|PRKCB|FOS|CASP3|KHDRBS1|CDK5R1|CAMK2G|MAPK8IP2|KREMEN1|SLIT3|PLA2G6|MAPK11|GNG2|CAMK2D|ERBB4|ANXA2|RSPO3|SEMA4F|ATP6V1H|GRIN3A|FLNA|VAV3|BTRC|FMR1|NRG3|COL16A1|DKK1|FOXO4|TGFBR1|BAMBI|ID1|PRKCZ|FOXC1|MSX1|STAT4|GIGYF2|BCAR1|MAPK9|…	1.37e-17
GO Biological Process	Regulation of cellular process	181	GABARAPL2|PPP2R5B|CHRD|HDAC10|TSC2|APLP1|DLX5|CCL2|VTN|ISL1|SPARC|MAPRE3|DUSP1|SNAI1|SOX9|RTN2|SIRT2|MAPK8IP3|ATP6V1E1|RARA|LGALS3|BRD8|GRP|PHC2|APC|TBX3|RGS8|KAT7|PLCB2|RRAGB|EPC1|SPTBN4|AKT3|KDR|ATP6V0A1|OLFM2|CDH6|SEMA3C|NRP1|SLIT1|FBXO7|LUM|ERBB3|WNT9A|ATP6V1C2|RHOC|CDH15|ATP6V0D1|GNG3|ITGA2|SAP30L|CHMP4C|FOXN4|DCHS1|TERF2IP|MAPRE2|GNG8|WNT10B|TUBA1A|ATP6V1G2|ATOH1|UBTF|ACHE|JUNB|SCG2|COL3A1|…	1.81e-17
GO Biological Process	Negative regulation of cellular process	116	GABARAPL2|PPP2R5B|CHRD|HDAC10|TSC2|APLP1|CCL2|VTN|ISL1|SPARC|DUSP1|SNAI1|SOX9|SIRT2|RARA|LGALS3|PHC2|APC|TBX3|RGS8|KAT7|PLCB2|RRAGB|EPC1|SPTBN4|AKT3|KDR|SEMA3C|NRP1|SLIT1|FBXO7|ERBB3|WNT9A|SAP30L|CHMP4C|TERF2IP|WNT10B|ATOH1|ACHE|JUNB|SCG2|COL3A1|SOSTDC1|PRKCB|CNIH2|CASP3|CFLAR|KHDRBS1|CDK5R1|FGF13|RBM10|MAPK8IP2|KREMEN1|SLIT3|PLA2G6|MAPK11|SARNP|CAMK2D|ERBB4|EYA1|DPYSL3|ANXA2|SEMA4F|CUX1|RGS7|RGS…	2.16e-17
GO Biological Process	Cellular response to stimulus	136	GABARAPL2|PPP2R5B|CHRD|HDAC10|TSC2|APLP1|DLX5|CCL2|ISL1|SPARC|DUSP1|SNAI1|SOX9|SIRT2|MAPK8IP3|ATP6V1E1|RARA|LGALS3|BRD8|GRP|APC|TBX3|RGS8|KAT7|PLCB2|RRAGB|SPTBN4|AKT3|KDR|ATP6V0A1|CDH6|SEMA3C|NRP1|ERBB3|WNT9A|ATP6V1C2|RHOC|ATP6V0D1|GNG3|ITGA2|DCHS1|TERF2IP|GNG8|WNT10B|ATP6V1G2|ATOH1|JUNB|SCG2|COL3A1|SOSTDC1|PRKCB|FOS|CASP3|CFLAR|KHDRBS1|CDK5R1|CAMK2G|FGF13|MAPK8IP2|KREMEN1|SLIT3|PLA2G6|KCND2|MAPK…	2.49e-17
GO Biological Process	Cellular developmental process	99	PPP2R5B|CHRD|HDAC10|MMP15|DLX5|CCL2|VTN|ISL1|SNAI1|SOX9|SIRT2|MAPK8IP3|RARA|LGALS3|APC|TBX3|KAT7|EPC1|SPTBN4|KDR|SEMA3C|NRP1|SLIT1|FBXO7|ERBB3|WNT9A|ITGA2|FOXN4|DCHS1|WNT10B|ATOH1|ACHE|JUNB|COL3A1|FOS|CASP3|CFLAR|NEUROG2|CDK5R1|CAMK2G|FGF13|MAPK8IP2|KREMEN1|SLIT3|DPYSL4|ERBB4|EYA1|DPYSL3|ANXA2|SEMA4F|SYNE2|ATL1|CUX1|BSCL2|CNTNAP2|GRIN3A|COL6A1|SYNE1|PIP5K1A|FLNA|FMR1|NRG3|SPTAN1|DKK1|FOXO4|TGFBR1…	1.19e-16
GO Biological Process	Cell differentiation	98	PPP2R5B|CHRD|HDAC10|MMP15|DLX5|CCL2|VTN|ISL1|SNAI1|SOX9|SIRT2|MAPK8IP3|RARA|LGALS3|APC|TBX3|KAT7|EPC1|SPTBN4|KDR|SEMA3C|NRP1|SLIT1|FBXO7|ERBB3|WNT9A|ITGA2|FOXN4|DCHS1|WNT10B|ATOH1|ACHE|JUNB|COL3A1|FOS|CASP3|CFLAR|NEUROG2|CDK5R1|CAMK2G|FGF13|MAPK8IP2|KREMEN1|SLIT3|DPYSL4|ERBB4|EYA1|DPYSL3|ANXA2|SEMA4F|SYNE2|ATL1|CUX1|BSCL2|CNTNAP2|GRIN3A|COL6A1|SYNE1|PIP5K1A|FLNA|FMR1|NRG3|SPTAN1|DKK1|FOXO4|TGFBR1…	1.37e-16
GO Biological Process	Regulation of biological process	184	GABARAPL2|PPP2R5B|CHRD|HDAC10|TSC2|APLP1|DLX5|CCL2|VTN|ISL1|SPARC|MAPRE3|DUSP1|SNAI1|SOX9|RTN2|SIRT2|MAPK8IP3|ATP6V1E1|RARA|LGALS3|BRD8|GRP|PHC2|APC|TBX3|RGS8|KAT7|PLCB2|RRAGB|EPC1|SPTBN4|AKT3|KDR|ATP6V0A1|OLFM2|CDH6|SEMA3C|NRP1|SLIT1|FBXO7|LUM|ERBB3|WNT9A|ATP6V1C2|RHOC|CDH15|ATP6V0D1|GNG3|ITGA2|SAP30L|CHMP4C|FOXN4|DCHS1|TERF2IP|MAPRE2|GNG8|WNT10B|TUBA1A|ATP6V1G2|ATOH1|UBTF|ACHE|JUNB|SCG2|COL3A1|…	1.37e-16
GO Biological Process	Biological regulation	189	GABARAPL2|PPP2R5B|CHRD|HDAC10|MMP15|TSC2|APLP1|DLX5|CCL2|VTN|ISL1|SPARC|MAPRE3|DUSP1|SNAI1|SOX9|RTN2|SIRT2|MAPK8IP3|ATP6V1E1|RARA|LGALS3|BRD8|GRP|PHC2|APC|TBX3|RGS8|KAT7|PLCB2|RRAGB|EPC1|SPTBN4|AKT3|KDR|ATP6V0A1|OLFM2|CDH6|SEMA3C|NRP1|SLIT1|FBXO7|LUM|ERBB3|WNT9A|ATP6V1C2|RHOC|CDH15|ATP6V0D1|GNG3|ITGA2|SAP30L|CHMP4C|FOXN4|DCHS1|TERF2IP|MAPRE2|GNG8|WNT10B|TUBA1A|ATP6V1G2|ATOH1|HSPB2|UBTF|ACHE|JUNB|…	2.69e-16
GO Biological Process	Negative regulation of biological process	120	GABARAPL2|PPP2R5B|CHRD|HDAC10|TSC2|APLP1|CCL2|VTN|ISL1|SPARC|DUSP1|SNAI1|SOX9|SIRT2|RARA|LGALS3|PHC2|APC|TBX3|RGS8|KAT7|PLCB2|RRAGB|EPC1|SPTBN4|AKT3|KDR|SEMA3C|NRP1|SLIT1|FBXO7|ERBB3|WNT9A|SAP30L|CHMP4C|TERF2IP|WNT10B|ATOH1|ACHE|JUNB|SCG2|COL3A1|SOSTDC1|PRKCB|CNIH2|CASP3|CFLAR|KHDRBS1|CDK5R1|FGF13|RBM10|MAPK8IP2|KREMEN1|SLIT3|PLA2G6|MAPK11|SARNP|CAMK2D|ERBB4|EYA1|DPYSL3|ANXA2|SEMA4F|CUX1|BSCL2|GR…	4.46e-16
GO Biological Process	Regulation of cell differentiation	67	PPP2R5B|CHRD|ISL1|SNAI1|SOX9|SIRT2|RARA|LGALS3|APC|TBX3|KAT7|KDR|OLFM2|SEMA3C|NRP1|FBXO7|WNT9A|CDH15|WNT10B|ATOH1|JUNB|COL3A1|SOSTDC1|PRKCB|FOS|CFLAR|CDK5R1|CAMK2G|FGF13|KREMEN1|MAPK11|ERBB4|EYA1|DPYSL3|SEMA4F|CUX1|FLNA|FMR1|NRG3|DKK1|FOXO4|TGFBR1|BAMBI|ID1|PRKCZ|POSTN|FOXC1|IGFBP3|MSX1|SOX10|MAPK9|SEMA4B|RGS4|PBX1|SPG20|EIF4G1|ROBO2|SLIT2|PROM1|PIK3R1|NTRK1|IST1|APC2|ADCYAP1|YAP1|SRRT|SEMA3B	4.91e-16
GO Biological Process	Signal transduction	113	PPP2R5B|CHRD|TSC2|DLX5|CCL2|DUSP1|SNAI1|SOX9|SIRT2|MAPK8IP3|ATP6V1E1|RARA|LGALS3|BRD8|GRP|APC|RGS8|KAT7|PLCB2|SPTBN4|AKT3|KDR|ATP6V0A1|CDH6|SEMA3C|NRP1|ERBB3|WNT9A|ATP6V1C2|RHOC|ATP6V0D1|GNG3|ITGA2|DCHS1|GNG8|WNT10B|ATP6V1G2|ATOH1|JUNB|SCG2|COL3A1|SOSTDC1|PRKCB|FOS|CASP3|CFLAR|KHDRBS1|CDK5R1|CAMK2G|FGF13|MAPK8IP2|KREMEN1|SLIT3|PLA2G6|MAPK11|GNG2|CAMK2D|ERBB4|ANXA2|RSPO3|SEMA4F|ATP6V1H|GRIN3A|RGS7…	6.13e-16
GO Biological Process	Response to chemical	105	PPP2R5B|CHRD|MMP15|TSC2|APLP1|DLX5|CCL2|ISL1|SPARC|DUSP1|SOX9|SIRT2|ATP6V1E1|RARA|LGALS3|APC|RGS8|KAT7|RRAGB|SPTBN4|KDR|ATP6V0A1|SEMA3C|NRP1|SLIT1|LUM|WNT9A|ATP6V1C2|ATP6V0D1|ITGA2|GNG8|WNT10B|ATP6V1G2|ATOH1|HSPB2|JUNB|SCG2|COL3A1|SOSTDC1|PRKCB|FOS|CASP3|CFLAR|CDK5R1|CAMK2G|SLIT3|PLA2G6|KCND2|MAPK11|GNG2|CAMK2D|DPYSL4|ERBB4|DPYSL3|ANXA2|SEMA4F|ATP6V1H|GRIN3A|COL6A1|PIP5K1A|RGS10|FLNA|VAV3|BTRC|FM…	1.31e-15
GO Biological Process	Cellular component organization	119	GABARAPL2|HDAC10|STAG2|MMP15|DLX5|CCL2|VTN|ISL1|SPARC|MAPRE3|SNAI1|SOX9|SIRT2|MAPK8IP3|ATP6V1E1|ACTR10|BRD8|APC|KAT7|EPC1|SPTBN4|AKT3|KDR|CDH10|ATP6V0A1|CDH6|SEMA3C|NRP1|SLIT1|FBXO7|LUM|ATP6V1C2|RHOC|CDH15|ATP6V0D1|ITGA2|CHMP4C|TERF2IP|MAPRE2|TUBA1A|TUBA1C|ATP5H|ATP6V1G2|ATOH1|UBTF|ACHE|COL3A1|PRKCB|ATP5S|CNIH2|CASP3|CFLAR|COG4|CDK5R1|FGF13|CLIP4|MAPK8IP2|SLIT3|KCND2|DPYSL4|ERBB4|EYA1|DPYSL3|ANXA…	3.06e-15
GO Biological Process	Regulation of molecular function	112	GABARAPL2|PPP2R5B|MMP15|TSC2|DLX5|CCL2|VTN|ISL1|MAPRE3|DUSP1|SNAI1|SOX9|SIRT2|MAPK8IP3|RARA|LGALS3|BRD8|GRP|APC|TBX3|RGS8|PLCB2|KDR|SEMA3C|NRP1|FBXO7|ERBB3|WNT9A|RHOC|GNG3|ITGA2|SAP30L|FOXN4|TERF2IP|MAPRE2|WNT10B|ATOH1|HSPB2|UBTF|JUNB|SCG2|PRKCB|FOS|CNIH2|CASP3|CFLAR|NEUROG2|CDK5R1|DYNC1I1|FGF13|MAPK8IP2|PLA2G6|MAPK11|SARNP|CAMK2D|ERBB4|ANXA2|SEMA4F|ATP6V1H|CUX1|MMP17|RGS7|PIP5K1A|RGS10|FLNA|VAV3…	3.31e-15
GO Biological Process	Cellular process	206	GABARAPL2|PPP2R5B|CHRD|HDAC10|STAG2|MMP15|TSC2|SCG3|APLP1|DLX5|CCL2|VTN|ISL1|SPARC|MAPRE3|DUSP1|SNAI1|SOX9|RTN2|SIRT2|MAPK8IP3|ATP6V1E1|RARA|ACTR10|LGALS3|BRD8|GRP|APC|TBX3|RGS8|KAT7|PLCB2|RRAGB|EPC1|SPTBN4|AKT3|KDR|CDH10|ATP6V0A1|OLFM2|CDH6|SEMA3C|NRP1|SLIT1|FBXO7|LUM|ERBB3|WNT9A|ATP6V1C2|RHOC|CDH15|ATP6V0D1|GNG3|ITGA2|CHMP4C|FOXN4|DCHS1|TERF2IP|MAPRE2|GNG8|WNT10B|TUBA1A|TUBA1C|ATP5H|ATP6V1G2|AT…	3.7e-15
GO Biological Process	Positive regulation of biological process	127	PPP2R5B|CHRD|HDAC10|TSC2|DLX5|CCL2|VTN|ISL1|SPARC|MAPRE3|DUSP1|SNAI1|SOX9|SIRT2|MAPK8IP3|RARA|LGALS3|BRD8|GRP|APC|TBX3|KAT7|RRAGB|EPC1|SPTBN4|AKT3|KDR|OLFM2|SEMA3C|NRP1|FBXO7|LUM|ERBB3|WNT9A|ATP6V1C2|RHOC|CDH15|GNG3|ITGA2|CHMP4C|FOXN4|TERF2IP|MAPRE2|WNT10B|ATOH1|UBTF|ACHE|JUNB|SCG2|COL3A1|PRKCB|FOS|CASP3|CFLAR|KHDRBS1|NEUROG2|CDK5R1|FGF13|RBM10|MAPK8IP2|PLA2G6|MAPK11|CAMK2D|TAF1A|ERBB4|EYA1|DPYSL…	3.7e-15
GO Biological Process	Regulation of response to stimulus	101	PPP2R5B|CHRD|HDAC10|TSC2|APLP1|DLX5|CCL2|VTN|ISL1|DUSP1|SNAI1|SOX9|SIRT2|MAPK8IP3|RARA|LGALS3|GRP|APC|RGS8|KAT7|RRAGB|AKT3|KDR|SEMA3C|NRP1|FBXO7|ERBB3|WNT9A|ATP6V1C2|RHOC|GNG3|ITGA2|TERF2IP|MAPRE2|WNT10B|SCG2|COL3A1|SOSTDC1|PRKCB|FOS|CNIH2|CFLAR|KHDRBS1|CDK5R1|CAMK2G|MAPK8IP2|KREMEN1|SLIT3|PLA2G6|MAPK11|CAMK2D|ERBB4|EYA1|USP1|ANXA2|RSPO3|SEMA4F|GRIN3A|RGS7|PIP5K1A|RGS10|FLNA|VAV3|BTRC|FMR1|DKK1|R…	3.7e-15
GO Biological Process	Positive regulation of cellular process	120	PPP2R5B|CHRD|HDAC10|TSC2|DLX5|CCL2|VTN|ISL1|SPARC|MAPRE3|DUSP1|SNAI1|SOX9|SIRT2|MAPK8IP3|RARA|LGALS3|BRD8|GRP|APC|TBX3|KAT7|RRAGB|EPC1|AKT3|KDR|OLFM2|SEMA3C|NRP1|FBXO7|LUM|ERBB3|WNT9A|ATP6V1C2|RHOC|CDH15|GNG3|ITGA2|FOXN4|TERF2IP|MAPRE2|WNT10B|ATOH1|UBTF|ACHE|JUNB|SCG2|COL3A1|PRKCB|FOS|CASP3|CFLAR|KHDRBS1|CDK5R1|FGF13|RBM10|MAPK8IP2|PLA2G6|MAPK11|CAMK2D|ERBB4|EYA1|DPYSL3|ANXA2|RSPO3|SEMA4F|SYNE2|C…	5.55e-15
GO Biological Process	Response to oxygen-containing compound	59	MMP15|APLP1|CCL2|SPARC|DUSP1|SOX9|SIRT2|ATP6V1E1|RARA|APC|RGS8|KAT7|RRAGB|ATP6V0A1|WNT9A|ATP6V1C2|ATP6V0D1|ITGA2|WNT10B|ATP6V1G2|JUNB|COL3A1|PRKCB|FOS|CASP3|CFLAR|CDK5R1|SLIT3|GNG2|ATP6V1H|GRIN3A|COL6A1|RGS10|FLNA|DMAP1|COL16A1|DKK1|FOXO4|TGFBR1|ID1|PRKCZ|POSTN|PTPRN2|STAT4|NR2F2|SOX10|BCAR1|EFTUD2|MAPK9|RGS4|ATP6V0E2|TRA2B|SLIT2|PIK3R1|NTRK1|ATP6V0B|ADCYAP1|YAP1|PLCG2	8.17e-15
GO Biological Process	Regulation of cellular component organization	74	PPP2R5B|TSC2|VTN|ISL1|SPARC|MAPRE3|DUSP1|SNAI1|SOX9|SIRT2|LGALS3|APC|KAT7|SPTBN4|KDR|SEMA3C|NRP1|SLIT1|FBXO7|RHOC|ITGA2|CHMP4C|TERF2IP|MAPRE2|WNT10B|TUBA1A|CFLAR|CDK5R1|CAMK2G|FGF13|MAPK8IP2|KREMEN1|SLIT3|PLA2G6|CAMK2D|DPYSL3|ANXA2|SEMA4F|SYNE2|ELN|CUX1|FLNA|FMR1|NRG3|SPTAN1|COL16A1|DKK1|TGFBR1|ID1|HNRNPK|PRKCZ|IGFBP3|MSX1|GNG4|BCAR1|MAPK9|SEMA4B|SMARCA4|RGS4|HRAS|STMN1|SPG20|EIF4G1|ROBO2|SLIT2|P…	8.45e-15
GO Biological Process	Cellular response to endogenous stimulus	51	CHRD|APLP1|DLX5|CCL2|ISL1|DUSP1|SOX9|SIRT2|ATP6V1E1|RARA|APC|RRAGB|ATP6V0A1|ATP6V1C2|ATP6V0D1|WNT10B|ATP6V1G2|JUNB|COL3A1|SOSTDC1|FOS|CASP3|CFLAR|SLIT3|GNG2|ERBB4|ATP6V1H|COL6A1|FLNA|COL16A1|FOXO4|TGFBR1|BAMBI|ID1|PRKCZ|POSTN|FOXC1|MSX1|NR2F2|SOX10|BCAR1|HNRNPF|ATP6V0E2|ROBO2|SLIT2|PIK3R1|NTRK1|ATP6V0B|ADCYAP1|SAFB|YAP1	9.44e-15
GO Biological Process	Response to stimulus	148	GABARAPL2|PPP2R5B|CHRD|HDAC10|MMP15|TSC2|APLP1|DLX5|CCL2|VTN|ISL1|SPARC|DUSP1|SNAI1|SOX9|SIRT2|MAPK8IP3|ATP6V1E1|RARA|ACTR10|LGALS3|BRD8|GRP|APC|TBX3|RGS8|KAT7|PLCB2|RRAGB|SPTBN4|AKT3|KDR|ATP6V0A1|CDH6|SEMA3C|NRP1|SLIT1|LUM|ERBB3|WNT9A|ATP6V1C2|RHOC|ATP6V0D1|GNG3|ITGA2|DCHS1|TERF2IP|GNG8|WNT10B|ATP6V1G2|ATOH1|HSPB2|JUNB|SCG2|COL3A1|SOSTDC1|PRKCB|FOS|CASP3|CFLAR|KHDRBS1|CDK5R1|CAMK2G|FGF13|MAPK8IP…	9.44e-15
GO Biological Process	Enzyme linked receptor protein signaling pathway	40	CHRD|TSC2|DLX5|SOX9|SIRT2|ATP6V1E1|APC|KDR|ATP6V0A1|NRP1|ERBB3|ATP6V1C2|ATP6V0D1|ATP6V1G2|COL3A1|SOSTDC1|FOS|CASP3|CDK5R1|MAPK11|ERBB4|ATP6V1H|VAV3|NRG3|FOXO4|TGFBR1|BAMBI|ID1|PRKCZ|FOXC1|MSX1|GIGYF2|BCAR1|HNRNPF|HRAS|STMN1|ATP6V0E2|PIK3R1|NTRK1|ATP6V0B	1.54e-14
GO Biological Process	Response to organic substance	83	PPP2R5B|CHRD|MMP15|APLP1|DLX5|CCL2|ISL1|SPARC|DUSP1|SOX9|SIRT2|ATP6V1E1|RARA|APC|RGS8|KAT7|RRAGB|KDR|ATP6V0A1|NRP1|LUM|WNT9A|ATP6V1C2|ATP6V0D1|ITGA2|GNG8|WNT10B|ATP6V1G2|HSPB2|JUNB|COL3A1|SOSTDC1|PRKCB|FOS|CASP3|CFLAR|CDK5R1|CAMK2G|SLIT3|MAPK11|GNG2|CAMK2D|ERBB4|DPYSL3|ANXA2|ATP6V1H|GRIN3A|COL6A1|RGS10|FLNA|BTRC|FMR1|DMAP1|COL16A1|DKK1|FOXO4|TGFBR1|BAMBI|ID1|PRKCZ|POSTN|FOXC1|MSX1|PTPRN2|STAT4|NR…	2.25e-14
GO Biological Process	Positive regulation of molecular function	63	GABARAPL2|PPP2R5B|MMP15|TSC2|CCL2|VTN|ISL1|MAPRE3|SIRT2|MAPK8IP3|RARA|RGS8|PLCB2|KDR|NRP1|ERBB3|RHOC|GNG3|ITGA2|TERF2IP|MAPRE2|WNT10B|HSPB2|PRKCB|CASP3|CFLAR|NEUROG2|CDK5R1|DYNC1I1|FGF13|MAPK8IP2|MAPK11|ERBB4|ANXA2|MMP17|RGS7|PIP5K1A|RGS10|VAV3|BTRC|FMR1|NRG3|DKK1|RGS3|TGFBR1|BAMBI|PRKCZ|FOXC1|IGFBP3|DYNC1I2|RGS11|KSR1|SMARCA4|RGS4|HRAS|STMN1|MARK3|EIF4G1|NTRK1|RGS5|APC2|ADCYAP1|PLCG2	3.57e-14
GO Biological Process	Cellular response to chemical stimulus	81	PPP2R5B|CHRD|APLP1|DLX5|CCL2|ISL1|SPARC|DUSP1|SOX9|SIRT2|ATP6V1E1|RARA|LGALS3|APC|RGS8|RRAGB|KDR|ATP6V0A1|NRP1|WNT9A|ATP6V1C2|ATP6V0D1|ITGA2|GNG8|WNT10B|ATP6V1G2|JUNB|SCG2|COL3A1|SOSTDC1|PRKCB|FOS|CASP3|CFLAR|CDK5R1|CAMK2G|SLIT3|KCND2|MAPK11|GNG2|CAMK2D|ERBB4|DPYSL3|ANXA2|ATP6V1H|COL6A1|PIP5K1A|RGS10|FLNA|VAV3|BTRC|FMR1|COL16A1|FOXO4|TGFBR1|BAMBI|ID1|PRKCZ|POSTN|FOXC1|MSX1|PTPRN2|STAT4|NR2F2|SOX1…	4.2e-14
GO Biological Process	Multicellular organismal process	134	PPP2R5B|CHRD|HDAC10|MMP15|TSC2|APLP1|DLX5|CCL2|VTN|ISL1|SPARC|DUSP1|SNAI1|SOX9|SIRT2|MAPK8IP3|RARA|PHC2|APC|TBX3|KAT7|PLCB2|EPC1|SPTBN4|KDR|CDH10|OLFM2|CDH6|SEMA3C|NRP1|SLIT1|FBXO7|LUM|ERBB3|WNT9A|CDH15|ATP6V0D1|ITGA2|CHMP4C|FOXN4|DCHS1|GNG8|WNT10B|ATOH1|ACHE|JUNB|SCG2|COL3A1|SOSTDC1|PRKCB|FOS|CASP3|CFLAR|KHDRBS1|NEUROG2|CDK5R1|CAMK2G|FGF13|MAPK8IP2|KREMEN1|SLIT3|PLA2G6|KCND2|GNG2|CAMK2D|DPYSL4|E…	5.52e-14
GO Biological Process	Response to endogenous stimulus	55	CHRD|APLP1|DLX5|CCL2|ISL1|SPARC|DUSP1|SOX9|SIRT2|ATP6V1E1|RARA|APC|RRAGB|ATP6V0A1|ATP6V1C2|ATP6V0D1|ITGA2|WNT10B|ATP6V1G2|JUNB|COL3A1|SOSTDC1|FOS|CASP3|CFLAR|SLIT3|GNG2|ERBB4|ANXA2|ATP6V1H|COL6A1|FLNA|COL16A1|FOXO4|TGFBR1|BAMBI|ID1|PRKCZ|POSTN|FOXC1|MSX1|STAT4|NR2F2|SOX10|BCAR1|HNRNPF|ATP6V0E2|ROBO2|SLIT2|PIK3R1|NTRK1|ATP6V0B|ADCYAP1|SAFB|YAP1	6.92e-14
GO Biological Process	Regulation of signaling	90	PPP2R5B|CHRD|TSC2|APLP1|DLX5|CCL2|VTN|ISL1|DUSP1|SNAI1|SOX9|MAPK8IP3|RARA|LGALS3|GRP|APC|RGS8|RRAGB|KDR|NRP1|ERBB3|WNT9A|ATP6V1C2|RHOC|GNG3|ITGA2|TERF2IP|MAPRE2|WNT10B|ACHE|SCG2|COL3A1|SOSTDC1|PRKCB|CNIH2|CFLAR|CDK5R1|MAPK8IP2|KREMEN1|SLIT3|PLA2G6|MAPK11|CAMK2D|ERBB4|EYA1|ANXA2|RSPO3|GRIN3A|RGS7|PIP5K1A|RGS10|KCNC4|FLNA|VAV3|BTRC|FMR1|NRG3|DKK1|RGS3|TGFBR1|BAMBI|ID1|HNRNPK|PRKCZ|POSTN|CHD3|IGFBP3…	8.23e-14
GO Biological Process	Regulation of multicellular organismal process	85	PPP2R5B|CHRD|VTN|ISL1|SPARC|SNAI1|SOX9|SIRT2|RARA|LGALS3|APC|TBX3|KAT7|SPTBN4|AKT3|KDR|SEMA3C|NRP1|SLIT1|FBXO7|LUM|ERBB3|WNT9A|ITGA2|FOXN4|MAPRE2|WNT10B|ATOH1|ACHE|COL3A1|SOSTDC1|PRKCB|FOS|CNIH2|CFLAR|CDK5R1|CAMK2G|FGF13|KREMEN1|KCND2|MAPK11|CAMK2D|ERBB4|EYA1|DPYSL3|ANXA2|RSPO3|SEMA4F|CUX1|BSCL2|FLNA|FMR1|NRG3|DKK1|FOXO4|TGFBR1|BAMBI|ID1|HNRNPK|PRKCZ|POSTN|FOXC1|MSX1|NR2F2|SOX10|ATP5J|BCAR1|SEMA4…	9.54e-14
GO Biological Process	Negative regulation of developmental process	45	CHRD|ISL1|SPARC|SNAI1|SOX9|SIRT2|RARA|TBX3|AKT3|SEMA3C|NRP1|SLIT1|FBXO7|WNT9A|WNT10B|COL3A1|SOSTDC1|CFLAR|CDK5R1|FGF13|KREMEN1|MAPK11|ERBB4|DPYSL3|ANXA2|SEMA4F|NRG3|DKK1|FOXO4|TGFBR1|ID1|POSTN|FOXC1|MSX1|SOX10|SEMA4B|RGS4|PBX1|SPG20|ROBO2|SLIT2|PIK3R1|ADCYAP1|YAP1|SEMA3B	1.01e-13
GO Biological Process	Regulation of cell communication	89	PPP2R5B|CHRD|TSC2|APLP1|DLX5|CCL2|VTN|ISL1|DUSP1|SNAI1|SOX9|MAPK8IP3|RARA|LGALS3|GRP|APC|RGS8|RRAGB|KDR|NRP1|ERBB3|WNT9A|ATP6V1C2|RHOC|GNG3|ITGA2|TERF2IP|MAPRE2|WNT10B|ACHE|SCG2|COL3A1|SOSTDC1|PRKCB|CNIH2|CFLAR|CDK5R1|MAPK8IP2|KREMEN1|SLIT3|PLA2G6|MAPK11|CAMK2D|ERBB4|EYA1|RSPO3|GRIN3A|RGS7|PIP5K1A|RGS10|KCNC4|FLNA|VAV3|BTRC|FMR1|NRG3|DKK1|RGS3|TGFBR1|BAMBI|ID1|HNRNPK|PRKCZ|POSTN|CHD3|IGFBP3|MSX1|…	1.28e-13
GO Biological Process	Locomotion	50	TSC2|DLX5|CCL2|VTN|ISL1|SNAI1|LGALS3|APC|SPTBN4|KDR|SEMA3C|NRP1|SLIT1|RHOC|ITGA2|DCHS1|ATOH1|SCG2|CDK5R1|FGF13|SLIT3|PLA2G6|DPYSL4|ERBB4|SEMA4F|SYNE2|PIP5K1A|FLNA|VAV3|NRG3|SPTAN1|TGFBR1|BAMBI|ID1|PRKCZ|FOXC1|NR2F2|SOX10|SUN2|BCAR1|SEMA4B|ETV1|HRAS|ROBO2|SLIT2|PIK3R1|NTRK1|SPTBN2|APC2|SEMA3B	2.96e-13
GO Biological Process	Regulation of developmental process	75	PPP2R5B|CHRD|CCL2|ISL1|SPARC|SNAI1|SOX9|SIRT2|RARA|LGALS3|APC|TBX3|KAT7|SPTBN4|AKT3|KDR|OLFM2|SEMA3C|NRP1|SLIT1|FBXO7|ERBB3|WNT9A|CDH15|WNT10B|ATOH1|JUNB|COL3A1|SOSTDC1|PRKCB|FOS|CFLAR|CDK5R1|CAMK2G|FGF13|KREMEN1|MAPK11|ERBB4|EYA1|DPYSL3|ANXA2|RSPO3|SEMA4F|CUX1|FLNA|FMR1|NRG3|DKK1|FOXO4|TGFBR1|BAMBI|ID1|PRKCZ|POSTN|FOXC1|IGFBP3|MSX1|SOX10|MAPK9|SEMA4B|RGS4|PBX1|SPG20|EIF4G1|ROBO2|SLIT2|PROM1|PIK3…	2.96e-13
GO Biological Process	Negative regulation of cell differentiation	38	CHRD|ISL1|SNAI1|SOX9|SIRT2|RARA|TBX3|SEMA3C|NRP1|FBXO7|WNT9A|WNT10B|COL3A1|SOSTDC1|CFLAR|CDK5R1|FGF13|KREMEN1|ERBB4|DPYSL3|SEMA4F|NRG3|DKK1|FOXO4|TGFBR1|ID1|POSTN|MSX1|SOX10|SEMA4B|RGS4|PBX1|SPG20|SLIT2|PIK3R1|ADCYAP1|YAP1|SEMA3B	5.14e-13
GO Biological Process	Animal organ development	83	CHRD|TSC2|APLP1|DLX5|CCL2|VTN|ISL1|SPARC|SNAI1|SOX9|SIRT2|RARA|TBX3|KAT7|KDR|SEMA3C|NRP1|SLIT1|LUM|ERBB3|WNT9A|ATP6V0D1|ITGA2|FOXN4|DCHS1|GNG8|WNT10B|ATOH1|ACHE|JUNB|COL3A1|SOSTDC1|FOS|CASP3|CFLAR|CDK5R1|FGF13|SLIT3|ERBB4|EYA1|ANXA2|RSPO3|SEMA4F|SYNE2|ELN|MMP17|CNTNAP2|COL6A1|PIP5K1A|FLNA|BTRC|NRG3|DKK1|FOXO4|TGFBR1|ID1|FOXC1|MSX1|NR2F2|SOX10|SUN2|GIGYF2|ACAN|ATP5J|SEMA4B|SMARCA4|RGS4|ETV1|PBX1|H…	5.37e-13
GO Biological Process	Regulation of biological quality	95	CCL2|VTN|ISL1|SPARC|SOX9|ATP6V1E1|RARA|GRP|APC|TBX3|KAT7|PLCB2|SPTBN4|KDR|ATP6V0A1|SEMA3C|NRP1|SLIT1|FBXO7|ATP6V1C2|ATP6V0D1|GNG3|ITGA2|TERF2IP|WNT10B|TUBA1A|ATP6V1G2|ACHE|COL3A1|PRKCB|CNIH2|CASP3|CDK5R1|CAMK2G|FGF13|KCNH8|RBM10|MAPK8IP2|PLA2G6|KCND2|GNG2|CAMK2D|ERBB4|ANXA2|SEMA4F|ELN|ATP6V1H|BSCL2|GRIN3A|SYNE1|KCNC4|FLNA|VAV3|BTRC|FMR1|SPTAN1|DKK1|FOXO4|HNRNPR|BAMBI|ID1|PRKCZ|POSTN|FOXC1|MSX1|PI…	7.1e-13
GO Biological Process	Neuron differentiation	44	DLX5|ISL1|SOX9|MAPK8IP3|SPTBN4|SEMA3C|NRP1|SLIT1|WNT9A|FOXN4|WNT10B|ATOH1|CASP3|NEUROG2|CDK5R1|MAPK8IP2|SLIT3|DPYSL4|ERBB4|EYA1|DPYSL3|SEMA4F|ATL1|CNTNAP2|GRIN3A|SPTAN1|TGFBR1|ID1|PRKCZ|POSTN|GIGYF2|SEMA4B|MYT1L|ETV1|PBX1|STMN1|ROBO2|SLIT2|PROM1|PIK3R1|NTRK1|SPTBN2|ADCYAP1|SEMA3B	1.47e-12
GO Biological Process	Cellular response to organic substance	69	PPP2R5B|CHRD|APLP1|DLX5|CCL2|ISL1|SPARC|DUSP1|SOX9|SIRT2|ATP6V1E1|RARA|APC|RRAGB|KDR|ATP6V0A1|NRP1|WNT9A|ATP6V1C2|ATP6V0D1|ITGA2|GNG8|WNT10B|ATP6V1G2|JUNB|COL3A1|SOSTDC1|PRKCB|FOS|CASP3|CFLAR|CAMK2G|SLIT3|MAPK11|GNG2|CAMK2D|ERBB4|DPYSL3|ANXA2|ATP6V1H|COL6A1|FLNA|BTRC|COL16A1|FOXO4|TGFBR1|BAMBI|ID1|PRKCZ|POSTN|FOXC1|MSX1|PTPRN2|STAT4|NR2F2|SOX10|BCAR1|SMARCA4|HNRNPF|ATP6V0E2|TRA2B|ROBO2|SLIT2|PIK3…	1.61e-12
GO Biological Process	Central nervous system development	43	CHRD|HDAC10|DLX5|VTN|ISL1|SOX9|SIRT2|RARA|TBX3|SPTBN4|NRP1|SLIT1|ATP6V0D1|FOXN4|ATOH1|COL3A1|CASP3|CDK5R1|FGF13|ERBB4|SYNE2|CNTNAP2|FLNA|NRG3|DKK1|ID1|FOXC1|MSX1|TAGLN3|NR2F2|SOX10|SUN2|GIGYF2|ACAN|ATP5J|RGS4|PBX1|STMN1|TRA2B|ROBO2|SLIT2|SPTBN2|ADCYAP1	2.34e-12
GO Biological Process	Tissue development	58	CHRD|MMP15|TSC2|DLX5|VTN|ISL1|DUSP1|SNAI1|SOX9|RARA|LGALS3|TBX3|KDR|SEMA3C|NRP1|LUM|ERBB3|RHOC|ITGA2|FOXN4|DCHS1|WNT10B|ATOH1|JUNB|COL3A1|SOSTDC1|FOS|CASP3|CFLAR|ERBB4|EYA1|RSPO3|SEMA4F|ELN|COL6A1|PIP5K1A|FLNA|BTRC|DKK1|TGFBR1|ID1|POSTN|FOXC1|MSX1|NR2F2|SOX10|ACAN|SEMA4B|RGS4|PBX1|SPG20|ROBO2|SLIT2|PROM1|NTRK1|TJP2|YAP1|SEMA3B	2.98e-12
GO Biological Process	Regulation of signal transduction	80	PPP2R5B|CHRD|TSC2|APLP1|DLX5|CCL2|VTN|ISL1|DUSP1|SNAI1|SOX9|MAPK8IP3|LGALS3|GRP|APC|RGS8|RRAGB|KDR|NRP1|ERBB3|WNT9A|ATP6V1C2|RHOC|GNG3|TERF2IP|MAPRE2|WNT10B|SCG2|COL3A1|SOSTDC1|PRKCB|CNIH2|CFLAR|CDK5R1|MAPK8IP2|KREMEN1|SLIT3|PLA2G6|MAPK11|CAMK2D|ERBB4|EYA1|RSPO3|RGS7|PIP5K1A|RGS10|FLNA|VAV3|BTRC|DKK1|RGS3|TGFBR1|BAMBI|ID1|HNRNPK|PRKCZ|POSTN|CHD3|IGFBP3|MSX1|GNG4|SOX10|RGS11|KSR1|MAPK9|SMARCA4|RGS…	3.3e-12
GO Biological Process	Movement of cell or subcellular component	53	DLX5|CCL2|VTN|ISL1|SNAI1|MAPK8IP3|ACTR10|LGALS3|APC|SPTBN4|KDR|SEMA3C|NRP1|SLIT1|RHOC|ITGA2|DCHS1|ATOH1|SCG2|CDK5R1|DYNC1I1|FGF13|SLIT3|CAMK2D|DPYSL4|ERBB4|SEMA4F|SYNE2|PIP5K1A|FLNA|VAV3|NRG3|SPTAN1|TGFBR1|BAMBI|ID1|PRKCZ|FOXC1|NR2F2|SOX10|DYNC1I2|SUN2|BCAR1|SEMA4B|ETV1|KIF21B|ROBO2|SLIT2|PIK3R1|NTRK1|SPTBN2|APC2|SEMA3B	3.83e-12
GO Biological Process	Regulation of localization	74	CHRD|TSC2|CCL2|VTN|ISL1|SPARC|DUSP1|SNAI1|SOX9|RTN2|LGALS3|GRP|APC|KAT7|PLCB2|SPTBN4|AKT3|KDR|SEMA3C|NRP1|ERBB3|RHOC|ITGA2|MAPRE2|ACHE|COL3A1|PRKCB|CNIH2|KHDRBS1|CDK5R1|CAMK2G|FGF13|KCNH8|MAPK8IP2|PLA2G6|KCND2|CAMK2D|ERBB4|DPYSL3|ANXA2|SEMA4F|SYNE2|KCNQ2|GRIN3A|KCNC4|FLNA|FMR1|NRG3|DMAP1|DKK1|FOXO4|TGFBR1|HNRNPK|PRKCZ|POSTN|IGFBP3|PIP5KL1|NR2F2|SUN2|ATP5J|BCAR1|SEMA4B|RGS4|HRAS|STMN1|SLIT2|PIK3R1…	4.79e-12
GO Biological Process	Negative regulation of response to stimulus	55	PPP2R5B|CHRD|TSC2|APLP1|CCL2|VTN|ISL1|DUSP1|SNAI1|SOX9|SIRT2|LGALS3|APC|RGS8|AKT3|SEMA3C|NRP1|FBXO7|ERBB3|SCG2|COL3A1|SOSTDC1|PRKCB|CFLAR|MAPK8IP2|KREMEN1|SLIT3|EYA1|ANXA2|SEMA4F|GRIN3A|RGS7|RGS10|BTRC|DKK1|RGS3|TGFBR1|BAMBI|PRKCZ|IGFBP3|SOX10|RGS11|SEMA4B|SMARCA4|RGS4|STMN1|MARK3|SPG20|ROBO2|SLIT2|RGS5|APC2|ADCYAP1|YAP1|SEMA3B	7.48e-12
GO Biological Process	Regulation of multicellular organismal development	63	PPP2R5B|ISL1|SPARC|SNAI1|SOX9|SIRT2|RARA|LGALS3|TBX3|KAT7|AKT3|KDR|SEMA3C|NRP1|SLIT1|FBXO7|ERBB3|WNT9A|WNT10B|ATOH1|COL3A1|SOSTDC1|PRKCB|FOS|CFLAR|CDK5R1|CAMK2G|FGF13|KREMEN1|MAPK11|ERBB4|EYA1|DPYSL3|RSPO3|SEMA4F|CUX1|FLNA|FMR1|NRG3|DKK1|FOXO4|TGFBR1|BAMBI|ID1|PRKCZ|FOXC1|MSX1|SOX10|SEMA4B|RGS4|PBX1|SPG20|EIF4G1|ROBO2|SLIT2|PROM1|PIK3R1|NTRK1|IST1|ADCYAP1|YAP1|SRRT|SEMA3B	8.49e-12
GO Biological Process	Cell morphogenesis	36	DLX5|ISL1|SPTBN4|CDH10|CDH6|SEMA3C|NRP1|SLIT1|CDH15|ATOH1|CASP3|CDK5R1|MAPK8IP2|SLIT3|DPYSL4|SEMA4F|ATL1|CNTNAP2|COL6A1|FLNA|SPTAN1|DKK1|ID1|PRKCZ|POSTN|MSX1|SEMA4B|ETV1|STMN1|ROBO2|SLIT2|PIK3R1|NTRK1|SPTBN2|YAP1|SEMA3B	1.09e-11
GO Biological Process	Regulation of cellular component movement	42	CHRD|CCL2|VTN|SPARC|DUSP1|SNAI1|SOX9|LGALS3|APC|AKT3|KDR|SEMA3C|NRP1|ERBB3|RHOC|ITGA2|MAPRE2|COL3A1|CNIH2|FGF13|CAMK2D|ERBB4|DPYSL3|SEMA4F|SYNE2|FLNA|NRG3|FOXO4|TGFBR1|POSTN|IGFBP3|PIP5KL1|NR2F2|SUN2|BCAR1|SEMA4B|HRAS|STMN1|SLIT2|PIK3R1|PLCG2|SEMA3B	1.86e-11
GO Biological Process	Regulation of neurogenesis	38	PPP2R5B|ISL1|SOX9|SIRT2|RARA|SEMA3C|NRP1|FBXO7|ATOH1|COL3A1|CFLAR|CDK5R1|CAMK2G|FGF13|KREMEN1|ERBB4|EYA1|DPYSL3|SEMA4F|CUX1|FLNA|FMR1|NRG3|DKK1|ID1|SOX10|SEMA4B|PBX1|SPG20|EIF4G1|ROBO2|SLIT2|NTRK1|IST1|ADCYAP1|YAP1|SRRT|SEMA3B	1.92e-11
GO Biological Process	Regulation of locomotion	41	CHRD|CCL2|VTN|SPARC|DUSP1|SNAI1|SOX9|LGALS3|APC|AKT3|KDR|SEMA3C|NRP1|FBXO7|ERBB3|RHOC|ITGA2|MAPRE2|SCG2|COL3A1|ERBB4|DPYSL3|SEMA4F|SYNE2|FLNA|NRG3|FOXO4|TGFBR1|POSTN|IGFBP3|PIP5KL1|NR2F2|SUN2|BCAR1|SEMA4B|HRAS|ROBO2|SLIT2|PIK3R1|PLCG2|SEMA3B	2.24e-11
GO Biological Process	Transmembrane receptor protein tyrosine kinase signaling pathway	30	TSC2|SOX9|SIRT2|ATP6V1E1|APC|KDR|ATP6V0A1|NRP1|ERBB3|ATP6V1C2|ATP6V0D1|ATP6V1G2|CASP3|CDK5R1|MAPK11|ERBB4|ATP6V1H|VAV3|NRG3|FOXO4|FOXC1|GIGYF2|BCAR1|HNRNPF|HRAS|STMN1|ATP6V0E2|PIK3R1|NTRK1|ATP6V0B	3.92e-11
GO Biological Process	Negative regulation of nervous system development	24	ISL1|SOX9|SIRT2|SEMA3C|NRP1|SLIT1|COL3A1|CDK5R1|FGF13|KREMEN1|ERBB4|DPYSL3|SEMA4F|NRG3|DKK1|ID1|SOX10|SEMA4B|PBX1|SPG20|ROBO2|SLIT2|ADCYAP1|SEMA3B	4.56e-11
GO Biological Process	Tissue morphogenesis	31	CHRD|TSC2|ISL1|SNAI1|SOX9|RARA|TBX3|KDR|SEMA3C|NRP1|RHOC|ITGA2|FOXN4|DCHS1|COL3A1|SOSTDC1|CASP3|EYA1|RSPO3|COL6A1|FLNA|BTRC|DKK1|TGFBR1|FOXC1|MSX1|SOX10|PBX1|ROBO2|SLIT2|YAP1	4.7e-11
GO Biological Process	Regulation of cell development	40	PPP2R5B|ISL1|SOX9|SIRT2|RARA|SEMA3C|NRP1|FBXO7|ATOH1|COL3A1|CFLAR|CDK5R1|CAMK2G|FGF13|KREMEN1|ERBB4|EYA1|DPYSL3|SEMA4F|CUX1|FLNA|FMR1|NRG3|DKK1|ID1|POSTN|SOX10|SEMA4B|RGS4|PBX1|SPG20|EIF4G1|ROBO2|SLIT2|NTRK1|IST1|ADCYAP1|YAP1|SRRT|SEMA3B	6.25e-11
GO Biological Process	Anatomical structure formation involved in morphogenesis	38	CHRD|MMP15|TSC2|DLX5|CCL2|VTN|ISL1|DUSP1|SNAI1|SOX9|RARA|TBX3|KDR|SEMA3C|NRP1|ITGA2|FOXN4|DCHS1|WNT10B|JUNB|SCG2|CASP3|CFLAR|CDK5R1|EYA1|ANXA2|RSPO3|COL6A1|VAV3|NRG3|DKK1|TGFBR1|ID1|FOXC1|MSX1|ROBO2|SLIT2|PROM1	1.17e-10
GO Biological Process	Chemotaxis	30	TSC2|DLX5|CCL2|ISL1|LGALS3|SPTBN4|SEMA3C|NRP1|SLIT1|ATOH1|SCG2|CDK5R1|SLIT3|PLA2G6|DPYSL4|SEMA4F|PIP5K1A|VAV3|NRG3|SPTAN1|BCAR1|SEMA4B|ETV1|HRAS|ROBO2|SLIT2|PIK3R1|NTRK1|SPTBN2|SEMA3B	1.24e-10
GO Biological Process	Negative regulation of cell development	24	ISL1|SOX9|SIRT2|SEMA3C|NRP1|COL3A1|CDK5R1|FGF13|KREMEN1|ERBB4|DPYSL3|SEMA4F|NRG3|DKK1|ID1|POSTN|SOX10|SEMA4B|RGS4|PBX1|SPG20|SLIT2|ADCYAP1|SEMA3B	1.24e-10
GO Biological Process	Positive regulation of multicellular organismal process	55	PPP2R5B|ISL1|SPARC|SNAI1|SOX9|SIRT2|RARA|APC|KAT7|SPTBN4|AKT3|KDR|SEMA3C|NRP1|LUM|ERBB3|ITGA2|MAPRE2|WNT10B|ATOH1|ACHE|PRKCB|FOS|CFLAR|MAPK11|CAMK2D|ERBB4|DPYSL3|ANXA2|CUX1|BSCL2|FLNA|FMR1|DKK1|TGFBR1|BAMBI|PRKCZ|POSTN|FOXC1|SOX10|ATP5J|BCAR1|RGS4|HRAS|EIF4G1|ROBO2|SLIT2|PROM1|PIK3R1|NTRK1|IST1|ADCYAP1|YAP1|SRRT|PLCG2	1.36e-10
GO Biological Process	Regulation of nervous system development	39	PPP2R5B|ISL1|SOX9|SIRT2|RARA|SEMA3C|NRP1|SLIT1|FBXO7|ATOH1|COL3A1|CFLAR|CDK5R1|CAMK2G|FGF13|KREMEN1|ERBB4|EYA1|DPYSL3|SEMA4F|CUX1|FLNA|FMR1|NRG3|DKK1|ID1|SOX10|SEMA4B|PBX1|SPG20|EIF4G1|ROBO2|SLIT2|NTRK1|IST1|ADCYAP1|YAP1|SRRT|SEMA3B	1.63e-10
GO Biological Process	Cell migration	38	CCL2|VTN|ISL1|SNAI1|LGALS3|APC|KDR|SEMA3C|NRP1|SLIT1|RHOC|ITGA2|DCHS1|ATOH1|SCG2|CDK5R1|FGF13|ERBB4|SEMA4F|SYNE2|PIP5K1A|FLNA|VAV3|NRG3|TGFBR1|BAMBI|ID1|PRKCZ|FOXC1|NR2F2|SOX10|SUN2|BCAR1|SEMA4B|SLIT2|PIK3R1|APC2|SEMA3B	1.64e-10
GO Biological Process	Regulation of cell migration	37	CHRD|CCL2|VTN|SPARC|DUSP1|SNAI1|SOX9|LGALS3|APC|AKT3|KDR|SEMA3C|NRP1|RHOC|ITGA2|MAPRE2|COL3A1|ERBB4|DPYSL3|SEMA4F|SYNE2|FLNA|NRG3|FOXO4|TGFBR1|POSTN|IGFBP3|PIP5KL1|NR2F2|SUN2|BCAR1|SEMA4B|HRAS|SLIT2|PIK3R1|PLCG2|SEMA3B	2.65e-10
GO Biological Process	Regulation of cell population proliferation	52	CHRD|TSC2|DLX5|CCL2|ISL1|SPARC|DUSP1|SOX9|SIRT2|RARA|LGALS3|APC|TBX3|KAT7|AKT3|KDR|NRP1|ERBB3|WNT9A|ITGA2|WNT10B|JUNB|SCG2|CASP3|CFLAR|RBM10|SLIT3|MAPK11|ERBB4|EYA1|ANXA2|ELN|FLNA|VAV3|FOXO4|TGFBR1|BAMBI|ID1|PRKCZ|IGFBP3|MSX1|STAT4|NR2F2|SOX10|KSR1|FANCL|PBX1|HRAS|CDKN1C|NTRK1|ADCYAP1|YAP1	3.25e-10
GO Biological Process	Forebrain development	25	CHRD|DLX5|ISL1|RARA|TBX3|NRP1|SLIT1|ATOH1|COL3A1|CASP3|CDK5R1|FGF13|ERBB4|SYNE2|CNTNAP2|FLNA|NRG3|DKK1|MSX1|NR2F2|SUN2|TRA2B|ROBO2|SLIT2|ADCYAP1	4.08e-10
GO Biological Process	Head development	35	CHRD|DLX5|ISL1|SOX9|SIRT2|RARA|TBX3|NRP1|SLIT1|ATP6V0D1|ATOH1|COL3A1|CASP3|CDK5R1|FGF13|ERBB4|SYNE2|CNTNAP2|FLNA|NRG3|DKK1|ID1|FOXC1|MSX1|NR2F2|SUN2|ATP5J|RGS4|PBX1|STMN1|TRA2B|ROBO2|SLIT2|SPTBN2|ADCYAP1	4.08e-10
GO Biological Process	Negative regulation of neurogenesis	22	ISL1|SOX9|SIRT2|SEMA3C|NRP1|COL3A1|CDK5R1|FGF13|KREMEN1|ERBB4|DPYSL3|SEMA4F|NRG3|DKK1|ID1|SOX10|SEMA4B|PBX1|SPG20|SLIT2|ADCYAP1|SEMA3B	4.08e-10
GO Biological Process	Brain development	34	CHRD|DLX5|ISL1|SIRT2|RARA|TBX3|NRP1|SLIT1|ATP6V0D1|ATOH1|COL3A1|CASP3|CDK5R1|FGF13|ERBB4|SYNE2|CNTNAP2|FLNA|NRG3|DKK1|ID1|FOXC1|MSX1|NR2F2|SUN2|ATP5J|RGS4|PBX1|STMN1|TRA2B|ROBO2|SLIT2|SPTBN2|ADCYAP1	4.12e-10
GO Biological Process	Regulation of cell motility	38	CHRD|CCL2|VTN|SPARC|DUSP1|SNAI1|SOX9|LGALS3|APC|AKT3|KDR|SEMA3C|NRP1|ERBB3|RHOC|ITGA2|MAPRE2|COL3A1|ERBB4|DPYSL3|SEMA4F|SYNE2|FLNA|NRG3|FOXO4|TGFBR1|POSTN|IGFBP3|PIP5KL1|NR2F2|SUN2|BCAR1|SEMA4B|HRAS|SLIT2|PIK3R1|PLCG2|SEMA3B	4.28e-10
GO Biological Process	Positive regulation of nitrogen compound metabolic process	77	PPP2R5B|HDAC10|DLX5|CCL2|VTN|ISL1|MAPRE3|SNAI1|SOX9|SIRT2|MAPK8IP3|RARA|BRD8|APC|TBX3|KAT7|EPC1|KDR|NRP1|LUM|ERBB3|GNG3|ITGA2|FOXN4|TERF2IP|WNT10B|ATOH1|UBTF|JUNB|PRKCB|FOS|CASP3|CFLAR|KHDRBS1|CDK5R1|FGF13|MAPK8IP2|PLA2G6|MAPK11|ERBB4|EYA1|ANXA2|BTRC|FMR1|FUBP1|NRG3|DKK1|FOXO4|HNRNPR|TGFBR1|BAMBI|ID1|HNRNPK|PRKCZ|FOXC1|IGFBP3|MSX1|STAT4|NR2F2|SOX10|KSR1|GIGYF2|MAPK9|SMARCA4|ETV1|PBX1|HRAS|CDKN1C|…	5.51e-10
GO Biological Process	Positive regulation of cell differentiation	39	PPP2R5B|ISL1|SNAI1|SOX9|SIRT2|RARA|KAT7|KDR|OLFM2|SEMA3C|NRP1|WNT9A|CDH15|WNT10B|ATOH1|JUNB|FOS|CFLAR|MAPK11|DPYSL3|CUX1|FLNA|FMR1|DKK1|TGFBR1|BAMBI|PRKCZ|FOXC1|IGFBP3|SOX10|MAPK9|EIF4G1|ROBO2|SLIT2|PROM1|NTRK1|IST1|ADCYAP1|SRRT	6.81e-10
GO Biological Process	Positive regulation of metabolic process	86	PPP2R5B|HDAC10|TSC2|DLX5|CCL2|VTN|ISL1|MAPRE3|SNAI1|SOX9|SIRT2|MAPK8IP3|RARA|BRD8|APC|TBX3|KAT7|EPC1|KDR|NRP1|FBXO7|LUM|ERBB3|GNG3|ITGA2|FOXN4|TERF2IP|WNT10B|ATOH1|UBTF|ACHE|JUNB|PRKCB|FOS|CASP3|CFLAR|KHDRBS1|CDK5R1|FGF13|RBM10|MAPK8IP2|PLA2G6|MAPK11|TAF1A|ERBB4|EYA1|ANXA2|BSCL2|VAV3|BTRC|FMR1|FUBP1|NRG3|DKK1|FOXO4|HNRNPR|TGFBR1|BAMBI|ID1|HNRNPK|PRKCZ|POSTN|FOXC1|IGFBP3|MSX1|STAT4|NR2F2|SOX10|KSR…	7.29e-10
GO Biological Process	Cell development	51	HDAC10|DLX5|ISL1|SOX9|SIRT2|MAPK8IP3|RARA|TBX3|SPTBN4|SEMA3C|NRP1|SLIT1|WNT10B|ATOH1|ACHE|CASP3|CFLAR|CDK5R1|MAPK8IP2|SLIT3|DPYSL4|ERBB4|DPYSL3|ANXA2|SEMA4F|ATL1|CNTNAP2|GRIN3A|COL6A1|FLNA|SPTAN1|DKK1|ID1|PRKCZ|POSTN|FOXC1|SOX10|ACAN|SEMA4B|MYT1L|ETV1|PBX1|STMN1|ROBO2|SLIT2|PIK3R1|NTRK1|SPTBN2|TJP2|ADCYAP1|SEMA3B	7.63e-10
GO Biological Process	Regulation of cellular metabolic process	116	GABARAPL2|PPP2R5B|HDAC10|TSC2|DLX5|CCL2|VTN|ISL1|MAPRE3|DUSP1|SNAI1|SOX9|SIRT2|MAPK8IP3|ATP6V1E1|RARA|LGALS3|BRD8|PHC2|APC|TBX3|KAT7|RRAGB|EPC1|SPTBN4|KDR|ATP6V0A1|NRP1|FBXO7|LUM|ERBB3|WNT9A|ATP6V1C2|ATP6V0D1|GNG3|ITGA2|SAP30L|FOXN4|TERF2IP|WNT10B|ATP6V1G2|ATOH1|UBTF|ACHE|JUNB|PRKCB|FOS|CASP3|CFLAR|KHDRBS1|NEUROG2|CDK5R1|FGF13|RBM10|MAPK8IP2|PLA2G6|MAPK11|SARNP|CAMK2D|ERBB4|EYA1|USP1|ANXA2|ATP6V1…	7.81e-10
GO Biological Process	Localization	108	GABARAPL2|TSC2|SCG3|APLP1|CCL2|VTN|ISL1|SPARC|MAPRE3|SNAI1|SOX9|RTN2|MAPK8IP3|ATP6V1E1|RARA|ACTR10|LGALS3|APC|TBX3|PLCB2|RRAGB|SPTBN4|KDR|ATP6V0A1|OLFM2|SEMA3C|NRP1|SLIT1|FBXO7|ATP6V1C2|RHOC|ATP6V0D1|ITGA2|CHMP4C|DCHS1|TERF2IP|MAPRE2|TUBA1A|TUBA1C|ATP5H|ATP6V1G2|ATOH1|ACHE|SCG2|PRKCB|ATP5S|CNIH2|COG4|CDK5R1|CAMK2G|DYNC1I1|FGF13|KCNH8|MAPK8IP2|PLA2G6|KCND2|SARNP|ERBB4|ANXA2|SEMA4F|SYNE2|KCNQ2|ATP6…	8.56e-10
GO Biological Process	Positive regulation of cellular metabolic process	79	PPP2R5B|HDAC10|TSC2|DLX5|CCL2|VTN|ISL1|MAPRE3|SNAI1|SOX9|SIRT2|MAPK8IP3|RARA|BRD8|TBX3|KAT7|EPC1|KDR|NRP1|FBXO7|LUM|ERBB3|GNG3|ITGA2|FOXN4|TERF2IP|WNT10B|ATOH1|UBTF|JUNB|PRKCB|FOS|CASP3|CFLAR|KHDRBS1|CDK5R1|FGF13|MAPK8IP2|PLA2G6|MAPK11|ERBB4|EYA1|ANXA2|VAV3|BTRC|FMR1|FUBP1|NRG3|DKK1|FOXO4|HNRNPR|TGFBR1|BAMBI|ID1|HNRNPK|PRKCZ|FOXC1|IGFBP3|MSX1|STAT4|NR2F2|SOX10|KSR1|GIGYF2|MAPK9|SMARCA4|ETV1|PBX1|…	8.85e-10
GO Biological Process	Cellular response to oxygen-containing compound	40	APLP1|CCL2|SOX9|SIRT2|ATP6V1E1|RARA|APC|RGS8|RRAGB|ATP6V0A1|WNT9A|ATP6V1C2|ATP6V0D1|ITGA2|WNT10B|ATP6V1G2|COL3A1|PRKCB|FOS|CFLAR|CDK5R1|GNG2|ATP6V1H|COL6A1|RGS10|FLNA|COL16A1|FOXO4|ID1|PRKCZ|PTPRN2|SOX10|BCAR1|MAPK9|ATP6V0E2|TRA2B|SLIT2|PIK3R1|ATP6V0B|YAP1	9.24e-10
GO Biological Process	Cellular response to nitrogen compound	31	APLP1|SOX9|SIRT2|ATP6V1E1|APC|RGS8|RRAGB|ATP6V0A1|ATP6V1C2|ATP6V0D1|WNT10B|ATP6V1G2|COL3A1|CASP3|CFLAR|CDK5R1|GNG2|ATP6V1H|COL6A1|RGS10|FLNA|FMR1|COL16A1|FOXO4|ID1|PRKCZ|BCAR1|ATP6V0E2|SLIT2|PIK3R1|ATP6V0B	1.08e-09
GO Biological Process	Regulation of cellular component biogenesis	38	PPP2R5B|ISL1|MAPRE3|SNAI1|SOX9|SIRT2|LGALS3|APC|SPTBN4|KDR|NRP1|SLIT1|RHOC|CHMP4C|WNT10B|CDK5R1|PLA2G6|DPYSL3|SYNE2|ELN|FLNA|FMR1|SPTAN1|COL16A1|DKK1|TGFBR1|ID1|PRKCZ|MAPK9|HRAS|STMN1|EIF4G1|ROBO2|SLIT2|PIK3R1|NTRK1|SPTBN2|CHMP2A	1.35e-09
GO Biological Process	Response to nitrogen compound	40	APLP1|SPARC|DUSP1|SOX9|SIRT2|ATP6V1E1|APC|RGS8|KAT7|RRAGB|ATP6V0A1|ATP6V1C2|ATP6V0D1|ITGA2|WNT10B|ATP6V1G2|JUNB|COL3A1|FOS|CASP3|CFLAR|CDK5R1|GNG2|ATP6V1H|COL6A1|RGS10|FLNA|FMR1|COL16A1|FOXO4|ID1|PRKCZ|STAT4|BCAR1|EFTUD2|RGS4|ATP6V0E2|SLIT2|PIK3R1|ATP6V0B	1.36e-09
GO Biological Process	Cellular response to hormone stimulus	29	ISL1|DUSP1|ATP6V1E1|RARA|APC|ATP6V0A1|ATP6V1C2|ATP6V0D1|WNT10B|ATP6V1G2|JUNB|FOS|CFLAR|SLIT3|GNG2|ATP6V1H|FOXO4|PRKCZ|NR2F2|SOX10|BCAR1|ATP6V0E2|ROBO2|SLIT2|PIK3R1|ATP6V0B|ADCYAP1|SAFB|YAP1	1.38e-09
GO Biological Process	Positive regulation of macromolecule metabolic process	81	PPP2R5B|HDAC10|DLX5|CCL2|VTN|ISL1|MAPRE3|SNAI1|SOX9|SIRT2|MAPK8IP3|RARA|BRD8|APC|TBX3|KAT7|EPC1|KDR|NRP1|LUM|ERBB3|GNG3|ITGA2|FOXN4|TERF2IP|WNT10B|ATOH1|UBTF|JUNB|PRKCB|FOS|CASP3|CFLAR|KHDRBS1|CDK5R1|FGF13|RBM10|MAPK8IP2|PLA2G6|MAPK11|TAF1A|ERBB4|EYA1|ANXA2|BTRC|FMR1|FUBP1|NRG3|DKK1|FOXO4|HNRNPR|TGFBR1|BAMBI|ID1|HNRNPK|PRKCZ|POSTN|FOXC1|IGFBP3|MSX1|STAT4|NR2F2|SOX10|KSR1|GIGYF2|MAPK9|SMARCA4|ETV1…	1.63e-09
GO Biological Process	Regulation of cell death	51	CCL2|ISL1|DUSP1|SNAI1|SOX9|SIRT2|RARA|LGALS3|APC|TBX3|KDR|NRP1|FBXO7|ERBB3|WNT9A|WNT10B|ATOH1|SCG2|FOS|CASP3|CFLAR|CDK5R1|RBM10|MAPK8IP2|PLA2G6|CAMK2D|ERBB4|EYA1|FLNA|VAV3|DKK1|TGFBR1|ID1|HNRNPK|PRKCZ|FOXC1|IGFBP3|MSX1|PIP5KL1|SOX10|BCAR1|MAPK9|HRAS|EIF4G1|SLIT2|PIK3R1|NTRK1|ADCYAP1|CHMP2A|YAP1|PLCG2	2.89e-09
GO Biological Process	Negative regulation of cell communication	45	PPP2R5B|CHRD|TSC2|APLP1|ISL1|DUSP1|SNAI1|SOX9|LGALS3|APC|RGS8|NRP1|ERBB3|ACHE|SCG2|SOSTDC1|PRKCB|CFLAR|MAPK8IP2|KREMEN1|SLIT3|PLA2G6|EYA1|RGS7|RGS10|BTRC|FMR1|DKK1|RGS3|TGFBR1|BAMBI|PRKCZ|IGFBP3|SOX10|RGS11|ATP5J|SMARCA4|RGS4|STMN1|MARK3|SPG20|SLIT2|RGS5|APC2|YAP1	4.69e-09
GO Biological Process	Circulatory system development	35	TSC2|CCL2|ISL1|SPARC|SNAI1|SOX9|RARA|TBX3|EPC1|KDR|SEMA3C|NRP1|ERBB3|FOXN4|DCHS1|JUNB|SCG2|COL3A1|CASP3|SLIT3|ERBB4|EYA1|ANXA2|RSPO3|ELN|VAV3|TGFBR1|ID1|FOXC1|MSX1|NR2F2|ACAN|ROBO2|SLIT2|YAP1	4.85e-09
GO Biological Process	Negative regulation of signaling	45	PPP2R5B|CHRD|TSC2|APLP1|ISL1|DUSP1|SNAI1|SOX9|LGALS3|APC|RGS8|NRP1|ERBB3|ACHE|SCG2|SOSTDC1|PRKCB|CFLAR|MAPK8IP2|KREMEN1|SLIT3|PLA2G6|EYA1|RGS7|RGS10|BTRC|FMR1|DKK1|RGS3|TGFBR1|BAMBI|PRKCZ|IGFBP3|SOX10|RGS11|ATP5J|SMARCA4|RGS4|STMN1|MARK3|SPG20|SLIT2|RGS5|APC2|YAP1	4.85e-09
GO Biological Process	Positive regulation of locomotion	28	VTN|SPARC|SNAI1|SOX9|LGALS3|APC|AKT3|KDR|SEMA3C|NRP1|RHOC|ITGA2|MAPRE2|SCG2|SEMA4F|SYNE2|FLNA|FOXO4|TGFBR1|POSTN|SUN2|BCAR1|SEMA4B|HRAS|SLIT2|PIK3R1|PLCG2|SEMA3B	4.96e-09
GO Biological Process	Positive regulation of developmental process	45	PPP2R5B|ISL1|SNAI1|SOX9|SIRT2|RARA|KAT7|SPTBN4|AKT3|KDR|OLFM2|SEMA3C|NRP1|ERBB3|WNT9A|CDH15|WNT10B|ATOH1|JUNB|PRKCB|FOS|CFLAR|MAPK11|ERBB4|DPYSL3|CUX1|FLNA|FMR1|DKK1|TGFBR1|BAMBI|PRKCZ|FOXC1|IGFBP3|SOX10|MAPK9|EIF4G1|ROBO2|SLIT2|PROM1|NTRK1|IST1|ADCYAP1|YAP1|SRRT	5.19e-09
GO Biological Process	Negative regulation of multicellular organismal process	42	CHRD|VTN|ISL1|SPARC|SNAI1|SOX9|SIRT2|RARA|SPTBN4|SEMA3C|NRP1|SLIT1|FBXO7|WNT9A|WNT10B|COL3A1|SOSTDC1|CDK5R1|FGF13|KREMEN1|MAPK11|ERBB4|DPYSL3|ANXA2|SEMA4F|NRG3|DKK1|FOXO4|TGFBR1|ID1|FOXC1|NR2F2|SOX10|SEMA4B|RGS4|PBX1|SPG20|ROBO2|SLIT2|PIK3R1|ADCYAP1|SEMA3B	5.56e-09
GO Biological Process	Regulation of metabolic process	122	GABARAPL2|PPP2R5B|HDAC10|TSC2|DLX5|CCL2|VTN|ISL1|MAPRE3|DUSP1|SNAI1|SOX9|SIRT2|MAPK8IP3|ATP6V1E1|RARA|LGALS3|BRD8|PHC2|APC|TBX3|KAT7|RRAGB|EPC1|SPTBN4|KDR|ATP6V0A1|NRP1|FBXO7|LUM|ERBB3|WNT9A|ATP6V1C2|ATP6V0D1|GNG3|ITGA2|SAP30L|FOXN4|TERF2IP|WNT10B|ATP6V1G2|ATOH1|UBTF|ACHE|JUNB|PRKCB|FOS|CASP3|CFLAR|KHDRBS1|NEUROG2|CDK5R1|FGF13|RBM10|MAPK8IP2|SLIT3|PLA2G6|MAPK11|SARNP|CAMK2D|TAF1A|ERBB4|EYA1|USP1|…	5.64e-09
GO Biological Process	Response to organonitrogen compound	37	APLP1|SPARC|DUSP1|SOX9|SIRT2|ATP6V1E1|APC|KAT7|RRAGB|ATP6V0A1|ATP6V1C2|ATP6V0D1|ITGA2|WNT10B|ATP6V1G2|JUNB|COL3A1|FOS|CASP3|CFLAR|GNG2|ATP6V1H|COL6A1|RGS10|FLNA|COL16A1|FOXO4|ID1|PRKCZ|STAT4|BCAR1|EFTUD2|RGS4|ATP6V0E2|SLIT2|PIK3R1|ATP6V0B	7.52e-09
GO Biological Process	Neuron projection guidance	20	DLX5|ISL1|SPTBN4|SEMA3C|NRP1|SLIT1|ATOH1|CDK5R1|SLIT3|DPYSL4|SEMA4F|SPTAN1|SEMA4B|ETV1|ROBO2|SLIT2|PIK3R1|NTRK1|SPTBN2|SEMA3B	7.88e-09
GO Biological Process	Neuron projection morphogenesis	26	DLX5|ISL1|SPTBN4|SEMA3C|NRP1|SLIT1|ATOH1|CDK5R1|MAPK8IP2|SLIT3|DPYSL4|SEMA4F|ATL1|CNTNAP2|SPTAN1|PRKCZ|POSTN|SEMA4B|ETV1|STMN1|ROBO2|SLIT2|PIK3R1|NTRK1|SPTBN2|SEMA3B	8.32e-09
GO Biological Process	Regulation of neuron differentiation	30	PPP2R5B|ISL1|SOX9|RARA|SEMA3C|NRP1|FBXO7|ATOH1|CFLAR|CDK5R1|CAMK2G|FGF13|KREMEN1|EYA1|DPYSL3|SEMA4F|CUX1|FMR1|DKK1|ID1|SEMA4B|PBX1|SPG20|EIF4G1|ROBO2|SLIT2|NTRK1|IST1|ADCYAP1|SEMA3B	8.91e-09
GO Biological Process	Response to hormone	34	ISL1|SPARC|DUSP1|ATP6V1E1|RARA|APC|ATP6V0A1|ATP6V1C2|ATP6V0D1|ITGA2|WNT10B|ATP6V1G2|JUNB|FOS|CASP3|CFLAR|SLIT3|GNG2|ANXA2|ATP6V1H|FOXO4|PRKCZ|STAT4|NR2F2|SOX10|BCAR1|ATP6V0E2|ROBO2|SLIT2|PIK3R1|ATP6V0B|ADCYAP1|SAFB|YAP1	9.07e-09
GO Biological Process	Negative regulation of cell death	37	CCL2|ISL1|DUSP1|SNAI1|SOX9|RARA|LGALS3|TBX3|KDR|NRP1|FBXO7|ERBB3|WNT9A|ATOH1|SCG2|CASP3|CFLAR|MAPK8IP2|ERBB4|EYA1|FLNA|DKK1|TGFBR1|ID1|HNRNPK|PRKCZ|FOXC1|MSX1|SOX10|HRAS|EIF4G1|PIK3R1|NTRK1|ADCYAP1|CHMP2A|YAP1|PLCG2	9.89e-09
GO Biological Process	Regulation of catalytic activity	61	GABARAPL2|PPP2R5B|MMP15|TSC2|CCL2|VTN|MAPRE3|DUSP1|MAPK8IP3|LGALS3|APC|RGS8|PLCB2|KDR|NRP1|FBXO7|ERBB3|WNT9A|RHOC|GNG3|ITGA2|MAPRE2|HSPB2|CASP3|CFLAR|CDK5R1|DYNC1I1|FGF13|MAPK8IP2|MAPK11|CAMK2D|ERBB4|ANXA2|ATP6V1H|MMP17|RGS7|PIP5K1A|RGS10|VAV3|BTRC|NRG3|DKK1|RGS3|HNRNPR|TGFBR1|PRKCZ|IGFBP3|PTPRN2|NR2F2|DYNC1I2|RGS11|KSR1|RGS4|HRAS|CDKN1C|SLIT2|PIK3R1|NTRK1|RGS5|APC2|ADCYAP1	1.11e-08
GO Biological Process	Regulation of growth	30	BRD8|EPC1|SPTBN4|SEMA3C|NRP1|CDK5R1|FGF13|SLIT3|MAPK11|CAMK2D|ERBB4|SEMA4F|NRG3|DMAP1|TGFBR1|FOXC1|IGFBP3|MSX1|GNG4|BCAR1|SEMA4B|SMARCA4|RGS4|SPG20|EIF4G1|SLIT2|IST1|SAFB|YAP1|SEMA3B	1.23e-08
GO Biological Process	Positive regulation of catalytic activity	46	GABARAPL2|PPP2R5B|MMP15|TSC2|CCL2|MAPRE3|MAPK8IP3|RGS8|PLCB2|KDR|NRP1|ERBB3|RHOC|GNG3|ITGA2|MAPRE2|HSPB2|CASP3|CFLAR|CDK5R1|DYNC1I1|FGF13|MAPK8IP2|MAPK11|ERBB4|MMP17|RGS7|PIP5K1A|RGS10|VAV3|BTRC|NRG3|DKK1|RGS3|TGFBR1|PRKCZ|IGFBP3|DYNC1I2|RGS11|KSR1|RGS4|HRAS|NTRK1|RGS5|APC2|ADCYAP1	1.24e-08
GO Biological Process	Neuron projection development	30	DLX5|ISL1|MAPK8IP3|SPTBN4|SEMA3C|NRP1|SLIT1|ATOH1|CASP3|CDK5R1|MAPK8IP2|SLIT3|DPYSL4|SEMA4F|ATL1|CNTNAP2|GRIN3A|SPTAN1|PRKCZ|POSTN|SEMA4B|ETV1|STMN1|ROBO2|SLIT2|PIK3R1|NTRK1|SPTBN2|ADCYAP1|SEMA3B	1.39e-08
GO Biological Process	Animal organ morphogenesis	36	APLP1|DLX5|CCL2|ISL1|SNAI1|SOX9|RARA|TBX3|SEMA3C|NRP1|SLIT1|WNT9A|ITGA2|FOXN4|DCHS1|WNT10B|ATOH1|COL3A1|SOSTDC1|SLIT3|EYA1|ELN|COL6A1|BTRC|NRG3|TGFBR1|ID1|FOXC1|MSX1|ACAN|PBX1|HRAS|ROBO2|SLIT2|PROM1|YAP1	1.53e-08
GO Biological Process	Neuron development	33	DLX5|ISL1|MAPK8IP3|SPTBN4|SEMA3C|NRP1|SLIT1|ATOH1|CASP3|CDK5R1|MAPK8IP2|SLIT3|DPYSL4|DPYSL3|SEMA4F|ATL1|CNTNAP2|GRIN3A|SPTAN1|PRKCZ|POSTN|SEMA4B|MYT1L|ETV1|PBX1|STMN1|ROBO2|SLIT2|PIK3R1|NTRK1|SPTBN2|ADCYAP1|SEMA3B	1.8e-08
GO Biological Process	Regulation of programmed cell death	47	CCL2|ISL1|DUSP1|SNAI1|SOX9|SIRT2|RARA|LGALS3|APC|TBX3|KDR|NRP1|ERBB3|WNT9A|WNT10B|ATOH1|SCG2|CASP3|CFLAR|CDK5R1|RBM10|MAPK8IP2|PLA2G6|CAMK2D|ERBB4|EYA1|FLNA|VAV3|DKK1|TGFBR1|ID1|HNRNPK|PRKCZ|FOXC1|IGFBP3|MSX1|PIP5KL1|SOX10|BCAR1|MAPK9|HRAS|SLIT2|PIK3R1|NTRK1|ADCYAP1|YAP1|PLCG2	1.96e-08
GO Biological Process	Positive regulation of cellular component movement	27	VTN|SPARC|SNAI1|SOX9|LGALS3|APC|AKT3|KDR|SEMA3C|NRP1|RHOC|ITGA2|MAPRE2|SEMA4F|SYNE2|FLNA|FOXO4|TGFBR1|POSTN|SUN2|BCAR1|SEMA4B|HRAS|STMN1|PIK3R1|PLCG2|SEMA3B	2e-08
GO Biological Process	Regulation of protein phosphorylation	45	PPP2R5B|TSC2|CCL2|VTN|ISL1|MAPRE3|DUSP1|SOX9|SIRT2|MAPK8IP3|APC|SPTBN4|KDR|NRP1|FBXO7|ERBB3|GNG3|TERF2IP|CASP3|CFLAR|CDK5R1|FGF13|MAPK8IP2|PLA2G6|MAPK11|ERBB4|ANXA2|FMR1|NRG3|DKK1|RGS3|TGFBR1|ID1|PRKCZ|IGFBP3|PIP5KL1|NR2F2|KSR1|RGS4|HRAS|CDKN1C|EIF4G1|SLIT2|NTRK1|ADCYAP1	2.07e-08
GO Biological Process	Heart development	26	TSC2|ISL1|SPARC|SNAI1|SOX9|RARA|TBX3|SEMA3C|NRP1|ERBB3|FOXN4|DCHS1|COL3A1|CASP3|SLIT3|ERBB4|EYA1|ELN|TGFBR1|ID1|FOXC1|MSX1|ACAN|ROBO2|SLIT2|YAP1	2.18e-08
GO Biological Process	Positive regulation of cell migration	26	VTN|SPARC|SNAI1|SOX9|LGALS3|APC|AKT3|KDR|SEMA3C|NRP1|RHOC|ITGA2|MAPRE2|SEMA4F|SYNE2|FLNA|FOXO4|TGFBR1|POSTN|SUN2|BCAR1|SEMA4B|HRAS|PIK3R1|PLCG2|SEMA3B	2.18e-08
GO Biological Process	Cell morphogenesis involved in differentiation	27	DLX5|ISL1|SPTBN4|SEMA3C|NRP1|SLIT1|ATOH1|CASP3|CDK5R1|MAPK8IP2|SLIT3|SEMA4F|ATL1|COL6A1|FLNA|SPTAN1|DKK1|ID1|SEMA4B|ETV1|STMN1|ROBO2|SLIT2|PIK3R1|NTRK1|SPTBN2|SEMA3B	2.32e-08
GO Biological Process	Response to growth factor	26	PPP2R5B|CHRD|DLX5|CCL2|SPARC|SOX9|SIRT2|KDR|NRP1|LUM|COL3A1|SOSTDC1|FOS|CASP3|CFLAR|ERBB4|TGFBR1|BAMBI|ID1|PRKCZ|POSTN|FOXC1|MSX1|BCAR1|HNRNPF|NTRK1	2.32e-08
GO Biological Process	Cellular response to growth factor stimulus	25	PPP2R5B|CHRD|DLX5|CCL2|SPARC|SOX9|SIRT2|KDR|NRP1|COL3A1|SOSTDC1|FOS|CASP3|CFLAR|ERBB4|TGFBR1|BAMBI|ID1|PRKCZ|POSTN|FOXC1|MSX1|BCAR1|HNRNPF|NTRK1	3.5e-08
GO Biological Process	Embryo development	36	CHRD|MMP15|TSC2|DLX5|VTN|ISL1|DUSP1|SNAI1|SOX9|RARA|TBX3|KDR|SEMA3C|NRP1|WNT9A|ITGA2|FOXN4|DCHS1|ATOH1|JUNB|CASP3|CDK5R1|ERBB4|EYA1|RSPO3|COL6A1|DKK1|TGFBR1|FOXC1|MSX1|NR2F2|SOX10|PBX1|TRA2B|APBA2|YAP1	3.58e-08
GO Biological Process	Regulation of apoptotic process	46	CCL2|ISL1|DUSP1|SNAI1|SOX9|SIRT2|RARA|LGALS3|APC|TBX3|KDR|NRP1|ERBB3|WNT9A|WNT10B|ATOH1|SCG2|CASP3|CFLAR|CDK5R1|RBM10|MAPK8IP2|PLA2G6|CAMK2D|ERBB4|EYA1|FLNA|VAV3|DKK1|TGFBR1|ID1|HNRNPK|PRKCZ|FOXC1|IGFBP3|MSX1|PIP5KL1|SOX10|BCAR1|MAPK9|HRAS|SLIT2|PIK3R1|NTRK1|ADCYAP1|YAP1	3.98e-08
GO Biological Process	Negative regulation of signal transduction	41	PPP2R5B|CHRD|TSC2|APLP1|ISL1|DUSP1|SNAI1|SOX9|LGALS3|APC|RGS8|NRP1|ERBB3|SCG2|SOSTDC1|PRKCB|CFLAR|MAPK8IP2|KREMEN1|SLIT3|EYA1|RGS7|RGS10|BTRC|DKK1|RGS3|TGFBR1|BAMBI|PRKCZ|IGFBP3|SOX10|RGS11|SMARCA4|RGS4|STMN1|MARK3|SPG20|SLIT2|RGS5|APC2|YAP1	4.04e-08
GO Biological Process	Axon guidance	19	DLX5|ISL1|SPTBN4|SEMA3C|NRP1|SLIT1|ATOH1|CDK5R1|SLIT3|SEMA4F|SPTAN1|SEMA4B|ETV1|ROBO2|SLIT2|PIK3R1|NTRK1|SPTBN2|SEMA3B	4.14e-08
GO Biological Process	Negative regulation of programmed cell death	34	CCL2|ISL1|DUSP1|SNAI1|SOX9|RARA|LGALS3|TBX3|KDR|NRP1|ERBB3|WNT9A|ATOH1|SCG2|CASP3|CFLAR|MAPK8IP2|ERBB4|EYA1|FLNA|DKK1|TGFBR1|ID1|HNRNPK|PRKCZ|FOXC1|MSX1|SOX10|HRAS|PIK3R1|NTRK1|ADCYAP1|YAP1|PLCG2	4.14e-08
GO Biological Process	Mesenchyme development	17	ISL1|SNAI1|SOX9|SEMA3C|NRP1|ERBB3|DCHS1|ERBB4|SEMA4F|TGFBR1|FOXC1|MSX1|SOX10|SEMA4B|ROBO2|YAP1|SEMA3B	4.24e-08
GO Biological Process	Axon development	23	DLX5|ISL1|MAPK8IP3|SPTBN4|SEMA3C|NRP1|SLIT1|ATOH1|CASP3|CDK5R1|SLIT3|SEMA4F|ATL1|SPTAN1|SEMA4B|ETV1|STMN1|ROBO2|SLIT2|PIK3R1|NTRK1|SPTBN2|SEMA3B	4.36e-08
GO Biological Process	Cellular response to organonitrogen compound	27	APLP1|SOX9|SIRT2|ATP6V1E1|APC|RRAGB|ATP6V0A1|ATP6V1C2|ATP6V0D1|WNT10B|ATP6V1G2|COL3A1|CASP3|CFLAR|GNG2|ATP6V1H|COL6A1|FLNA|COL16A1|FOXO4|ID1|PRKCZ|BCAR1|ATP6V0E2|SLIT2|PIK3R1|ATP6V0B	5.12e-08
GO Biological Process	Regulation of phosphorylation	47	PPP2R5B|TSC2|CCL2|VTN|ISL1|MAPRE3|DUSP1|SOX9|SIRT2|MAPK8IP3|APC|SPTBN4|KDR|NRP1|FBXO7|ERBB3|GNG3|TERF2IP|CASP3|CFLAR|CDK5R1|FGF13|MAPK8IP2|PLA2G6|MAPK11|ERBB4|ANXA2|VAV3|FMR1|NRG3|DKK1|RGS3|TGFBR1|ID1|PRKCZ|IGFBP3|PIP5KL1|NR2F2|KSR1|RGS4|HRAS|CDKN1C|EIF4G1|SLIT2|PIK3R1|NTRK1|ADCYAP1	5.36e-08
GO Biological Process	Cell fate commitment	18	ISL1|SOX9|RARA|APC|TBX3|NRP1|WNT9A|FOXN4|WNT10B|ATOH1|CASP3|FGF13|ERBB4|EYA1|TGFBR1|NR2F2|MYT1L|APC2	5.54e-08
GO Biological Process	Insulin receptor signaling pathway	12	ATP6V1E1|APC|ATP6V0A1|ATP6V1C2|ATP6V0D1|ATP6V1G2|ATP6V1H|FOXO4|BCAR1|ATP6V0E2|PIK3R1|ATP6V0B	6.11e-08
GO Biological Process	Heart morphogenesis	18	ISL1|SNAI1|SOX9|RARA|TBX3|SEMA3C|NRP1|FOXN4|DCHS1|SLIT3|EYA1|ELN|TGFBR1|FOXC1|MSX1|ROBO2|SLIT2|YAP1	6.54e-08
GO Biological Process	Positive regulation of response to stimulus	57	PPP2R5B|HDAC10|DLX5|CCL2|VTN|ISL1|SOX9|MAPK8IP3|RARA|GRP|RRAGB|KDR|NRP1|ERBB3|WNT9A|ATP6V1C2|RHOC|GNG3|ITGA2|TERF2IP|MAPRE2|WNT10B|SCG2|COL3A1|PRKCB|CFLAR|KHDRBS1|MAPK8IP2|PLA2G6|MAPK11|ERBB4|EYA1|RSPO3|FLNA|VAV3|BTRC|FMR1|DKK1|TGFBR1|BAMBI|PRKCZ|IGFBP3|MSX1|KSR1|BCAR1|MAPK9|SMARCA4|RGS4|HRAS|CDKN1C|ROBO2|SLIT2|PIK3R1|NTRK1|ADCYAP1|YAP1|PLCG2	7.18e-08
GO Biological Process	Negative regulation of apoptotic process	33	CCL2|ISL1|DUSP1|SNAI1|SOX9|RARA|LGALS3|TBX3|KDR|NRP1|ERBB3|WNT9A|ATOH1|SCG2|CASP3|CFLAR|MAPK8IP2|ERBB4|EYA1|FLNA|DKK1|TGFBR1|ID1|HNRNPK|PRKCZ|FOXC1|MSX1|SOX10|HRAS|PIK3R1|NTRK1|ADCYAP1|YAP1	9.84e-08
GO Biological Process	Cellular component morphogenesis	27	DLX5|ISL1|SPTBN4|SEMA3C|NRP1|SLIT1|ATOH1|CFLAR|CDK5R1|MAPK8IP2|SLIT3|DPYSL4|SEMA4F|ATL1|CNTNAP2|SPTAN1|PRKCZ|POSTN|SEMA4B|ETV1|STMN1|ROBO2|SLIT2|PIK3R1|NTRK1|SPTBN2|SEMA3B	1.11e-07
GO Biological Process	Regulation of nitrogen compound metabolic process	105	GABARAPL2|PPP2R5B|HDAC10|TSC2|DLX5|CCL2|VTN|ISL1|MAPRE3|DUSP1|SNAI1|SOX9|SIRT2|MAPK8IP3|RARA|LGALS3|BRD8|PHC2|APC|TBX3|KAT7|EPC1|SPTBN4|KDR|NRP1|FBXO7|LUM|ERBB3|WNT9A|GNG3|ITGA2|SAP30L|FOXN4|TERF2IP|WNT10B|ATOH1|UBTF|JUNB|PRKCB|FOS|CASP3|CFLAR|KHDRBS1|NEUROG2|CDK5R1|FGF13|RBM10|MAPK8IP2|PLA2G6|MAPK11|SARNP|CAMK2D|ERBB4|EYA1|USP1|ANXA2|CUX1|FLNA|BTRC|FMR1|FUBP1|NRG3|DMAP1|DKK1|RGS3|FOXO4|HNRNPR|TG…	1.18e-07
GO Biological Process	Epithelium development	37	CHRD|TSC2|DLX5|SNAI1|SOX9|RARA|LGALS3|TBX3|KDR|SEMA3C|NRP1|RHOC|ITGA2|FOXN4|DCHS1|ATOH1|SOSTDC1|CASP3|ERBB4|EYA1|RSPO3|PIP5K1A|FLNA|BTRC|DKK1|ID1|FOXC1|MSX1|NR2F2|SOX10|PBX1|ROBO2|SLIT2|PROM1|NTRK1|TJP2|YAP1	1.25e-07
GO Biological Process	Negative regulation of cellular component organization	29	TSC2|ISL1|SIRT2|LGALS3|APC|SPTBN4|SEMA3C|NRP1|SLIT1|TERF2IP|CFLAR|CDK5R1|FGF13|KREMEN1|DPYSL3|SEMA4F|SPTAN1|DKK1|ID1|PRKCZ|SEMA4B|STMN1|SPG20|ROBO2|SLIT2|SPTBN2|APC2|CHMP2A|SEMA3B	1.4e-07
GO Biological Process	Regulation of primary metabolic process	107	GABARAPL2|PPP2R5B|HDAC10|TSC2|DLX5|CCL2|VTN|ISL1|MAPRE3|DUSP1|SNAI1|SOX9|SIRT2|MAPK8IP3|RARA|LGALS3|BRD8|PHC2|APC|TBX3|KAT7|EPC1|SPTBN4|KDR|NRP1|FBXO7|LUM|ERBB3|WNT9A|GNG3|ITGA2|SAP30L|FOXN4|TERF2IP|WNT10B|ATOH1|UBTF|JUNB|PRKCB|FOS|CASP3|CFLAR|KHDRBS1|NEUROG2|CDK5R1|FGF13|RBM10|MAPK8IP2|PLA2G6|MAPK11|SARNP|CAMK2D|ERBB4|EYA1|USP1|ANXA2|CUX1|BSCL2|FLNA|VAV3|BTRC|FMR1|FUBP1|NRG3|DMAP1|DKK1|RGS3|FOXO…	1.58e-07
GO Biological Process	Regulation of protein modification process	50	PPP2R5B|TSC2|CCL2|VTN|ISL1|MAPRE3|DUSP1|SOX9|SIRT2|MAPK8IP3|LGALS3|APC|KAT7|SPTBN4|KDR|NRP1|FBXO7|ERBB3|GNG3|TERF2IP|CASP3|CFLAR|CDK5R1|FGF13|MAPK8IP2|PLA2G6|MAPK11|CAMK2D|ERBB4|ANXA2|BTRC|FMR1|NRG3|DKK1|RGS3|TGFBR1|ID1|PRKCZ|IGFBP3|PIP5KL1|NR2F2|KSR1|MAPK9|RGS4|HRAS|CDKN1C|EIF4G1|SLIT2|NTRK1|ADCYAP1	1.64e-07
GO Biological Process	Regulation of phosphate metabolic process	49	PPP2R5B|TSC2|CCL2|VTN|ISL1|MAPRE3|DUSP1|SOX9|SIRT2|MAPK8IP3|LGALS3|APC|SPTBN4|KDR|NRP1|FBXO7|ERBB3|GNG3|ITGA2|TERF2IP|CASP3|CFLAR|CDK5R1|FGF13|MAPK8IP2|PLA2G6|MAPK11|ERBB4|ANXA2|VAV3|FMR1|NRG3|DKK1|RGS3|TGFBR1|ID1|PRKCZ|IGFBP3|PIP5KL1|NR2F2|KSR1|RGS4|HRAS|CDKN1C|EIF4G1|SLIT2|PIK3R1|NTRK1|ADCYAP1	1.85e-07
GO Biological Process	Axonogenesis	21	DLX5|ISL1|SPTBN4|SEMA3C|NRP1|SLIT1|ATOH1|CDK5R1|SLIT3|SEMA4F|ATL1|SPTAN1|SEMA4B|ETV1|STMN1|ROBO2|SLIT2|PIK3R1|NTRK1|SPTBN2|SEMA3B	2.27e-07
GO Biological Process	Regulation of macromolecule metabolic process	111	GABARAPL2|PPP2R5B|HDAC10|TSC2|DLX5|CCL2|VTN|ISL1|MAPRE3|DUSP1|SNAI1|SOX9|SIRT2|MAPK8IP3|RARA|LGALS3|BRD8|PHC2|APC|TBX3|KAT7|EPC1|SPTBN4|KDR|NRP1|FBXO7|LUM|ERBB3|WNT9A|GNG3|ITGA2|SAP30L|FOXN4|TERF2IP|WNT10B|ATOH1|UBTF|ACHE|JUNB|PRKCB|FOS|CASP3|CFLAR|KHDRBS1|NEUROG2|CDK5R1|FGF13|RBM10|MAPK8IP2|SLIT3|PLA2G6|MAPK11|SARNP|CAMK2D|TAF1A|ERBB4|EYA1|USP1|ANXA2|CUX1|FLNA|BTRC|FMR1|FUBP1|NRG3|DMAP1|DKK1|RGS…	2.27e-07
GO Biological Process	Phagosome acidification	8	ATP6V1E1|ATP6V0A1|ATP6V1C2|ATP6V0D1|ATP6V1G2|ATP6V1H|ATP6V0E2|ATP6V0B	2.93e-07
GO Biological Process	Positive regulation of macromolecule biosynthetic process	50	PPP2R5B|DLX5|CCL2|ISL1|MAPRE3|SNAI1|SOX9|SIRT2|RARA|BRD8|TBX3|KAT7|EPC1|KDR|LUM|ITGA2|FOXN4|WNT10B|ATOH1|UBTF|JUNB|PRKCB|FOS|KHDRBS1|CDK5R1|ERBB4|EYA1|BTRC|FMR1|FUBP1|FOXO4|TGFBR1|BAMBI|ID1|HNRNPK|FOXC1|MSX1|STAT4|NR2F2|SOX10|SMARCA4|ETV1|PBX1|HRAS|CDKN1C|EIF4G1|PIK3R1|ADCYAP1|SAFB|YAP1	2.94e-07
GO Biological Process	Regulation of cell projection organization	28	PPP2R5B|APC|SEMA3C|NRP1|FBXO7|ITGA2|CFLAR|CDK5R1|CAMK2G|FGF13|KREMEN1|DPYSL3|SEMA4F|SYNE2|CUX1|FMR1|DKK1|TGFBR1|ID1|SEMA4B|HRAS|SPG20|ROBO2|SLIT2|NTRK1|IST1|ADCYAP1|SEMA3B	3.26e-07
GO Biological Process	Tube morphogenesis	27	TSC2|CCL2|SOX9|RARA|TBX3|KDR|NRP1|FOXN4|DCHS1|JUNB|SCG2|COL3A1|SOSTDC1|CASP3|EYA1|ANXA2|RSPO3|VAV3|BTRC|TGFBR1|ID1|FOXC1|NR2F2|SOX10|PBX1|SLIT2|YAP1	3.97e-07
GO Biological Process	Response to external stimulus	56	GABARAPL2|TSC2|DLX5|CCL2|ISL1|SPARC|SOX9|SIRT2|RARA|LGALS3|GRP|RRAGB|SPTBN4|SEMA3C|NRP1|SLIT1|ITGA2|ATOH1|JUNB|SCG2|COL3A1|FOS|CASP3|CFLAR|CDK5R1|CAMK2G|SLIT3|PLA2G6|MAPK11|CAMK2D|DPYSL4|SEMA4F|CNTNAP2|GRIN3A|PIP5K1A|FLNA|VAV3|FMR1|NRG3|SPTAN1|FOXO4|POSTN|BCAR1|SEMA4B|ETV1|HRAS|STMN1|EIF4G1|ROBO2|SLIT2|PIK3R1|NTRK1|SPTBN2|ADCYAP1|PLCG2|SEMA3B	4.13e-07
GO Biological Process	Tube development	31	CHRD|TSC2|CCL2|SPARC|SOX9|RARA|TBX3|KDR|SEMA3C|NRP1|FOXN4|DCHS1|JUNB|SCG2|COL3A1|SOSTDC1|CASP3|EYA1|ANXA2|RSPO3|VAV3|BTRC|TGFBR1|ID1|FOXC1|NR2F2|SOX10|PBX1|ROBO2|SLIT2|YAP1	4.17e-07
GO Biological Process	Negative regulation of neuron differentiation	16	ISL1|SOX9|SEMA3C|NRP1|CDK5R1|FGF13|KREMEN1|DPYSL3|SEMA4F|DKK1|ID1|SEMA4B|PBX1|SPG20|SLIT2|SEMA3B	4.92e-07
GO Biological Process	Cell morphogenesis involved in neuron differentiation	22	DLX5|ISL1|SPTBN4|SEMA3C|NRP1|SLIT1|ATOH1|CDK5R1|MAPK8IP2|SLIT3|SEMA4F|ATL1|SPTAN1|SEMA4B|ETV1|STMN1|ROBO2|SLIT2|PIK3R1|NTRK1|SPTBN2|SEMA3B	5.12e-07
GO Biological Process	Plasma membrane bounded cell projection organization	36	DLX5|ISL1|MAPK8IP3|SPTBN4|SEMA3C|NRP1|SLIT1|ATP6V0D1|TUBA1A|ATOH1|CASP3|CDK5R1|MAPK8IP2|SLIT3|DPYSL4|SEMA4F|ATL1|CNTNAP2|GRIN3A|PIP5K1A|FLNA|VAV3|SPTAN1|PRKCZ|POSTN|DYNC1I2|SEMA4B|ETV1|STMN1|ROBO2|SLIT2|PIK3R1|NTRK1|SPTBN2|ADCYAP1|SEMA3B	5.24e-07
GO Biological Process	Telencephalon development	17	DLX5|RARA|SLIT1|ATOH1|COL3A1|CASP3|CDK5R1|FGF13|ERBB4|SYNE2|CNTNAP2|FLNA|NRG3|SUN2|TRA2B|ROBO2|SLIT2	5.33e-07
GO Biological Process	Positive regulation of gene expression	56	PPP2R5B|DLX5|ISL1|MAPRE3|SNAI1|SOX9|SIRT2|RARA|BRD8|TBX3|KAT7|EPC1|LUM|ERBB3|ITGA2|FOXN4|WNT10B|ATOH1|UBTF|JUNB|FOS|KHDRBS1|RBM10|MAPK11|TAF1A|ERBB4|EYA1|BTRC|FMR1|FUBP1|DKK1|FOXO4|TGFBR1|BAMBI|ID1|HNRNPK|PRKCZ|POSTN|FOXC1|MSX1|STAT4|NR2F2|SOX10|MAPK9|SMARCA4|ETV1|PBX1|HRAS|CDKN1C|EIF4G1|TRA2B|PIK3R1|ADCYAP1|SAFB|YAP1|PLCG2	5.98e-07
GO Biological Process	Positive regulation of signaling	48	PPP2R5B|DLX5|CCL2|VTN|ISL1|SOX9|MAPK8IP3|GRP|RRAGB|KDR|NRP1|ERBB3|WNT9A|ATP6V1C2|RHOC|GNG3|ITGA2|TERF2IP|MAPRE2|WNT10B|COL3A1|PRKCB|CFLAR|MAPK8IP2|PLA2G6|MAPK11|ERBB4|ANXA2|RSPO3|FLNA|FMR1|DKK1|TGFBR1|BAMBI|PRKCZ|IGFBP3|MSX1|KSR1|MAPK9|SMARCA4|RGS4|HRAS|CDKN1C|ROBO2|PIK3R1|NTRK1|ADCYAP1|YAP1	6.34e-07
GO Biological Process	Positive regulation of signal transduction	45	PPP2R5B|DLX5|CCL2|VTN|ISL1|SOX9|MAPK8IP3|GRP|RRAGB|KDR|NRP1|ERBB3|WNT9A|ATP6V1C2|RHOC|GNG3|TERF2IP|MAPRE2|WNT10B|COL3A1|PRKCB|CFLAR|MAPK8IP2|PLA2G6|MAPK11|ERBB4|RSPO3|FLNA|DKK1|TGFBR1|BAMBI|PRKCZ|IGFBP3|MSX1|KSR1|MAPK9|SMARCA4|RGS4|HRAS|CDKN1C|ROBO2|PIK3R1|NTRK1|ADCYAP1|YAP1	7e-07
GO Biological Process	Regulation of protein metabolic process	63	GABARAPL2|PPP2R5B|TSC2|CCL2|VTN|ISL1|MAPRE3|DUSP1|SOX9|SIRT2|MAPK8IP3|RARA|LGALS3|APC|KAT7|SPTBN4|KDR|NRP1|FBXO7|ERBB3|WNT9A|GNG3|ITGA2|TERF2IP|WNT10B|CASP3|CFLAR|KHDRBS1|CDK5R1|FGF13|MAPK8IP2|PLA2G6|MAPK11|SARNP|CAMK2D|ERBB4|ANXA2|FLNA|BTRC|FMR1|NRG3|DKK1|RGS3|HNRNPR|TGFBR1|ID1|HNRNPK|PRKCZ|IGFBP3|PIP5KL1|NR2F2|KSR1|GIGYF2|MAPK9|RGS4|HRAS|CDKN1C|EIF4G1|SLIT2|NTRK1|IST1|APC2|ADCYAP1	7.79e-07
GO Biological Process	Cellular response to insulin stimulus	14	ATP6V1E1|APC|ATP6V0A1|ATP6V1C2|ATP6V0D1|ATP6V1G2|CFLAR|ATP6V1H|FOXO4|PRKCZ|BCAR1|ATP6V0E2|PIK3R1|ATP6V0B	8.35e-07
GO Biological Process	Positive regulation of biosynthetic process	51	PPP2R5B|DLX5|CCL2|ISL1|MAPRE3|SNAI1|SOX9|SIRT2|RARA|BRD8|TBX3|KAT7|EPC1|KDR|LUM|ITGA2|FOXN4|WNT10B|ATOH1|UBTF|JUNB|PRKCB|FOS|KHDRBS1|CDK5R1|PLA2G6|ERBB4|EYA1|BTRC|FMR1|FUBP1|FOXO4|TGFBR1|BAMBI|ID1|HNRNPK|FOXC1|MSX1|STAT4|NR2F2|SOX10|SMARCA4|ETV1|PBX1|HRAS|CDKN1C|EIF4G1|PIK3R1|ADCYAP1|SAFB|YAP1	8.71e-07
GO Biological Process	Morphogenesis of a branching structure	14	SOX9|TBX3|KDR|SEMA3C|NRP1|DCHS1|EYA1|RSPO3|BTRC|COL16A1|SOX10|PBX1|SLIT2|YAP1	8.85e-07
GO Biological Process	Regulation of plasma membrane bounded cell projection organization	27	PPP2R5B|APC|SEMA3C|NRP1|FBXO7|CFLAR|CDK5R1|CAMK2G|FGF13|KREMEN1|DPYSL3|SEMA4F|SYNE2|CUX1|FMR1|DKK1|TGFBR1|ID1|SEMA4B|HRAS|SPG20|ROBO2|SLIT2|NTRK1|IST1|ADCYAP1|SEMA3B	9.27e-07
GO Biological Process	Positive regulation of cellular component organization	37	PPP2R5B|VTN|ISL1|SOX9|SIRT2|LGALS3|APC|KAT7|KDR|NRP1|FBXO7|RHOC|ITGA2|WNT10B|CFLAR|CDK5R1|MAPK8IP2|PLA2G6|DPYSL3|ANXA2|CUX1|FLNA|FMR1|COL16A1|TGFBR1|ID1|HNRNPK|MSX1|MAPK9|HRAS|EIF4G1|ROBO2|SLIT2|NTRK1|IST1|ADCYAP1|PLCG2	9.89e-07
GO Biological Process	Regulation of cell growth	21	SEMA3C|NRP1|CDK5R1|FGF13|SLIT3|CAMK2D|SEMA4F|NRG3|TGFBR1|IGFBP3|MSX1|GNG4|BCAR1|SEMA4B|SMARCA4|RGS4|SPG20|EIF4G1|SLIT2|IST1|SEMA3B	1e-06
GO Biological Process	Ameboidal-type cell migration	14	ISL1|KDR|SEMA3C|NRP1|SCG2|ERBB4|SEMA4F|PIP5K1A|TGFBR1|ID1|SOX10|SEMA4B|SLIT2|SEMA3B	1.06e-06
GO Biological Process	Regulation of neuron projection development	23	PPP2R5B|SEMA3C|NRP1|FBXO7|CFLAR|CDK5R1|CAMK2G|FGF13|KREMEN1|DPYSL3|SEMA4F|CUX1|FMR1|DKK1|ID1|SEMA4B|SPG20|ROBO2|SLIT2|NTRK1|IST1|ADCYAP1|SEMA3B	1.08e-06
GO Biological Process	Regulation of intracellular signal transduction	47	PPP2R5B|TSC2|APLP1|CCL2|DUSP1|SNAI1|SOX9|MAPK8IP3|RRAGB|KDR|NRP1|ERBB3|RHOC|GNG3|TERF2IP|MAPRE2|COL3A1|PRKCB|CFLAR|CDK5R1|MAPK8IP2|PLA2G6|MAPK11|CAMK2D|ERBB4|PIP5K1A|FLNA|VAV3|BTRC|DKK1|RGS3|TGFBR1|ID1|HNRNPK|PRKCZ|CHD3|IGFBP3|MSX1|KSR1|RGS4|HRAS|STMN1|MARK3|SLIT2|PIK3R1|NTRK1|ADCYAP1	1.13e-06
GO Biological Process	Negative regulation of cell population proliferation	27	TSC2|CCL2|ISL1|SPARC|DUSP1|SOX9|SIRT2|RARA|APC|WNT9A|WNT10B|SCG2|CASP3|RBM10|SLIT3|MAPK11|ERBB4|FOXO4|TGFBR1|IGFBP3|MSX1|NR2F2|SOX10|HRAS|CDKN1C|NTRK1|ADCYAP1	1.16e-06
GO Biological Process	Positive regulation of binding	14	VTN|ISL1|MAPRE3|SIRT2|RARA|NRP1|ITGA2|ANXA2|FMR1|BAMBI|FOXC1|STMN1|MARK3|EIF4G1	1.19e-06
GO Biological Process	Pattern specification process	21	CHRD|ISL1|SNAI1|APC|TBX3|SEMA3C|NRP1|FOXN4|DCHS1|SOSTDC1|ERBB4|EYA1|NRG3|DKK1|TGFBR1|FOXC1|MSX1|NR2F2|PBX1|TRA2B|APC2	1.36e-06
GO Biological Process	Transferrin transport	8	ATP6V1E1|ATP6V0A1|ATP6V1C2|ATP6V0D1|ATP6V1G2|ATP6V1H|ATP6V0E2|ATP6V0B	1.36e-06
GO Biological Process	Positive regulation of RNA metabolic process	46	PPP2R5B|DLX5|ISL1|MAPRE3|SNAI1|SOX9|SIRT2|RARA|BRD8|TBX3|KAT7|EPC1|LUM|FOXN4|WNT10B|ATOH1|UBTF|JUNB|PRKCB|FOS|ERBB4|EYA1|BTRC|FUBP1|FOXO4|HNRNPR|TGFBR1|BAMBI|ID1|HNRNPK|FOXC1|MSX1|STAT4|NR2F2|SOX10|GIGYF2|SMARCA4|ETV1|PBX1|HRAS|CDKN1C|TRA2B|PIK3R1|ADCYAP1|SAFB|YAP1	1.37e-06
GO Biological Process	Positive regulation of cell communication	47	PPP2R5B|DLX5|CCL2|VTN|ISL1|SOX9|MAPK8IP3|GRP|RRAGB|KDR|NRP1|ERBB3|WNT9A|ATP6V1C2|RHOC|GNG3|ITGA2|TERF2IP|MAPRE2|WNT10B|COL3A1|PRKCB|CFLAR|MAPK8IP2|PLA2G6|MAPK11|ERBB4|RSPO3|FLNA|FMR1|DKK1|TGFBR1|BAMBI|PRKCZ|IGFBP3|MSX1|KSR1|MAPK9|SMARCA4|RGS4|HRAS|CDKN1C|ROBO2|PIK3R1|NTRK1|ADCYAP1|YAP1	1.41e-06
GO Biological Process	Morphogenesis of an epithelium	21	TSC2|SNAI1|SOX9|RARA|TBX3|KDR|SEMA3C|NRP1|RHOC|FOXN4|DCHS1|SOSTDC1|CASP3|EYA1|RSPO3|FLNA|BTRC|SOX10|PBX1|SLIT2|YAP1	1.49e-06
GO Biological Process	Negative regulation of neuron projection development	13	SEMA3C|NRP1|CDK5R1|FGF13|KREMEN1|DPYSL3|SEMA4F|DKK1|ID1|SEMA4B|SPG20|SLIT2|SEMA3B	1.68e-06
GO Biological Process	Negative regulation of cell morphogenesis involved in differentiation	11	SEMA3C|NRP1|CDK5R1|FGF13|SEMA4F|ID1|POSTN|SEMA4B|SPG20|SLIT2|SEMA3B	1.7e-06
GO Biological Process	Embryonic morphogenesis	24	CHRD|MMP15|TSC2|DLX5|VTN|DUSP1|SNAI1|SOX9|RARA|TBX3|WNT9A|ITGA2|FOXN4|ATOH1|CASP3|EYA1|RSPO3|COL6A1|DKK1|TGFBR1|FOXC1|MSX1|PBX1|YAP1	1.74e-06
GO Biological Process	Mesenchymal cell differentiation	13	ISL1|SNAI1|SOX9|SEMA3C|NRP1|ERBB4|SEMA4F|TGFBR1|FOXC1|MSX1|SOX10|SEMA4B|SEMA3B	1.78e-06
GO Biological Process	Regulation of cellular protein metabolic process	60	GABARAPL2|PPP2R5B|TSC2|CCL2|VTN|ISL1|MAPRE3|DUSP1|SOX9|SIRT2|MAPK8IP3|RARA|LGALS3|APC|KAT7|SPTBN4|KDR|NRP1|FBXO7|ERBB3|WNT9A|GNG3|ITGA2|TERF2IP|WNT10B|CASP3|CFLAR|KHDRBS1|CDK5R1|FGF13|MAPK8IP2|PLA2G6|MAPK11|SARNP|CAMK2D|ERBB4|ANXA2|BTRC|FMR1|NRG3|DKK1|RGS3|HNRNPR|TGFBR1|ID1|PRKCZ|IGFBP3|PIP5KL1|NR2F2|KSR1|GIGYF2|MAPK9|RGS4|HRAS|CDKN1C|EIF4G1|SLIT2|NTRK1|IST1|ADCYAP1	1.79e-06
GO Biological Process	Neural crest cell development	10	ISL1|SOX9|SEMA3C|NRP1|ERBB4|SEMA4F|FOXC1|SOX10|SEMA4B|SEMA3B	1.85e-06
GO Biological Process	Negative regulation of nitrogen compound metabolic process	56	GABARAPL2|HDAC10|TSC2|VTN|ISL1|DUSP1|SNAI1|SOX9|SIRT2|RARA|LGALS3|PHC2|APC|TBX3|KAT7|EPC1|FBXO7|WNT9A|SAP30L|TERF2IP|WNT10B|JUNB|CASP3|CFLAR|KHDRBS1|CDK5R1|RBM10|SARNP|ANXA2|CUX1|FLNA|BTRC|FMR1|DMAP1|DKK1|RGS3|FOXO4|HNRNPR|ID1|HNRNPK|PRKCZ|FOXC1|IGFBP3|MSX1|PIP5KL1|TAGLN3|NR2F2|SOX10|GIGYF2|SMARCA4|MYT1L|RGS4|CDKN1C|EIF4G1|SLIT2|YAP1	1.95e-06
GO Biological Process	Negative regulation of cell growth	14	SEMA3C|NRP1|CDK5R1|FGF13|SLIT3|SEMA4F|MSX1|GNG4|SEMA4B|SMARCA4|RGS4|SPG20|SLIT2|SEMA3B	2.4e-06
GO Biological Process	Regulation of RNA metabolic process	74	PPP2R5B|HDAC10|DLX5|ISL1|MAPRE3|SNAI1|SOX9|SIRT2|RARA|BRD8|PHC2|TBX3|KAT7|EPC1|LUM|SAP30L|FOXN4|TERF2IP|WNT10B|ATOH1|UBTF|JUNB|PRKCB|FOS|CFLAR|KHDRBS1|NEUROG2|CDK5R1|RBM10|MAPK11|SARNP|CAMK2D|ERBB4|EYA1|CUX1|FLNA|BTRC|FMR1|FUBP1|DMAP1|DKK1|FOXO4|HNRNPR|TGFBR1|BAMBI|ID1|HNRNPK|PRKCZ|CHD3|FOXC1|MSX1|STAT4|TAGLN3|NR2F2|SOX10|GIGYF2|MAPK9|SMARCA4|MYT1L|EWSR1|HNRNPF|ETV1|PBX1|HRAS|CDKN1C|EIF4G1|TRA2B|…	2.49e-06
GO Biological Process	Negative regulation of chemotaxis	9	CCL2|DUSP1|SEMA3C|NRP1|SEMA4F|SEMA4B|ROBO2|SLIT2|SEMA3B	2.54e-06
GO Biological Process	Morphogenesis of a branching epithelium	13	SOX9|TBX3|KDR|SEMA3C|NRP1|DCHS1|EYA1|RSPO3|BTRC|SOX10|PBX1|SLIT2|YAP1	2.81e-06
GO Biological Process	Phosphorylation	37	CCL2|SOX9|MAPK8IP3|RARA|SPTBN4|AKT3|KDR|NRP1|ERBB3|ATP5H|SCG2|SOSTDC1|PRKCB|ATP5S|CDK5R1|CAMK2G|FGF13|MAPK8IP2|MAPK11|CAMK2D|ERBB4|PIP5K1A|BTRC|SPTAN1|TGFBR1|PRKCZ|IGFBP3|PIP5KL1|KSR1|ATP5J|MAPK9|HRAS|MARK3|PIK3R1|NTRK1|SPTBN2|TJP2	3.27e-06
GO Biological Process	Regulation of heart morphogenesis	8	ISL1|SOX9|SEMA3C|EYA1|DKK1|TGFBR1|FOXC1|ROBO2	3.52e-06
GO Biological Process	Regulation of epithelial cell proliferation	18	DLX5|CCL2|ISL1|SPARC|SOX9|AKT3|KDR|NRP1|WNT10B|SCG2|CFLAR|EYA1|TGFBR1|ID1|NR2F2|HRAS|CDKN1C|YAP1	3.8e-06
GO Biological Process	Protein phosphorylation	31	CCL2|SOX9|MAPK8IP3|RARA|SPTBN4|AKT3|KDR|NRP1|ERBB3|SCG2|SOSTDC1|PRKCB|CDK5R1|CAMK2G|FGF13|MAPK8IP2|MAPK11|CAMK2D|ERBB4|BTRC|SPTAN1|TGFBR1|PRKCZ|IGFBP3|KSR1|MAPK9|HRAS|MARK3|PIK3R1|NTRK1|SPTBN2	3.96e-06
GO Biological Process	Negative chemotaxis	8	SEMA3C|SLIT1|SLIT3|SEMA4F|NRG3|SEMA4B|SLIT2|SEMA3B	4.75e-06
GO Biological Process	Response to organic cyclic compound	30	MMP15|APLP1|CCL2|ISL1|SPARC|DUSP1|SIRT2|RARA|LUM|ITGA2|WNT10B|JUNB|FOS|CASP3|CFLAR|SLIT3|GNG2|FLNA|BTRC|TGFBR1|ID1|POSTN|NR2F2|SOX10|EFTUD2|RGS4|SLIT2|ADCYAP1|SAFB|YAP1	5.16e-06
GO Biological Process	Negative regulation of locomotion	17	CHRD|CCL2|DUSP1|SEMA3C|NRP1|COL3A1|ERBB4|DPYSL3|SEMA4F|NRG3|IGFBP3|PIP5KL1|NR2F2|SEMA4B|ROBO2|SLIT2|SEMA3B	5.63e-06
GO Biological Process	Regulation of organelle organization	37	TSC2|ISL1|MAPRE3|DUSP1|SIRT2|APC|KAT7|SPTBN4|KDR|NRP1|FBXO7|RHOC|CHMP4C|TERF2IP|MAPRE2|CDK5R1|FGF13|PLA2G6|CAMK2D|ANXA2|SYNE2|ELN|FLNA|FMR1|SPTAN1|TGFBR1|ID1|MSX1|MAPK9|RGS4|HRAS|STMN1|SLIT2|PIK3R1|SPTBN2|APC2|CHMP2A	5.66e-06
GO Biological Process	Negative regulation of cellular component movement	17	CHRD|CCL2|DUSP1|SEMA3C|NRP1|COL3A1|CNIH2|ERBB4|DPYSL3|SEMA4F|NRG3|IGFBP3|PIP5KL1|NR2F2|SEMA4B|SLIT2|SEMA3B	5.82e-06
GO Biological Process	Positive regulation of nucleic acid-templated transcription	43	PPP2R5B|DLX5|ISL1|MAPRE3|SNAI1|SOX9|SIRT2|RARA|BRD8|TBX3|KAT7|EPC1|LUM|FOXN4|WNT10B|ATOH1|UBTF|JUNB|PRKCB|FOS|ERBB4|EYA1|BTRC|FUBP1|FOXO4|TGFBR1|BAMBI|ID1|HNRNPK|FOXC1|MSX1|STAT4|NR2F2|SOX10|SMARCA4|ETV1|PBX1|HRAS|CDKN1C|PIK3R1|ADCYAP1|SAFB|YAP1	5.94e-06
GO Biological Process	Positive regulation of nucleobase-containing compound metabolic process	47	PPP2R5B|HDAC10|DLX5|ISL1|MAPRE3|SNAI1|SOX9|SIRT2|RARA|BRD8|TBX3|KAT7|EPC1|LUM|FOXN4|WNT10B|ATOH1|UBTF|JUNB|PRKCB|FOS|ERBB4|EYA1|BTRC|FUBP1|FOXO4|HNRNPR|TGFBR1|BAMBI|ID1|HNRNPK|FOXC1|MSX1|STAT4|NR2F2|SOX10|GIGYF2|SMARCA4|ETV1|PBX1|HRAS|CDKN1C|TRA2B|PIK3R1|ADCYAP1|SAFB|YAP1	6.35e-06
GO Biological Process	Regulation of macroautophagy	13	TSC2|ATP6V1E1|RRAGB|KDR|ATP6V0A1|ATP6V1C2|ATP6V0D1|ATP6V1G2|CASP3|CDK5R1|ATP6V1H|ATP6V0E2|ATP6V0B	6.93e-06
GO Biological Process	Regulation of macromolecule biosynthetic process	76	PPP2R5B|HDAC10|DLX5|CCL2|ISL1|MAPRE3|DUSP1|SNAI1|SOX9|SIRT2|RARA|BRD8|PHC2|TBX3|KAT7|EPC1|KDR|LUM|ITGA2|SAP30L|FOXN4|TERF2IP|WNT10B|ATOH1|UBTF|JUNB|PRKCB|FOS|CFLAR|KHDRBS1|NEUROG2|CDK5R1|RBM10|PLA2G6|MAPK11|SARNP|CAMK2D|ERBB4|EYA1|CUX1|FLNA|BTRC|FMR1|FUBP1|DMAP1|DKK1|FOXO4|HNRNPR|TGFBR1|BAMBI|ID1|HNRNPK|PRKCZ|CHD3|FOXC1|MSX1|STAT4|TAGLN3|NR2F2|SOX10|GIGYF2|MAPK9|SMARCA4|MYT1L|EWSR1|ETV1|PBX1|HRAS…	7e-06
GO Biological Process	Regulation of nucleobase-containing compound metabolic process	76	PPP2R5B|HDAC10|DLX5|ISL1|MAPRE3|DUSP1|SNAI1|SOX9|SIRT2|RARA|BRD8|PHC2|TBX3|KAT7|EPC1|LUM|SAP30L|FOXN4|TERF2IP|WNT10B|ATOH1|UBTF|JUNB|PRKCB|FOS|CFLAR|KHDRBS1|NEUROG2|CDK5R1|RBM10|MAPK11|SARNP|CAMK2D|ERBB4|EYA1|USP1|CUX1|FLNA|BTRC|FMR1|FUBP1|DMAP1|DKK1|FOXO4|HNRNPR|TGFBR1|BAMBI|ID1|HNRNPK|PRKCZ|CHD3|FOXC1|MSX1|STAT4|TAGLN3|NR2F2|SOX10|GIGYF2|MAPK9|SMARCA4|MYT1L|EWSR1|HNRNPF|ETV1|PBX1|HRAS|CDKN1C|EI…	7.43e-06
GO Biological Process	Positive regulation of cellular biosynthetic process	48	PPP2R5B|DLX5|ISL1|MAPRE3|SNAI1|SOX9|SIRT2|RARA|BRD8|TBX3|KAT7|EPC1|LUM|ITGA2|FOXN4|WNT10B|ATOH1|UBTF|JUNB|PRKCB|FOS|KHDRBS1|PLA2G6|ERBB4|EYA1|BTRC|FMR1|FUBP1|FOXO4|TGFBR1|BAMBI|ID1|HNRNPK|FOXC1|MSX1|STAT4|NR2F2|SOX10|SMARCA4|ETV1|PBX1|HRAS|CDKN1C|EIF4G1|PIK3R1|ADCYAP1|SAFB|YAP1	7.63e-06
GO Biological Process	Protein localization	50	GABARAPL2|TSC2|SCG3|MAPRE3|SOX9|RTN2|MAPK8IP3|ATP6V1E1|RRAGB|SPTBN4|ATP6V0A1|OLFM2|NRP1|FBXO7|ATP6V1C2|ATP6V0D1|ITGA2|CHMP4C|DCHS1|TERF2IP|MAPRE2|ATP6V1G2|SCG2|PRKCB|COG4|CAMK2G|FGF13|SARNP|ANXA2|ATP6V1H|CNTNAP2|SYNE1|CADM3|PIP5K1A|FLNA|ID1|PRKCZ|MSX1|PTPRN2|SUN2|MAPK9|ATP6V0E2|PIK3R1|KCNB2|ATP6V0B|REEP1|IST1|APBA2|ADCYAP1|CHMP2A	7.97e-06
GO Biological Process	Negative regulation of growth	15	SEMA3C|NRP1|CDK5R1|FGF13|SLIT3|MAPK11|SEMA4F|MSX1|GNG4|SEMA4B|SMARCA4|RGS4|SPG20|SLIT2|SEMA3B	9.06e-06
GO Biological Process	Retinal ganglion cell axon guidance	6	ISL1|NRP1|SLIT1|SEMA4F|ROBO2|SLIT2	9.37e-06
GO Biological Process	Negative regulation of axonogenesis	9	SEMA3C|NRP1|CDK5R1|FGF13|SEMA4F|SEMA4B|SPG20|SLIT2|SEMA3B	9.64e-06
GO Biological Process	Gland development	19	VTN|ISL1|SOX9|RARA|TBX3|SEMA3C|NRP1|ITGA2|SOSTDC1|ERBB4|BTRC|NRG3|TGFBR1|FOXC1|MSX1|SOX10|PBX1|HRAS|ADCYAP1	1.09e-05
GO Biological Process	Intracellular signal transduction	43	TSC2|CCL2|DUSP1|SOX9|SIRT2|MAPK8IP3|KAT7|PLCB2|SPTBN4|AKT3|KDR|ERBB3|RHOC|DCHS1|SCG2|PRKCB|CASP3|FGF13|MAPK8IP2|MAPK11|GNG2|CAMK2D|ERBB4|RGS7|VAV3|BTRC|NRG3|SPTAN1|TGFBR1|PRKCZ|RGS11|KSR1|MAPK9|HRAS|STMN1|MARK3|PIK3R1|NTRK1|SPTBN2|TJP2|ADCYAP1|YAP1|PLCG2	1.09e-05
GO Biological Process	Positive regulation of transcription, DNA-templated	41	PPP2R5B|DLX5|ISL1|MAPRE3|SNAI1|SOX9|SIRT2|RARA|BRD8|TBX3|KAT7|EPC1|LUM|FOXN4|WNT10B|ATOH1|UBTF|JUNB|FOS|ERBB4|EYA1|BTRC|FUBP1|FOXO4|TGFBR1|BAMBI|HNRNPK|FOXC1|MSX1|STAT4|NR2F2|SOX10|SMARCA4|ETV1|PBX1|HRAS|CDKN1C|PIK3R1|ADCYAP1|SAFB|YAP1	1.09e-05
GO Biological Process	Regulation of supramolecular fiber organization	18	MAPRE3|APC|SPTBN4|NRP1|RHOC|CDK5R1|FGF13|ELN|FLNA|SPTAN1|TGFBR1|ID1|RGS4|STMN1|SLIT2|PIK3R1|SPTBN2|APC2	1.09e-05
GO Biological Process	Skeletal system development	21	CHRD|DLX5|SPARC|SNAI1|SOX9|RARA|TBX3|LUM|WNT9A|DCHS1|WNT10B|COL3A1|EYA1|USP1|ANXA2|COL6A1|TGFBR1|FOXC1|MSX1|ACAN|PBX1	1.11e-05
GO Biological Process	MAPK cascade	18	CCL2|SOX9|MAPK8IP3|SPTBN4|KDR|ERBB3|SCG2|FGF13|MAPK8IP2|MAPK11|ERBB4|BTRC|SPTAN1|KSR1|MAPK9|HRAS|MARK3|SPTBN2	1.15e-05
GO Biological Process	Regulation of cytoskeleton organization	22	MAPRE3|APC|SPTBN4|NRP1|RHOC|CHMP4C|MAPRE2|CDK5R1|FGF13|ELN|FLNA|SPTAN1|TGFBR1|ID1|RGS4|HRAS|STMN1|SLIT2|PIK3R1|SPTBN2|APC2|CHMP2A	1.15e-05
GO Biological Process	Regulation of Wnt signaling pathway	18	TSC2|DLX5|ISL1|SOX9|APC|ATP6V1C2|WNT10B|SOSTDC1|MAPK8IP2|KREMEN1|RSPO3|BTRC|DKK1|BAMBI|SOX10|SMARCA4|APC2|YAP1	1.15e-05
GO Biological Process	Regulation of transcription by RNA polymerase II	50	PPP2R5B|HDAC10|DLX5|ISL1|SNAI1|SOX9|SIRT2|RARA|BRD8|TBX3|KAT7|EPC1|LUM|SAP30L|FOXN4|WNT10B|ATOH1|UBTF|JUNB|PRKCB|FOS|KHDRBS1|NEUROG2|RBM10|SARNP|CAMK2D|EYA1|CUX1|FUBP1|DMAP1|DKK1|FOXO4|ID1|HNRNPK|CHD3|FOXC1|MSX1|STAT4|TAGLN3|NR2F2|SOX10|SMARCA4|MYT1L|ETV1|PBX1|HRAS|PIK3R1|ADCYAP1|SAFB|YAP1	1.18e-05
GO Biological Process	Regulation of binding	18	VTN|ISL1|MAPRE3|SIRT2|RARA|NRP1|ITGA2|ANXA2|FMR1|DKK1|TGFBR1|BAMBI|ID1|FOXC1|MSX1|STMN1|MARK3|EIF4G1	1.27e-05
GO Biological Process	Neural crest cell migration	8	ISL1|SEMA3C|NRP1|ERBB4|SEMA4F|SOX10|SEMA4B|SEMA3B	1.31e-05
GO Biological Process	Organelle organization	68	GABARAPL2|HDAC10|STAG2|CCL2|MAPRE3|SNAI1|SOX9|SIRT2|ATP6V1E1|ACTR10|BRD8|KAT7|EPC1|SPTBN4|AKT3|ATP6V0A1|NRP1|FBXO7|ATP6V1C2|ATP6V0D1|CHMP4C|TERF2IP|MAPRE2|TUBA1A|TUBA1C|ATP5H|ATP6V1G2|PRKCB|ATP5S|CNIH2|CFLAR|COG4|CDK5R1|FGF13|CLIP4|ERBB4|EYA1|DPYSL3|ANXA2|SYNE2|ATL1|ELN|ATP6V1H|BSCL2|SYNE1|PIP5K1A|FLNA|VAV3|DMAP1|SPTAN1|PRKCZ|CHD3|DYNC1I2|SUN2|ATP5J|BCAR1|SMARCA4|STMN1|MARK3|ATP6V0E2|SPG20|SPTBN2…	1.38e-05
GO Biological Process	Cardiac septum morphogenesis	9	ISL1|RARA|TBX3|SEMA3C|NRP1|SLIT3|TGFBR1|ROBO2|SLIT2	1.39e-05
GO Biological Process	Negative regulation of macromolecule metabolic process	60	GABARAPL2|HDAC10|TSC2|VTN|ISL1|DUSP1|SNAI1|SOX9|SIRT2|RARA|LGALS3|PHC2|APC|TBX3|KAT7|EPC1|KDR|FBXO7|WNT9A|SAP30L|TERF2IP|WNT10B|JUNB|CASP3|CFLAR|KHDRBS1|CDK5R1|RBM10|SLIT3|SARNP|ANXA2|CUX1|FLNA|BTRC|FMR1|DMAP1|DKK1|RGS3|FOXO4|HNRNPR|ID1|HNRNPK|PRKCZ|FOXC1|IGFBP3|MSX1|PIP5KL1|TAGLN3|NR2F2|SOX10|GIGYF2|SMARCA4|MYT1L|RGS4|HRAS|CDKN1C|EIF4G1|SLIT2|YAP1|SRRT	1.43e-05
GO Biological Process	Stem cell differentiation	12	ISL1|SOX9|SEMA3C|NRP1|ERBB4|SEMA4F|FOXO4|FOXC1|MSX1|SOX10|SEMA4B|SEMA3B	1.44e-05
GO Biological Process	Regulation of transcription, DNA-templated	67	PPP2R5B|HDAC10|DLX5|ISL1|MAPRE3|SNAI1|SOX9|SIRT2|RARA|BRD8|PHC2|TBX3|KAT7|EPC1|LUM|SAP30L|FOXN4|TERF2IP|WNT10B|ATOH1|UBTF|JUNB|PRKCB|FOS|CFLAR|KHDRBS1|NEUROG2|CDK5R1|RBM10|MAPK11|SARNP|CAMK2D|ERBB4|EYA1|CUX1|FLNA|BTRC|FUBP1|DMAP1|DKK1|FOXO4|TGFBR1|BAMBI|ID1|HNRNPK|PRKCZ|CHD3|FOXC1|MSX1|STAT4|TAGLN3|NR2F2|SOX10|MAPK9|SMARCA4|MYT1L|EWSR1|ETV1|PBX1|HRAS|CDKN1C|PIK3R1|NTRK1|ADCYAP1|SAFB|YAP1|SRRT	1.54e-05
GO Biological Process	Extracellular matrix organization	17	MMP15|VTN|SPARC|SOX9|KDR|LUM|ITGA2|COL3A1|ANXA2|ELN|MMP17|COL6A1|COL16A1|TGFBR1|POSTN|FOXC1|ACAN	1.56e-05
GO Biological Process	Regulation of kinase activity	29	TSC2|MAPRE3|DUSP1|MAPK8IP3|APC|KDR|FBXO7|ERBB3|GNG3|CASP3|CDK5R1|FGF13|MAPK8IP2|MAPK11|ERBB4|VAV3|NRG3|DKK1|RGS3|TGFBR1|PRKCZ|NR2F2|KSR1|RGS4|HRAS|CDKN1C|PIK3R1|NTRK1|ADCYAP1	1.7e-05
GO Biological Process	Positive regulation of cell population proliferation	29	CHRD|DLX5|ISL1|SOX9|RARA|TBX3|KAT7|AKT3|KDR|NRP1|ERBB3|ITGA2|WNT10B|SCG2|CFLAR|ERBB4|EYA1|ANXA2|FLNA|VAV3|TGFBR1|BAMBI|ID1|PRKCZ|SOX10|PBX1|HRAS|ADCYAP1|YAP1	1.73e-05
GO Biological Process	Regulation of anatomical structure morphogenesis	32	CCL2|ISL1|SPARC|SOX9|AKT3|KDR|SEMA3C|NRP1|PRKCB|CFLAR|CDK5R1|FGF13|EYA1|RSPO3|SEMA4F|CUX1|FLNA|DKK1|FOXO4|TGFBR1|BAMBI|ID1|POSTN|FOXC1|MSX1|SEMA4B|SPG20|ROBO2|SLIT2|NTRK1|IST1|SEMA3B	2.1e-05
GO Biological Process	Negative regulation of cellular metabolic process	56	GABARAPL2|HDAC10|TSC2|VTN|ISL1|DUSP1|SNAI1|SOX9|SIRT2|RARA|LGALS3|PHC2|APC|TBX3|KAT7|EPC1|FBXO7|WNT9A|SAP30L|TERF2IP|WNT10B|JUNB|CASP3|CFLAR|KHDRBS1|CDK5R1|RBM10|SARNP|ANXA2|CUX1|FLNA|BTRC|FMR1|DMAP1|DKK1|RGS3|FOXO4|HNRNPR|ID1|HNRNPK|PRKCZ|FOXC1|IGFBP3|MSX1|PIP5KL1|TAGLN3|NR2F2|SOX10|GIGYF2|SMARCA4|MYT1L|RGS4|CDKN1C|EIF4G1|SLIT2|YAP1	2.13e-05
GO Biological Process	Developmental growth	18	SOX9|RARA|NRP1|SLIT1|WNT10B|CFLAR|SLIT3|ERBB4|COL6A1|PRKCZ|POSTN|FOXC1|SOX10|GIGYF2|SLIT2|SPTBN2|APBA2|YAP1	2.16e-05
GO Biological Process	Regulation of cellular macromolecule biosynthetic process	73	PPP2R5B|HDAC10|DLX5|ISL1|MAPRE3|DUSP1|SNAI1|SOX9|SIRT2|RARA|BRD8|PHC2|TBX3|KAT7|EPC1|LUM|ITGA2|SAP30L|FOXN4|TERF2IP|WNT10B|ATOH1|UBTF|JUNB|PRKCB|FOS|CFLAR|KHDRBS1|NEUROG2|CDK5R1|RBM10|MAPK11|SARNP|CAMK2D|ERBB4|EYA1|CUX1|FLNA|BTRC|FMR1|FUBP1|DMAP1|DKK1|FOXO4|HNRNPR|TGFBR1|BAMBI|ID1|HNRNPK|PRKCZ|CHD3|FOXC1|MSX1|STAT4|TAGLN3|NR2F2|SOX10|GIGYF2|MAPK9|SMARCA4|MYT1L|EWSR1|ETV1|PBX1|HRAS|CDKN1C|EIF4G1|P…	2.31e-05
GO Biological Process	Negative regulation of developmental growth	10	SEMA3C|NRP1|CDK5R1|FGF13|MAPK11|SEMA4F|SEMA4B|RGS4|SPG20|SEMA3B	2.47e-05
GO Biological Process	Regulation of cell cycle	34	PPP2R5B|TSC2|CCL2|MAPRE3|DUSP1|SOX9|SIRT2|RARA|APC|TBX3|RRAGB|EPC1|FBXO7|WNT9A|CHMP4C|WNT10B|TUBA1A|JUNB|CASP3|CDK5R1|BTRC|FOXO4|TGFBR1|FOXC1|MSX1|NR2F2|DYNC1I2|GIGYF2|PBX1|HRAS|CDKN1C|EIF4G1|ADCYAP1|CHMP2A	2.91e-05
GO Biological Process	Pallium development	12	RARA|ATOH1|COL3A1|CASP3|CDK5R1|FGF13|SYNE2|CNTNAP2|FLNA|SUN2|TRA2B|SLIT2	3.36e-05
GO Biological Process	Embryonic organ development	19	DLX5|SNAI1|SOX9|RARA|TBX3|KDR|WNT9A|FOXN4|ATOH1|JUNB|EYA1|RSPO3|TGFBR1|FOXC1|MSX1|NR2F2|PBX1|TRA2B|YAP1	3.47e-05
GO Biological Process	Positive regulation of protein phosphorylation	30	CCL2|VTN|ISL1|MAPRE3|SOX9|MAPK8IP3|KDR|NRP1|ERBB3|GNG3|TERF2IP|CFLAR|CDK5R1|FGF13|MAPK8IP2|PLA2G6|MAPK11|ERBB4|ANXA2|FMR1|NRG3|DKK1|TGFBR1|PRKCZ|IGFBP3|KSR1|HRAS|EIF4G1|NTRK1|ADCYAP1	4.14e-05
GO Biological Process	Cell fate specification	9	ISL1|SOX9|APC|TBX3|NRP1|ATOH1|EYA1|MYT1L|APC2	4.44e-05
GO Biological Process	Cerebral cortex development	10	ATOH1|COL3A1|CDK5R1|FGF13|SYNE2|CNTNAP2|FLNA|SUN2|TRA2B|SLIT2	5.11e-05
GO Biological Process	Formation of primary germ layer	10	CHRD|MMP15|VTN|DUSP1|SNAI1|ITGA2|EYA1|COL6A1|DKK1|FOXC1	5.11e-05
GO Biological Process	Regulation of canonical Wnt signaling pathway	15	DLX5|ISL1|SOX9|APC|WNT10B|SOSTDC1|MAPK8IP2|KREMEN1|RSPO3|BTRC|DKK1|BAMBI|SOX10|APC2|YAP1	5.47e-05
GO Biological Process	Endocardial cushion development	7	ISL1|SNAI1|SOX9|ERBB3|DCHS1|MSX1|ROBO2	5.52e-05
GO Biological Process	Positive regulation of phosphorylation	31	CCL2|VTN|ISL1|MAPRE3|SOX9|MAPK8IP3|KDR|NRP1|ERBB3|GNG3|TERF2IP|CFLAR|CDK5R1|FGF13|MAPK8IP2|PLA2G6|MAPK11|ERBB4|ANXA2|VAV3|FMR1|NRG3|DKK1|TGFBR1|PRKCZ|IGFBP3|KSR1|HRAS|EIF4G1|NTRK1|ADCYAP1	5.6e-05
GO Biological Process	Regulation of transferase activity	30	TSC2|MAPRE3|DUSP1|MAPK8IP3|APC|KDR|FBXO7|ERBB3|GNG3|CASP3|CDK5R1|FGF13|MAPK8IP2|MAPK11|ERBB4|VAV3|BTRC|NRG3|DKK1|RGS3|TGFBR1|PRKCZ|NR2F2|KSR1|RGS4|HRAS|CDKN1C|PIK3R1|NTRK1|ADCYAP1	5.61e-05
GO Biological Process	Regulation of developmental growth	16	SPTBN4|SEMA3C|NRP1|CDK5R1|FGF13|MAPK11|ERBB4|SEMA4F|TGFBR1|FOXC1|SEMA4B|RGS4|SPG20|IST1|YAP1|SEMA3B	5.66e-05
GO Biological Process	Regulation of catabolic process	30	GABARAPL2|TSC2|SOX9|SIRT2|ATP6V1E1|APC|RRAGB|KDR|ATP6V0A1|FBXO7|ATP6V1C2|ATP6V0D1|WNT10B|ATP6V1G2|CASP3|CDK5R1|RBM10|ANXA2|ATP6V1H|BSCL2|FLNA|BTRC|FMR1|HNRNPR|GIGYF2|MAPK9|ATP6V0E2|EIF4G1|ATP6V0B|APC2	5.78e-05
GO Biological Process	Embryo development ending in birth or egg hatching	23	CHRD|TSC2|ISL1|SNAI1|SOX9|RARA|TBX3|SEMA3C|WNT9A|DCHS1|JUNB|CASP3|CDK5R1|EYA1|RSPO3|DKK1|TGFBR1|FOXC1|MSX1|NR2F2|SOX10|PBX1|APBA2	5.81e-05
GO Biological Process	Negative regulation of axon guidance	6	SEMA3C|NRP1|SEMA4F|SEMA4B|SLIT2|SEMA3B	5.81e-05
GO Biological Process	Positive regulation of protein metabolic process	41	CCL2|VTN|ISL1|MAPRE3|SOX9|SIRT2|MAPK8IP3|APC|KAT7|KDR|NRP1|ERBB3|GNG3|ITGA2|TERF2IP|CASP3|CFLAR|KHDRBS1|CDK5R1|FGF13|MAPK8IP2|PLA2G6|MAPK11|ERBB4|ANXA2|BTRC|FMR1|NRG3|DKK1|TGFBR1|HNRNPK|PRKCZ|IGFBP3|KSR1|MAPK9|HRAS|EIF4G1|NTRK1|IST1|APC2|ADCYAP1	6.45e-05
GO Biological Process	Positive regulation of phosphate metabolic process	32	CCL2|VTN|ISL1|MAPRE3|SOX9|MAPK8IP3|KDR|NRP1|ERBB3|GNG3|ITGA2|TERF2IP|CFLAR|CDK5R1|FGF13|MAPK8IP2|PLA2G6|MAPK11|ERBB4|ANXA2|VAV3|FMR1|NRG3|DKK1|TGFBR1|PRKCZ|IGFBP3|KSR1|HRAS|EIF4G1|NTRK1|ADCYAP1	6.83e-05
GO Biological Process	Aortic valve morphogenesis	6	SNAI1|SOX9|SLIT3|ELN|ROBO2|SLIT2	6.85e-05
GO Biological Process	Positive regulation of hydrolase activity	25	GABARAPL2|TSC2|CCL2|RGS8|PLCB2|NRP1|RHOC|ITGA2|MAPRE2|CFLAR|DYNC1I1|RGS7|PIP5K1A|RGS10|VAV3|RGS3|PRKCZ|DYNC1I2|RGS11|RGS4|HRAS|NTRK1|RGS5|APC2|ADCYAP1	6.85e-05
GO Biological Process	Regulation of hydrolase activity	34	GABARAPL2|PPP2R5B|TSC2|CCL2|VTN|LGALS3|RGS8|PLCB2|NRP1|WNT9A|RHOC|ITGA2|MAPRE2|CFLAR|DYNC1I1|CAMK2D|ANXA2|RGS7|PIP5K1A|RGS10|VAV3|RGS3|PRKCZ|IGFBP3|PTPRN2|DYNC1I2|RGS11|RGS4|HRAS|SLIT2|NTRK1|RGS5|APC2|ADCYAP1	6.85e-05
GO Biological Process	Regulation of autophagy	16	TSC2|SIRT2|ATP6V1E1|RRAGB|KDR|ATP6V0A1|FBXO7|ATP6V1C2|ATP6V0D1|ATP6V1G2|CASP3|CDK5R1|ATP6V1H|ATP6V0E2|EIF4G1|ATP6V0B	7.01e-05
GO Biological Process	Vasculature development	20	CCL2|TBX3|EPC1|KDR|SEMA3C|NRP1|JUNB|SCG2|COL3A1|EYA1|ANXA2|RSPO3|VAV3|TGFBR1|ID1|FOXC1|NR2F2|ROBO2|SLIT2|YAP1	7.31e-05
GO Biological Process	Behavior	21	GRP|SPTBN4|OLFM2|GNG8|FOS|CASP3|FGF13|MAPK8IP2|PLA2G6|KCND2|MMP17|CNTNAP2|DKK1|PRKCZ|GIGYF2|ETV1|EIF4G1|NTRK1|SPTBN2|APBA2|ADCYAP1	7.59e-05
GO Biological Process	Macromolecule localization	52	GABARAPL2|TSC2|SCG3|MAPRE3|SOX9|RTN2|MAPK8IP3|ATP6V1E1|RRAGB|SPTBN4|ATP6V0A1|OLFM2|NRP1|FBXO7|ATP6V1C2|ATP6V0D1|ITGA2|CHMP4C|DCHS1|TERF2IP|MAPRE2|ATP6V1G2|SCG2|PRKCB|COG4|CAMK2G|FGF13|SARNP|ANXA2|ATP6V1H|BSCL2|CNTNAP2|SYNE1|CADM3|PIP5K1A|FLNA|FMR1|ID1|PRKCZ|MSX1|PTPRN2|SUN2|MAPK9|ATP6V0E2|PIK3R1|KCNB2|ATP6V0B|REEP1|IST1|APBA2|ADCYAP1|CHMP2A	8.11e-05
GO Biological Process	Regulation of GTPase activity	19	TSC2|CCL2|RGS8|NRP1|MAPRE2|RGS7|PIP5K1A|RGS10|VAV3|RGS3|PTPRN2|RGS11|RGS4|HRAS|SLIT2|NTRK1|RGS5|APC2|ADCYAP1	8.45e-05
GO Biological Process	Negative regulation of metabolic process	61	GABARAPL2|HDAC10|TSC2|VTN|ISL1|DUSP1|SNAI1|SOX9|SIRT2|RARA|LGALS3|PHC2|APC|TBX3|KAT7|EPC1|KDR|FBXO7|WNT9A|SAP30L|TERF2IP|WNT10B|JUNB|CASP3|CFLAR|KHDRBS1|CDK5R1|RBM10|SLIT3|SARNP|ANXA2|CUX1|BSCL2|FLNA|BTRC|FMR1|DMAP1|DKK1|RGS3|FOXO4|HNRNPR|ID1|HNRNPK|PRKCZ|FOXC1|IGFBP3|MSX1|PIP5KL1|TAGLN3|NR2F2|SOX10|GIGYF2|SMARCA4|MYT1L|RGS4|HRAS|CDKN1C|EIF4G1|SLIT2|YAP1|SRRT	8.72e-05
GO Biological Process	Regulation of actin filament-based process	17	SPTBN4|NRP1|RHOC|CDK5R1|FGF13|CAMK2D|ELN|FLNA|SPTAN1|TGFBR1|ID1|RGS4|HRAS|STMN1|SLIT2|PIK3R1|SPTBN2	8.72e-05
GO Biological Process	Epithelial tube morphogenesis	15	TSC2|SOX9|RARA|TBX3|KDR|NRP1|FOXN4|DCHS1|SOSTDC1|CASP3|EYA1|BTRC|PBX1|SLIT2|YAP1	9.42e-05
GO Biological Process	Positive regulation of epithelial cell proliferation	12	DLX5|SOX9|AKT3|KDR|NRP1|SCG2|CFLAR|EYA1|TGFBR1|ID1|HRAS|YAP1	9.42e-05
GO Biological Process	Mesenchyme morphogenesis	7	ISL1|SNAI1|SOX9|DCHS1|FOXC1|MSX1|ROBO2	9.63e-05
GO Biological Process	Cardiac chamber morphogenesis	10	ISL1|RARA|TBX3|SEMA3C|NRP1|SLIT3|TGFBR1|FOXC1|ROBO2|SLIT2	0.0001
GO Biological Process	Positive regulation of protein modification process	33	CCL2|VTN|ISL1|MAPRE3|SOX9|MAPK8IP3|KAT7|KDR|NRP1|ERBB3|GNG3|TERF2IP|CFLAR|CDK5R1|FGF13|MAPK8IP2|PLA2G6|MAPK11|ERBB4|ANXA2|BTRC|FMR1|NRG3|DKK1|TGFBR1|PRKCZ|IGFBP3|KSR1|MAPK9|HRAS|EIF4G1|NTRK1|ADCYAP1	0.0001
GO Biological Process	Regulation of cell morphogenesis involved in differentiation	15	SEMA3C|NRP1|CDK5R1|FGF13|SEMA4F|CUX1|FLNA|ID1|POSTN|SEMA4B|SPG20|ROBO2|SLIT2|IST1|SEMA3B	0.0001
GO Biological Process	Regulation of cellular biosynthetic process	74	PPP2R5B|HDAC10|DLX5|ISL1|MAPRE3|DUSP1|SNAI1|SOX9|SIRT2|RARA|BRD8|PHC2|TBX3|KAT7|EPC1|LUM|ITGA2|SAP30L|FOXN4|TERF2IP|WNT10B|ATOH1|UBTF|JUNB|PRKCB|FOS|CFLAR|KHDRBS1|NEUROG2|CDK5R1|RBM10|PLA2G6|MAPK11|SARNP|CAMK2D|ERBB4|EYA1|CUX1|FLNA|BTRC|FMR1|FUBP1|DMAP1|DKK1|FOXO4|HNRNPR|TGFBR1|BAMBI|ID1|HNRNPK|PRKCZ|CHD3|FOXC1|MSX1|STAT4|TAGLN3|NR2F2|SOX10|GIGYF2|MAPK9|SMARCA4|MYT1L|EWSR1|ETV1|PBX1|HRAS|CDKN1C|E…	0.0001
GO Biological Process	Chordate embryonic development	22	CHRD|TSC2|ISL1|SNAI1|SOX9|RARA|TBX3|SEMA3C|WNT9A|DCHS1|JUNB|CASP3|EYA1|RSPO3|DKK1|TGFBR1|FOXC1|MSX1|NR2F2|SOX10|PBX1|APBA2	0.00011
GO Biological Process	Outflow tract morphogenesis	8	ISL1|RARA|TBX3|SEMA3C|NRP1|EYA1|ELN|ROBO2	0.00011
GO Biological Process	Branching morphogenesis of an epithelial tube	10	SOX9|TBX3|KDR|NRP1|DCHS1|EYA1|BTRC|PBX1|SLIT2|YAP1	0.00012
GO Biological Process	Cell-cell signaling	31	APC|TBX3|RGS8|PLCB2|NRP1|WNT9A|WNT10B|ACHE|SOSTDC1|CNIH2|CDK5R1|CAMK2G|FGF13|MAPK8IP2|KREMEN1|KCND2|GNG2|RSPO3|SEMA4F|KCNQ2|GRIN3A|RGS10|KCNC4|BTRC|DKK1|PTPRN2|APC2|APBA2|ADCYAP1|PLCG2|SEMA3B	0.00012
GO Biological Process	Modulation of chemical synaptic transmission	18	CCL2|RARA|ACHE|PRKCB|CNIH2|MAPK8IP2|PLA2G6|GRIN3A|KCNC4|FMR1|NRG3|DKK1|PRKCZ|RGS4|HRAS|NTRK1|APBA2|ADCYAP1	0.00012
GO Biological Process	Positive regulation of cellular component biogenesis	20	PPP2R5B|SOX9|LGALS3|APC|KDR|NRP1|RHOC|WNT10B|CDK5R1|DPYSL3|FLNA|FMR1|COL16A1|TGFBR1|ID1|MAPK9|HRAS|EIF4G1|NTRK1|CHMP2A	0.00012
GO Biological Process	Response to lipid	26	MMP15|CCL2|ISL1|SPARC|DUSP1|SOX9|RARA|WNT9A|ITGA2|WNT10B|JUNB|FOS|CASP3|CFLAR|SLIT3|GNG2|DKK1|TGFBR1|POSTN|NR2F2|SOX10|SLIT2|ADCYAP1|SAFB|YAP1|PLCG2	0.00012
GO Biological Process	Heart valve morphogenesis	7	SNAI1|SOX9|DCHS1|SLIT3|ELN|ROBO2|SLIT2	0.00013
GO Biological Process	Phosphate-containing compound metabolic process	46	PPP2R5B|CCL2|DUSP1|SOX9|MAPK8IP3|RARA|PLCB2|SPTBN4|AKT3|KDR|NRP1|ERBB3|ATP5H|ACHE|SCG2|SOSTDC1|PRKCB|ATP5S|CDK5R1|CAMK2G|FGF13|MAPK8IP2|PLA2G6|MAPK11|CAMK2D|ERBB4|EYA1|PIP5K1A|BTRC|SPTAN1|TGFBR1|PRKCZ|IGFBP3|PIP5KL1|PTPRN2|KSR1|ATP5J|MAPK9|PNPLA6|HRAS|MARK3|PIK3R1|NTRK1|SPTBN2|TJP2|PLCG2	0.00013
GO Biological Process	Regulation of cell morphogenesis	19	CCL2|SPARC|KDR|SEMA3C|NRP1|CDK5R1|FGF13|SEMA4F|CUX1|FLNA|BAMBI|ID1|POSTN|SEMA4B|SPG20|ROBO2|SLIT2|IST1|SEMA3B	0.00013
GO Biological Process	Regulation of protein-containing complex assembly	18	PPP2R5B|ISL1|MAPRE3|SIRT2|LGALS3|SPTBN4|RHOC|WNT10B|CDK5R1|ELN|SPTAN1|DKK1|PRKCZ|MAPK9|STMN1|EIF4G1|SLIT2|SPTBN2	0.00013
GO Biological Process	Regulation of transport	41	TSC2|CCL2|VTN|ISL1|RTN2|LGALS3|GRP|SPTBN4|NRP1|ERBB3|ITGA2|ACHE|PRKCB|CNIH2|KHDRBS1|CDK5R1|CAMK2G|KCNH8|MAPK8IP2|PLA2G6|KCND2|CAMK2D|ANXA2|KCNQ2|GRIN3A|KCNC4|FLNA|FMR1|DMAP1|DKK1|HNRNPK|ATP5J|RGS4|HRAS|PIK3R1|KCNB2|REEP1|APBA2|ADCYAP1|CHMP2A|PLCG2	0.00013
GO Biological Process	Blood vessel development	19	CCL2|TBX3|KDR|SEMA3C|NRP1|JUNB|SCG2|COL3A1|EYA1|ANXA2|RSPO3|VAV3|TGFBR1|ID1|FOXC1|NR2F2|ROBO2|SLIT2|YAP1	0.00014
GO Biological Process	Positive regulation of GTPase activity	17	TSC2|CCL2|RGS8|NRP1|MAPRE2|RGS7|PIP5K1A|RGS10|VAV3|RGS3|RGS11|RGS4|HRAS|NTRK1|RGS5|APC2|ADCYAP1	0.00014
GO Biological Process	Cell adhesion	27	APLP1|CCL2|VTN|SOX9|APC|CDH10|CDH6|NRP1|CDH15|ITGA2|DCHS1|ACHE|COL3A1|CDK5R1|ANXA2|CNTNAP2|COL6A1|CADM3|PIP5K1A|FLNA|COL16A1|ID1|POSTN|ACAN|BCAR1|ROBO2|TJP2	0.00015
GO Biological Process	Negative regulation of nucleobase-containing compound metabolic process	37	HDAC10|ISL1|DUSP1|SNAI1|SOX9|SIRT2|RARA|PHC2|TBX3|KAT7|EPC1|SAP30L|TERF2IP|WNT10B|JUNB|KHDRBS1|CDK5R1|RBM10|SARNP|CUX1|FLNA|BTRC|FMR1|DMAP1|DKK1|FOXO4|ID1|HNRNPK|FOXC1|MSX1|TAGLN3|NR2F2|SOX10|SMARCA4|MYT1L|CDKN1C|YAP1	0.00015
GO Biological Process	Negative regulation of protein phosphorylation	17	TSC2|DUSP1|SIRT2|APC|FBXO7|TERF2IP|CASP3|DKK1|RGS3|PRKCZ|IGFBP3|PIP5KL1|NR2F2|RGS4|CDKN1C|EIF4G1|SLIT2	0.00015
GO Biological Process	Positive regulation of intracellular signal transduction	29	CCL2|SOX9|MAPK8IP3|RRAGB|KDR|NRP1|ERBB3|RHOC|GNG3|TERF2IP|MAPRE2|COL3A1|PRKCB|CFLAR|MAPK8IP2|PLA2G6|MAPK11|ERBB4|FLNA|DKK1|TGFBR1|PRKCZ|IGFBP3|MSX1|KSR1|HRAS|PIK3R1|NTRK1|ADCYAP1	0.00015
GO Biological Process	Regulation of gene expression	82	PPP2R5B|HDAC10|DLX5|ISL1|MAPRE3|SNAI1|SOX9|SIRT2|RARA|BRD8|PHC2|TBX3|KAT7|EPC1|KDR|LUM|ERBB3|ITGA2|SAP30L|FOXN4|TERF2IP|WNT10B|ATOH1|UBTF|JUNB|PRKCB|FOS|CFLAR|KHDRBS1|NEUROG2|CDK5R1|RBM10|SLIT3|MAPK11|SARNP|CAMK2D|TAF1A|ERBB4|EYA1|CUX1|FLNA|BTRC|FMR1|FUBP1|DMAP1|DKK1|FOXO4|HNRNPR|TGFBR1|BAMBI|ID1|HNRNPK|PRKCZ|POSTN|CHD3|FOXC1|MSX1|STAT4|TAGLN3|NR2F2|SOX10|GIGYF2|MAPK9|SMARCA4|MYT1L|EWSR1|HNRNPF|E…	0.00015
GO Biological Process	Regulation of protein kinase activity	25	TSC2|MAPRE3|DUSP1|MAPK8IP3|APC|FBXO7|ERBB3|GNG3|CASP3|CDK5R1|FGF13|MAPK8IP2|MAPK11|NRG3|DKK1|RGS3|TGFBR1|PRKCZ|NR2F2|KSR1|RGS4|HRAS|CDKN1C|NTRK1|ADCYAP1	0.00015
GO Biological Process	Endocardial cushion morphogenesis	6	ISL1|SNAI1|SOX9|DCHS1|MSX1|ROBO2	0.00016
GO Biological Process	Luteolysis	4	CASP3|SLIT3|ROBO2|SLIT2	0.00016
GO Biological Process	Negative regulation of cellular macromolecule biosynthetic process	36	HDAC10|ISL1|DUSP1|SNAI1|SOX9|SIRT2|RARA|PHC2|TBX3|KAT7|EPC1|SAP30L|WNT10B|JUNB|KHDRBS1|CDK5R1|RBM10|SARNP|CUX1|FLNA|BTRC|FMR1|DMAP1|DKK1|FOXO4|HNRNPR|ID1|FOXC1|MSX1|TAGLN3|NR2F2|SOX10|GIGYF2|SMARCA4|MYT1L|CDKN1C	0.00016
GO Biological Process	Negative regulation of macromolecule biosynthetic process	37	HDAC10|ISL1|DUSP1|SNAI1|SOX9|SIRT2|RARA|PHC2|TBX3|KAT7|EPC1|SAP30L|WNT10B|JUNB|KHDRBS1|CDK5R1|RBM10|SARNP|CUX1|FLNA|BTRC|FMR1|DMAP1|DKK1|FOXO4|HNRNPR|ID1|FOXC1|MSX1|TAGLN3|NR2F2|SOX10|GIGYF2|SMARCA4|MYT1L|CDKN1C|YAP1	0.00016
GO Biological Process	Negative regulation of response to external stimulus	16	CCL2|VTN|ISL1|DUSP1|SIRT2|SEMA3C|NRP1|KREMEN1|ANXA2|SEMA4F|GRIN3A|SEMA4B|ROBO2|SLIT2|ADCYAP1|SEMA3B	0.00016
GO Biological Process	Positive regulation of cell development	20	PPP2R5B|SIRT2|RARA|SEMA3C|NRP1|ATOH1|CFLAR|DPYSL3|CUX1|FLNA|FMR1|DKK1|SOX10|EIF4G1|ROBO2|SLIT2|NTRK1|IST1|ADCYAP1|SRRT	0.00016
GO Biological Process	Telencephalon cell migration	7	SLIT1|CDK5R1|FGF13|SYNE2|NRG3|SUN2|SLIT2	0.00019
GO Biological Process	Cellular response to peptide	15	ATP6V1E1|APC|ATP6V0A1|ATP6V1C2|ATP6V0D1|ATP6V1G2|CFLAR|ATP6V1H|FOXO4|ID1|PRKCZ|BCAR1|ATP6V0E2|PIK3R1|ATP6V0B	0.0002
GO Biological Process	Negative regulation of RNA metabolic process	35	HDAC10|ISL1|SNAI1|SOX9|SIRT2|RARA|PHC2|TBX3|KAT7|EPC1|SAP30L|WNT10B|JUNB|KHDRBS1|CDK5R1|RBM10|SARNP|CUX1|FLNA|BTRC|FMR1|DMAP1|DKK1|FOXO4|ID1|HNRNPK|FOXC1|MSX1|TAGLN3|NR2F2|SOX10|SMARCA4|MYT1L|CDKN1C|YAP1	0.0002
GO Biological Process	Axon extension involved in axon guidance	4	NRP1|SLIT1|SLIT3|SLIT2	0.00023
GO Biological Process	Negative regulation of biosynthetic process	38	HDAC10|ISL1|DUSP1|SNAI1|SOX9|SIRT2|RARA|PHC2|TBX3|KAT7|EPC1|SAP30L|WNT10B|JUNB|CFLAR|KHDRBS1|CDK5R1|RBM10|SARNP|CUX1|FLNA|BTRC|FMR1|DMAP1|DKK1|FOXO4|HNRNPR|ID1|FOXC1|MSX1|TAGLN3|NR2F2|SOX10|GIGYF2|SMARCA4|MYT1L|CDKN1C|YAP1	0.00023
GO Biological Process	Negative regulation of cell cycle	20	PPP2R5B|CCL2|DUSP1|APC|RRAGB|EPC1|FBXO7|WNT9A|CHMP4C|WNT10B|CASP3|FOXO4|TGFBR1|FOXC1|NR2F2|GIGYF2|HRAS|CDKN1C|ADCYAP1|CHMP2A	0.00023
GO Biological Process	Negative regulation of transcription by RNA polymerase II	26	HDAC10|ISL1|SNAI1|SOX9|SIRT2|RARA|TBX3|EPC1|SAP30L|WNT10B|JUNB|KHDRBS1|RBM10|SARNP|CUX1|DMAP1|DKK1|FOXO4|ID1|FOXC1|MSX1|TAGLN3|NR2F2|SOX10|SMARCA4|MYT1L	0.00023
GO Biological Process	Muscle tissue development	14	ISL1|SOX9|RARA|TBX3|SEMA3C|WNT10B|COL3A1|FOS|CFLAR|EYA1|ELN|TGFBR1|FOXC1|NR2F2	0.00024
GO Biological Process	Semaphorin-plexin signaling pathway	6	SEMA3C|NRP1|SEMA4F|FLNA|SEMA4B|SEMA3B	0.00024
GO Biological Process	Regulation of extent of cell growth	9	SEMA3C|NRP1|CDK5R1|FGF13|SEMA4F|SEMA4B|SPG20|IST1|SEMA3B	0.00025
GO Biological Process	Response to peptide	18	SPARC|ATP6V1E1|APC|KAT7|ATP6V0A1|ATP6V1C2|ATP6V0D1|ATP6V1G2|CFLAR|ATP6V1H|FOXO4|ID1|PRKCZ|STAT4|BCAR1|ATP6V0E2|PIK3R1|ATP6V0B	0.00025
GO Biological Process	Muscle structure development	18	ISL1|SOX9|RARA|TBX3|EPC1|WNT10B|COL3A1|FOS|CASP3|CFLAR|ELN|SYNE1|FOXO4|TGFBR1|FOXC1|MSX1|NR2F2|ETV1	0.00026
GO Biological Process	Positive regulation of neurogenesis	18	PPP2R5B|RARA|NRP1|ATOH1|CFLAR|DPYSL3|CUX1|FLNA|FMR1|DKK1|SOX10|EIF4G1|ROBO2|SLIT2|NTRK1|IST1|ADCYAP1|SRRT	0.00026
GO Biological Process	Limb development	11	DLX5|SOX9|RARA|TBX3|SEMA3C|WNT9A|KREMEN1|DKK1|MSX1|NR2F2|PBX1	0.00027
GO Biological Process	Regulation of G protein-coupled receptor signaling pathway	10	APLP1|GRP|RGS10|RGS3|GNG4|RGS11|RGS4|STMN1|RGS5|ADCYAP1	0.00027
GO Biological Process	Negative regulation of nucleic acid-templated transcription	33	HDAC10|ISL1|SNAI1|SOX9|SIRT2|RARA|PHC2|TBX3|KAT7|EPC1|SAP30L|WNT10B|JUNB|KHDRBS1|CDK5R1|RBM10|SARNP|CUX1|FLNA|BTRC|DMAP1|DKK1|FOXO4|ID1|FOXC1|MSX1|TAGLN3|NR2F2|SOX10|SMARCA4|MYT1L|CDKN1C|YAP1	0.00028
GO Biological Process	Ureteric bud development	8	SOX9|RARA|DCHS1|EYA1|FOXC1|PBX1|ROBO2|SLIT2	0.00028
GO Biological Process	Response to wounding	19	ISL1|SPARC|MAPK8IP3|KDR|NRP1|ERBB3|RHOC|ITGA2|COL3A1|PRKCB|CASP3|GNG2|DPYSL3|FLNA|VAV3|TGFBR1|PIK3R1|NTRK1|PLCG2	0.00029
GO Biological Process	Sex differentiation	13	SOX9|RARA|TBX3|CASP3|SLIT3|FLNA|TGFBR1|FOXC1|PBX1|ROBO2|SLIT2|NTRK1|ADCYAP1	0.00029
GO Biological Process	Negative regulation of transcription, DNA-templated	32	HDAC10|ISL1|SNAI1|SOX9|SIRT2|RARA|PHC2|TBX3|KAT7|EPC1|SAP30L|WNT10B|JUNB|KHDRBS1|CDK5R1|RBM10|SARNP|CUX1|FLNA|BTRC|DMAP1|DKK1|FOXO4|ID1|FOXC1|MSX1|TAGLN3|NR2F2|SOX10|SMARCA4|MYT1L|CDKN1C	0.00032
GO Biological Process	Regulation of actin cytoskeleton organization	15	SPTBN4|NRP1|RHOC|CDK5R1|ELN|FLNA|SPTAN1|TGFBR1|ID1|RGS4|HRAS|STMN1|SLIT2|PIK3R1|SPTBN2	0.00032
GO Biological Process	Regulation of chemotaxis	12	CCL2|DUSP1|KDR|SEMA3C|NRP1|ITGA2|SCG2|SEMA4F|SEMA4B|ROBO2|SLIT2|SEMA3B	0.00032
GO Biological Process	Regulation of smooth muscle cell migration	7	VTN|NRP1|ITGA2|FOXO4|POSTN|IGFBP3|SLIT2	0.00032
GO Biological Process	Monovalent inorganic cation transport	17	ATP6V1E1|ATP6V0A1|ATP6V1C2|ATP6V0D1|ATP5H|ATP6V1G2|ATP5S|FGF13|KCNH8|KCND2|KCNQ2|ATP6V1H|KCNC4|ATP5J|ATP6V0E2|KCNB2|ATP6V0B	0.00033
GO Biological Process	Negative regulation of cellular biosynthetic process	37	HDAC10|ISL1|DUSP1|SNAI1|SOX9|SIRT2|RARA|PHC2|TBX3|KAT7|EPC1|SAP30L|WNT10B|JUNB|KHDRBS1|CDK5R1|RBM10|SARNP|CUX1|FLNA|BTRC|FMR1|DMAP1|DKK1|FOXO4|HNRNPR|ID1|FOXC1|MSX1|TAGLN3|NR2F2|SOX10|GIGYF2|SMARCA4|MYT1L|CDKN1C|YAP1	0.00033
GO Biological Process	Response to peptide hormone	16	SPARC|ATP6V1E1|APC|ATP6V0A1|ATP6V1C2|ATP6V0D1|ATP6V1G2|CFLAR|ATP6V1H|FOXO4|PRKCZ|STAT4|BCAR1|ATP6V0E2|PIK3R1|ATP6V0B	0.00033
GO Biological Process	Cell cycle process	27	STAG2|MAPRE3|DUSP1|ACTR10|APC|RRAGB|WNT9A|RHOC|CHMP4C|MAPRE2|WNT10B|TUBA1A|PRKCB|KHDRBS1|FLNA|BTRC|FOXO4|TGFBR1|CHD3|DYNC1I2|SUN2|GIGYF2|HRAS|STMN1|CDKN1C|IST1|CHMP2A	0.00034
GO Biological Process	Regulation of axonogenesis	11	SEMA3C|NRP1|CDK5R1|FGF13|SEMA4F|SEMA4B|SPG20|ROBO2|SLIT2|IST1|SEMA3B	0.00034
GO Biological Process	Regulation of cellular catabolic process	25	GABARAPL2|TSC2|SIRT2|ATP6V1E1|RRAGB|KDR|ATP6V0A1|FBXO7|ATP6V1C2|ATP6V0D1|WNT10B|ATP6V1G2|CASP3|CDK5R1|RBM10|ANXA2|ATP6V1H|BTRC|FMR1|HNRNPR|GIGYF2|MAPK9|ATP6V0E2|EIF4G1|ATP6V0B	0.00043
GO Biological Process	Regulation of phosphatidylinositol 3-kinase signaling	9	PPP2R5B|TSC2|SOX9|KDR|ERBB3|ERBB4|PIP5K1A|PIK3R1|NTRK1	0.00044
GO Biological Process	Regulation of actin filament organization	13	SPTBN4|NRP1|RHOC|ELN|FLNA|SPTAN1|TGFBR1|ID1|RGS4|STMN1|SLIT2|PIK3R1|SPTBN2	0.00046
GO Biological Process	Negative regulation of axon extension	6	SEMA3C|NRP1|CDK5R1|SEMA4F|SEMA4B|SEMA3B	0.00047
GO Biological Process	Blood vessel morphogenesis	16	CCL2|KDR|NRP1|JUNB|SCG2|COL3A1|EYA1|ANXA2|RSPO3|VAV3|TGFBR1|ID1|FOXC1|NR2F2|SLIT2|YAP1	0.00051
GO Biological Process	Negative regulation of axon extension involved in axon guidance	5	SEMA3C|NRP1|SEMA4F|SEMA4B|SEMA3B	0.00053
GO Biological Process	Positive regulation of cell death	22	CCL2|DUSP1|SIRT2|APC|WNT10B|FOS|CASP3|CFLAR|CDK5R1|RBM10|PLA2G6|CAMK2D|VAV3|DKK1|TGFBR1|IGFBP3|MSX1|PIP5KL1|MAPK9|EIF4G1|SLIT2|NTRK1	0.00053
GO Biological Process	Cytoskeleton organization	29	STAG2|CCL2|MAPRE3|SOX9|ACTR10|SPTBN4|NRP1|MAPRE2|TUBA1A|TUBA1C|CFLAR|CDK5R1|FGF13|CLIP4|DPYSL3|SYNE2|ELN|SYNE1|PIP5K1A|FLNA|SPTAN1|PRKCZ|CHD3|SUN2|BCAR1|STMN1|MARK3|SPTBN2|APC2	0.00055
GO Biological Process	Positive regulation of cellular protein metabolic process	37	CCL2|VTN|ISL1|MAPRE3|SOX9|SIRT2|MAPK8IP3|KAT7|KDR|NRP1|ERBB3|GNG3|ITGA2|TERF2IP|CFLAR|KHDRBS1|CDK5R1|FGF13|MAPK8IP2|PLA2G6|MAPK11|ERBB4|ANXA2|BTRC|FMR1|NRG3|DKK1|TGFBR1|PRKCZ|IGFBP3|KSR1|MAPK9|HRAS|EIF4G1|NTRK1|IST1|ADCYAP1	0.00056
GO Biological Process	Sensory organ development	19	DLX5|SPARC|SOX9|RARA|NRP1|WNT9A|FOXN4|DCHS1|GNG8|WNT10B|ATOH1|ACHE|EYA1|TGFBR1|FOXC1|MSX1|SMARCA4|PBX1|PROM1	0.00057
GO Biological Process	Mesoderm morphogenesis	7	CHRD|SNAI1|TBX3|ITGA2|EYA1|DKK1|FOXC1	0.00058
GO Biological Process	Positive regulation of transcription by RNA polymerase II	31	PPP2R5B|DLX5|ISL1|SOX9|SIRT2|RARA|BRD8|TBX3|KAT7|EPC1|LUM|WNT10B|ATOH1|JUNB|FOS|EYA1|FUBP1|FOXO4|HNRNPK|FOXC1|MSX1|STAT4|SOX10|SMARCA4|ETV1|PBX1|HRAS|PIK3R1|ADCYAP1|SAFB|YAP1	0.00058
GO Biological Process	Regulation of cellular response to growth factor stimulus	13	PPP2R5B|CHRD|VTN|SOSTDC1|PRKCB|CFLAR|DKK1|TGFBR1|BAMBI|MSX1|CDKN1C|SPG20|SLIT2	0.00058
GO Biological Process	Vascular endothelial growth factor receptor signaling pathway	7	KDR|NRP1|MAPK11|VAV3|FOXC1|BCAR1|PIK3R1	0.00058
GO Biological Process	Regulation of anatomical structure size	18	SPTBN4|SEMA3C|NRP1|CDK5R1|FGF13|PLA2G6|SEMA4F|ELN|VAV3|SPTAN1|FOXC1|SEMA4B|SPG20|SLIT2|SPTBN2|IST1|ADCYAP1|SEMA3B	0.00062
GO Biological Process	Collagen fibril organization	6	LUM|COL3A1|ANXA2|TGFBR1|FOXC1|ACAN	0.00063
GO Biological Process	Kidney epithelium development	9	SOX9|RARA|DCHS1|EYA1|FOXC1|PBX1|ROBO2|SLIT2|PROM1	0.00064
GO Biological Process	Reproductive structure development	16	SNAI1|SOX9|RARA|TBX3|JUNB|CASP3|SLIT3|RSPO3|FLNA|TGFBR1|FOXC1|NR2F2|ROBO2|SLIT2|NTRK1|ADCYAP1	0.00065
GO Biological Process	Response to steroid hormone	14	ISL1|SPARC|DUSP1|RARA|FOS|CASP3|CFLAR|SLIT3|NR2F2|SOX10|SLIT2|ADCYAP1|SAFB|YAP1	0.00066
GO Biological Process	Negative regulation of epithelial cell proliferation	9	CCL2|ISL1|SPARC|SOX9|WNT10B|SCG2|TGFBR1|NR2F2|CDKN1C	0.00067
GO Biological Process	Regulation of protein serine/threonine kinase activity	18	MAPRE3|DUSP1|MAPK8IP3|APC|FBXO7|GNG3|CASP3|CDK5R1|MAPK11|DKK1|RGS3|TGFBR1|NR2F2|KSR1|RGS4|HRAS|CDKN1C|NTRK1	0.00069
GO Biological Process	Hepatocyte growth factor receptor signaling pathway	4	SIRT2|NRP1|BCAR1|STMN1	0.0007
GO Biological Process	Olfactory bulb interneuron differentiation	4	DLX5|ERBB4|ROBO2|SLIT2	0.0007
GO Biological Process	Outflow tract septum morphogenesis	5	ISL1|RARA|SEMA3C|NRP1|ROBO2	0.0007
GO Biological Process	Gonad development	11	SOX9|RARA|CASP3|SLIT3|FLNA|TGFBR1|FOXC1|ROBO2|SLIT2|NTRK1|ADCYAP1	0.00072
GO Biological Process	Inorganic cation transmembrane transport	20	ATP6V1E1|PLCB2|ATP6V0A1|ATP6V1C2|ATP6V0D1|ATP5H|ATP6V1G2|ATP5S|KCNH8|KCND2|ANXA2|KCNQ2|ATP6V1H|GRIN3A|KCNC4|ATP5J|ATP6V0E2|KCNB2|ATP6V0B|PLCG2	0.00072
GO Biological Process	Positive regulation of neuron differentiation	15	PPP2R5B|RARA|NRP1|ATOH1|CFLAR|DPYSL3|CUX1|FMR1|DKK1|EIF4G1|ROBO2|SLIT2|NTRK1|IST1|ADCYAP1	0.00072
GO Biological Process	Negative regulation of protein-containing complex assembly	9	ISL1|SIRT2|SPTBN4|SPTAN1|DKK1|PRKCZ|STMN1|SLIT2|SPTBN2	0.00073
GO Biological Process	Regionalization	14	CHRD|ISL1|SNAI1|TBX3|SEMA3C|NRP1|FOXN4|DKK1|TGFBR1|FOXC1|MSX1|NR2F2|PBX1|TRA2B	0.00073
GO Biological Process	Regulation of striated muscle tissue development	9	SIRT2|ERBB3|WNT10B|MAPK11|ERBB4|DKK1|TGFBR1|RGS4|YAP1	0.00073
GO Biological Process	Apoptotic process involved in luteolysis	3	SLIT3|ROBO2|SLIT2	0.00076
GO Biological Process	Negative regulation of protein metabolic process	28	GABARAPL2|TSC2|VTN|DUSP1|SIRT2|RARA|LGALS3|APC|FBXO7|WNT9A|TERF2IP|CASP3|CFLAR|ANXA2|FLNA|FMR1|DKK1|RGS3|HNRNPR|PRKCZ|IGFBP3|PIP5KL1|NR2F2|GIGYF2|RGS4|CDKN1C|EIF4G1|SLIT2	0.00084
GO Biological Process	Regulation of cellular component size	15	SPTBN4|SEMA3C|NRP1|CDK5R1|FGF13|SEMA4F|ELN|VAV3|SPTAN1|SEMA4B|SPG20|SLIT2|SPTBN2|IST1|SEMA3B	0.00084
GO Biological Process	Negative regulation of gene expression	42	HDAC10|ISL1|SNAI1|SOX9|SIRT2|RARA|PHC2|TBX3|KAT7|EPC1|KDR|SAP30L|WNT10B|JUNB|KHDRBS1|CDK5R1|RBM10|SLIT3|SARNP|CUX1|FLNA|BTRC|FMR1|DMAP1|DKK1|FOXO4|HNRNPR|ID1|HNRNPK|FOXC1|MSX1|TAGLN3|NR2F2|SOX10|GIGYF2|SMARCA4|MYT1L|HRAS|CDKN1C|EIF4G1|YAP1|SRRT	0.00087
GO Biological Process	Negative regulation of molecular function	29	TSC2|VTN|DUSP1|LGALS3|APC|FBXO7|WNT9A|CASP3|CFLAR|CAMK2D|ANXA2|FLNA|BTRC|FMR1|DKK1|RGS3|HNRNPR|ID1|PRKCZ|MSX1|PTPRN2|NR2F2|RGS4|PBX1|HRAS|STMN1|CDKN1C|SLIT2|ADCYAP1	0.0009
GO Biological Process	Negative regulation of cyclin-dependent protein serine/threonine kinase activity	5	APC|FBXO7|CASP3|NR2F2|CDKN1C	0.00091
GO Biological Process	Negative regulation of cellular protein metabolic process	27	GABARAPL2|TSC2|VTN|DUSP1|SIRT2|RARA|LGALS3|APC|FBXO7|WNT9A|TERF2IP|CASP3|CFLAR|ANXA2|FMR1|DKK1|RGS3|HNRNPR|PRKCZ|IGFBP3|PIP5KL1|NR2F2|GIGYF2|RGS4|CDKN1C|EIF4G1|SLIT2	0.00093
GO Biological Process	Cellular response to organic cyclic compound	18	APLP1|CCL2|ISL1|SIRT2|RARA|ITGA2|WNT10B|CASP3|CFLAR|GNG2|FLNA|BTRC|ID1|NR2F2|SOX10|ADCYAP1|SAFB|YAP1	0.00095
GO Biological Process	Regulation of DNA-binding transcription factor activity	16	PPP2R5B|TERF2IP|WNT10B|PRKCB|FOS|CFLAR|NEUROG2|MAPK11|FLNA|BTRC|ID1|PRKCZ|MAPK9|SMARCA4|PBX1|NTRK1	0.00097
GO Biological Process	Positive regulation of cell projection organization	15	PPP2R5B|APC|NRP1|ITGA2|CFLAR|DPYSL3|CUX1|FMR1|TGFBR1|HRAS|ROBO2|SLIT2|NTRK1|IST1|ADCYAP1	0.001
GO Biological Process	Epithelial cell fate commitment	4	RARA|NRP1|ATOH1|NR2F2	0.0011
GO Biological Process	Microtubule cytoskeleton organization	17	STAG2|MAPRE3|ACTR10|MAPRE2|TUBA1A|TUBA1C|CDK5R1|FGF13|CLIP4|SYNE2|FLNA|PRKCZ|CHD3|SUN2|STMN1|MARK3|APC2	0.0011
GO Biological Process	Regulation of vesicle-mediated transport	18	TSC2|CCL2|VTN|LGALS3|NRP1|ITGA2|PRKCB|CDK5R1|MAPK8IP2|PLA2G6|ANXA2|GRIN3A|FMR1|DKK1|HNRNPK|APBA2|CHMP2A|PLCG2	0.0013
GO Biological Process	Establishment of localization	74	GABARAPL2|TSC2|SCG3|APLP1|VTN|SPARC|RTN2|MAPK8IP3|ATP6V1E1|RARA|ACTR10|LGALS3|TBX3|PLCB2|SPTBN4|ATP6V0A1|OLFM2|NRP1|SLIT1|FBXO7|ATP6V1C2|ATP6V0D1|ITGA2|CHMP4C|TUBA1A|TUBA1C|ATP5H|ATP6V1G2|ACHE|SCG2|PRKCB|ATP5S|CNIH2|COG4|CAMK2G|DYNC1I1|FGF13|KCNH8|MAPK8IP2|PLA2G6|KCND2|SARNP|ERBB4|ANXA2|SYNE2|KCNQ2|ATP6V1H|CUX1|GRIN3A|PIP5K1A|KCNC4|FLNA|VAV3|FMR1|SPTAN1|PRKCZ|PTPRN2|DYNC1I2|SUN2|ATP5J|HRAS|ATP6V0…	0.0014
GO Biological Process	Olfactory bulb development	5	DLX5|SLIT1|ERBB4|ROBO2|SLIT2	0.0014
GO Biological Process	Positive regulation of epithelial cell migration	9	SPARC|SOX9|AKT3|KDR|NRP1|ITGA2|MAPRE2|BCAR1|PLCG2	0.0014
GO Biological Process	Regulation of cardiac muscle tissue development	7	ERBB3|MAPK11|ERBB4|DKK1|TGFBR1|RGS4|YAP1	0.0014
GO Biological Process	Regulation of cell size	10	SEMA3C|NRP1|CDK5R1|FGF13|SEMA4F|VAV3|SEMA4B|SPG20|IST1|SEMA3B	0.0014
GO Biological Process	Response to glucocorticoid	9	ISL1|SPARC|DUSP1|FOS|CASP3|CFLAR|SLIT3|SLIT2|ADCYAP1	0.0014
GO Biological Process	Microtubule-based process	21	STAG2|MAPRE3|MAPK8IP3|ACTR10|MAPRE2|TUBA1A|TUBA1C|CDK5R1|DYNC1I1|FGF13|CLIP4|SYNE2|FLNA|PRKCZ|CHD3|DYNC1I2|SUN2|STMN1|MARK3|KIF21B|APC2	0.0016
GO Biological Process	Mitotic cell cycle process	19	STAG2|ACTR10|APC|WNT9A|RHOC|CHMP4C|WNT10B|TUBA1A|PRKCB|KHDRBS1|FLNA|BTRC|FOXO4|DYNC1I2|SUN2|GIGYF2|HRAS|STMN1|CHMP2A	0.0016
GO Biological Process	Negative regulation of phosphate metabolic process	18	TSC2|DUSP1|SIRT2|LGALS3|APC|FBXO7|TERF2IP|CASP3|DKK1|RGS3|PRKCZ|IGFBP3|PIP5KL1|NR2F2|RGS4|CDKN1C|EIF4G1|SLIT2	0.0016
GO Biological Process	Regulation of epithelial cell migration	11	SPARC|SOX9|AKT3|KDR|NRP1|ITGA2|MAPRE2|NR2F2|BCAR1|SLIT2|PLCG2	0.0016
GO Biological Process	Regulation of MAPK cascade	21	CCL2|DUSP1|MAPK8IP3|KDR|NRP1|GNG3|CFLAR|MAPK8IP2|MAPK11|ERBB4|DKK1|RGS3|TGFBR1|ID1|PRKCZ|IGFBP3|KSR1|RGS4|HRAS|NTRK1|ADCYAP1	0.0016
GO Biological Process	Developmental growth involved in morphogenesis	8	SOX9|NRP1|SLIT1|SLIT3|PRKCZ|POSTN|SLIT2|YAP1	0.0017
GO Biological Process	Kidney development	12	SOX9|RARA|NRP1|DCHS1|EYA1|MMP17|TGFBR1|FOXC1|PBX1|ROBO2|SLIT2|PROM1	0.0017
GO Biological Process	Regulation of microtubule polymerization or depolymerization	7	MAPRE3|APC|MAPRE2|CDK5R1|FGF13|STMN1|APC2	0.0017
GO Biological Process	Transport	72	GABARAPL2|TSC2|SCG3|APLP1|VTN|SPARC|RTN2|MAPK8IP3|ATP6V1E1|RARA|ACTR10|LGALS3|TBX3|PLCB2|SPTBN4|ATP6V0A1|OLFM2|NRP1|SLIT1|FBXO7|ATP6V1C2|ATP6V0D1|CHMP4C|TUBA1A|TUBA1C|ATP5H|ATP6V1G2|ACHE|SCG2|PRKCB|ATP5S|CNIH2|COG4|CAMK2G|DYNC1I1|FGF13|KCNH8|MAPK8IP2|PLA2G6|KCND2|SARNP|ERBB4|ANXA2|SYNE2|KCNQ2|ATP6V1H|CUX1|GRIN3A|PIP5K1A|KCNC4|FLNA|VAV3|FMR1|SPTAN1|PRKCZ|PTPRN2|DYNC1I2|SUN2|ATP5J|HRAS|ATP6V0E2|DCT…	0.0017
GO Biological Process	Mesoderm development	8	CHRD|SNAI1|TBX3|ITGA2|EYA1|DKK1|FOXC1|YAP1	0.0018
GO Biological Process	Negative regulation of cytoskeleton organization	9	APC|SPTBN4|FGF13|SPTAN1|STMN1|SLIT2|SPTBN2|APC2|CHMP2A	0.0018
GO Biological Process	Positive regulation of kinase activity	19	MAPRE3|MAPK8IP3|KDR|ERBB3|GNG3|CDK5R1|FGF13|MAPK8IP2|MAPK11|ERBB4|VAV3|NRG3|DKK1|TGFBR1|PRKCZ|KSR1|HRAS|NTRK1|ADCYAP1	0.0019
GO Biological Process	Response to alcohol	11	SPARC|RARA|FOS|SLIT3|GNG2|GRIN3A|DMAP1|TGFBR1|RGS4|SLIT2|ADCYAP1	0.0019
GO Biological Process	Regulation of cellular response to stress	21	HDAC10|DUSP1|SNAI1|MAPK8IP3|KAT7|AKT3|FBXO7|TERF2IP|CAMK2G|MAPK8IP2|KREMEN1|CAMK2D|EYA1|USP1|FMR1|DKK1|HNRNPK|MSX1|HRAS|EIF4G1|PIK3R1	0.002
GO Biological Process	Cell junction assembly	12	APC|CDH10|CDH6|RHOC|CDH15|ITGA2|ACHE|FGF13|ERBB4|PIP5K1A|FLNA|SPTBN2	0.0022
GO Biological Process	Striated muscle tissue development	12	ISL1|RARA|TBX3|SEMA3C|WNT10B|FOS|CFLAR|EYA1|ELN|TGFBR1|FOXC1|NR2F2	0.0022
GO Biological Process	Transmembrane receptor protein serine/threonine kinase signaling pathway	10	CHRD|DLX5|COL3A1|SOSTDC1|FOS|TGFBR1|BAMBI|ID1|PRKCZ|MSX1	0.0022
GO Biological Process	Developmental cell growth	7	SOX9|NRP1|SLIT1|SLIT3|PRKCZ|POSTN|SLIT2	0.0024
GO Biological Process	Skeletal system morphogenesis	11	DLX5|SOX9|RARA|WNT9A|WNT10B|EYA1|COL6A1|TGFBR1|FOXC1|MSX1|ACAN	0.0024
GO Biological Process	Mitotic cell cycle	20	STAG2|ACTR10|APC|WNT9A|RHOC|CHMP4C|WNT10B|TUBA1A|TUBA1C|PRKCB|KHDRBS1|FLNA|BTRC|FOXO4|DYNC1I2|SUN2|GIGYF2|HRAS|STMN1|CHMP2A	0.0025
GO Biological Process	Protein kinase B signaling	5	TSC2|CCL2|SOX9|SIRT2|KDR	0.0026
GO Biological Process	Endocardial cushion formation	4	SNAI1|DCHS1|MSX1|ROBO2	0.0027
GO Biological Process	Abscission	3	CHMP4C|SPG20|IST1	0.0028
GO Biological Process	Cell cycle	30	STAG2|MAPRE3|DUSP1|SIRT2|ACTR10|APC|RRAGB|WNT9A|RHOC|CHMP4C|MAPRE2|WNT10B|TUBA1A|TUBA1C|PRKCB|KHDRBS1|FLNA|BTRC|FOXO4|TGFBR1|CHD3|DYNC1I2|SUN2|GIGYF2|BLCAP|HRAS|STMN1|CDKN1C|IST1|CHMP2A	0.0028
GO Biological Process	Mammary gland development	8	SOX9|TBX3|ITGA2|SOSTDC1|ERBB4|BTRC|NRG3|MSX1	0.0028
GO Biological Process	Neuron projection extension	6	NRP1|SLIT1|SLIT3|PRKCZ|POSTN|SLIT2	0.0029
GO Biological Process	Positive regulation of smooth muscle cell migration	5	VTN|NRP1|ITGA2|FOXO4|POSTN	0.0029
GO Biological Process	Positive regulation of transferase activity	20	MAPRE3|MAPK8IP3|KDR|ERBB3|GNG3|CDK5R1|FGF13|MAPK8IP2|MAPK11|ERBB4|VAV3|BTRC|NRG3|DKK1|TGFBR1|PRKCZ|KSR1|HRAS|NTRK1|ADCYAP1	0.0029
GO Biological Process	Cation transport	23	ATP6V1E1|PLCB2|ATP6V0A1|ATP6V1C2|ATP6V0D1|ATP5H|ATP6V1G2|PRKCB|ATP5S|FGF13|KCNH8|KCND2|ANXA2|KCNQ2|ATP6V1H|GRIN3A|KCNC4|ATP5J|ATP6V0E2|KCNB2|ATP6V0B|ADCYAP1|PLCG2	0.003
GO Biological Process	Muscle organ development	12	ISL1|WNT10B|COL3A1|FOS|CFLAR|ELN|FOXO4|TGFBR1|FOXC1|MSX1|NR2F2|ETV1	0.003
GO Biological Process	Response to stress	60	GABARAPL2|PPP2R5B|HDAC10|CCL2|ISL1|SPARC|DUSP1|SIRT2|MAPK8IP3|LGALS3|APC|TBX3|KAT7|RRAGB|KDR|NRP1|ERBB3|RHOC|ATP6V0D1|ITGA2|TERF2IP|HSPB2|SCG2|COL3A1|PRKCB|FOS|CASP3|CFLAR|CAMK2G|MAPK8IP2|PLA2G6|KCND2|MAPK11|GNG2|CAMK2D|EYA1|USP1|DPYSL3|FLNA|VAV3|BTRC|FMR1|DMAP1|FOXO4|TGFBR1|PRKCZ|POSTN|STAT4|C1orf86|FANCL|GIGYF2|MAPK9|HRAS|EIF4G1|TRA2B|PIK3R1|NTRK1|ADCYAP1|YAP1|PLCG2	0.003
GO Biological Process	Cardiac ventricle development	8	ISL1|TBX3|SEMA3C|SLIT3|TGFBR1|FOXC1|ROBO2|SLIT2	0.0031
GO Biological Process	Cellular component assembly	45	GABARAPL2|STAG2|VTN|MAPRE3|SOX9|SIRT2|APC|CDH10|CDH6|NRP1|RHOC|CDH15|ATP6V0D1|ITGA2|CHMP4C|MAPRE2|TUBA1A|UBTF|ACHE|CNIH2|CFLAR|COG4|FGF13|MAPK8IP2|KCND2|ERBB4|DPYSL3|ANXA2|ATL1|ELN|BSCL2|PIP5K1A|KCNC4|FLNA|VAV3|NRG3|COL16A1|DYNC1I2|SMARCA4|KCNB2|SPTBN2|PUF60|IST1|CHMP2A|YAP1	0.0031
GO Biological Process	Negative regulation of protein depolymerization	6	APC|SPTBN4|FGF13|SPTAN1|SPTBN2|APC2	0.0031
GO Biological Process	Positive regulation of MAPK cascade	17	CCL2|MAPK8IP3|KDR|NRP1|GNG3|CFLAR|MAPK8IP2|MAPK11|ERBB4|DKK1|TGFBR1|PRKCZ|IGFBP3|KSR1|HRAS|NTRK1|ADCYAP1	0.0031
GO Biological Process	Regulation of endocytosis	10	TSC2|VTN|LGALS3|ITGA2|MAPK8IP2|ANXA2|FMR1|DKK1|HNRNPK|PLCG2	0.0031
GO Biological Process	Neuron fate commitment	6	ISL1|FOXN4|ATOH1|EYA1|TGFBR1|MYT1L	0.0033
GO Biological Process	Regulation of membrane potential	15	KDR|CNIH2|FGF13|KCNH8|MAPK8IP2|KCND2|CAMK2D|GRIN3A|FLNA|FMR1|PRKCZ|PIP5KL1|RGS4|SPG20|ADCYAP1	0.0033
GO Biological Process	Regulation of synaptic transmission, glutamatergic	6	CCL2|MAPK8IP2|PLA2G6|DKK1|NTRK1|ADCYAP1	0.0033
GO Biological Process	Negative regulation of protein modification process	18	TSC2|DUSP1|SIRT2|LGALS3|APC|FBXO7|TERF2IP|CASP3|DKK1|RGS3|PRKCZ|IGFBP3|PIP5KL1|NR2F2|RGS4|CDKN1C|EIF4G1|SLIT2	0.0034
GO Biological Process	Endothelial cell migration	6	KDR|NRP1|SCG2|TGFBR1|ID1|SLIT2	0.0035
GO Biological Process	Mesoderm formation	6	CHRD|SNAI1|ITGA2|EYA1|DKK1|FOXC1	0.0035
GO Biological Process	Regulation of cyclin-dependent protein serine/threonine kinase activity	7	MAPRE3|APC|FBXO7|CASP3|CDK5R1|NR2F2|CDKN1C	0.0035
GO Biological Process	Sertoli cell differentiation	4	SOX9|RARA|FLNA|NTRK1	0.0036
GO Biological Process	Lacrimal gland development	3	SOX9|FOXC1|SOX10	0.0037
GO Biological Process	Nuclear migration along microtubule	3	ACTR10|SYNE2|SUN2	0.0037
GO Biological Process	Cerebral cortex cell migration	5	CDK5R1|FGF13|SYNE2|SUN2|SLIT2	0.0038
GO Biological Process	Gland morphogenesis	7	SOX9|TBX3|SEMA3C|NRP1|SOSTDC1|BTRC|NRG3	0.0038
GO Biological Process	Regulation of protein binding	10	VTN|MAPRE3|NRP1|ANXA2|DKK1|TGFBR1|BAMBI|ID1|STMN1|MARK3	0.0038
GO Biological Process	Ventricular septum morphogenesis	5	TBX3|SLIT3|TGFBR1|ROBO2|SLIT2	0.0038
GO Biological Process	Metal ion transport	19	ATP6V1E1|PLCB2|ATP6V0A1|ATP6V1C2|ATP6V0D1|ATP6V1G2|PRKCB|FGF13|KCNH8|KCND2|ANXA2|KCNQ2|ATP6V1H|GRIN3A|KCNC4|ATP6V0E2|KCNB2|ATP6V0B|PLCG2	0.0039
GO Biological Process	Positive regulation of programmed cell death	19	CCL2|DUSP1|SIRT2|APC|WNT10B|CASP3|CFLAR|CDK5R1|RBM10|PLA2G6|CAMK2D|VAV3|TGFBR1|IGFBP3|MSX1|PIP5KL1|MAPK9|SLIT2|NTRK1	0.0039
GO Biological Process	Regulation of endothelial cell proliferation	8	CCL2|SPARC|AKT3|KDR|NRP1|SCG2|TGFBR1|NR2F2	0.0039
GO Biological Process	Regulation of actin filament bundle assembly	7	NRP1|RHOC|FLNA|TGFBR1|ID1|STMN1|PIK3R1	0.004
GO Biological Process	Regulation of animal organ morphogenesis	11	ISL1|SOX9|SEMA3C|CFLAR|EYA1|RSPO3|DKK1|TGFBR1|FOXC1|MSX1|ROBO2	0.004
GO Biological Process	Cellular response to epidermal growth factor stimulus	5	SOX9|CFLAR|ERBB4|ID1|FOXC1	0.0041
GO Biological Process	Negative regulation of endothelial cell proliferation	5	CCL2|SPARC|SCG2|TGFBR1|NR2F2	0.0041
GO Biological Process	Negative regulation of protein serine/threonine kinase activity	8	DUSP1|APC|FBXO7|CASP3|RGS3|NR2F2|RGS4|CDKN1C	0.0042
GO Biological Process	Regulation of transmembrane transport	17	CCL2|RTN2|PRKCB|CNIH2|KCNH8|MAPK8IP2|PLA2G6|KCND2|CAMK2D|KCNQ2|KCNC4|FLNA|FMR1|RGS4|PIK3R1|KCNB2|PLCG2	0.0042
GO Biological Process	Negative regulation of cell migration	11	CHRD|CCL2|DUSP1|COL3A1|ERBB4|DPYSL3|NRG3|IGFBP3|PIP5KL1|NR2F2|SLIT2	0.0046
GO Biological Process	Negative regulation of Wnt signaling pathway	10	TSC2|ISL1|SOX9|APC|SOSTDC1|MAPK8IP2|KREMEN1|DKK1|SOX10|APC2	0.0046
GO Biological Process	Regulation of mitotic cell cycle	19	CCL2|DUSP1|SIRT2|APC|FBXO7|WNT9A|CHMP4C|WNT10B|TUBA1A|BTRC|FOXO4|FOXC1|DYNC1I2|GIGYF2|PBX1|HRAS|CDKN1C|EIF4G1|CHMP2A	0.0046
GO Biological Process	Positive regulation of endocytosis	7	VTN|ITGA2|MAPK8IP2|ANXA2|FMR1|HNRNPK|PLCG2	0.0047
GO Biological Process	Negative regulation of synapse assembly	3	SLIT1|DKK1|ROBO2	0.0048
GO Biological Process	Vacuolar acidification	4	ATP6V0A1|ATP6V0D1|ATP6V1H|ATP6V0E2	0.0048
GO Biological Process	Ossification	11	CHRD|DLX5|SPARC|SNAI1|SOX9|DCHS1|ACHE|JUNB|COL6A1|FOXC1|IGFBP3	0.005
GO Biological Process	Cell cycle arrest	8	DUSP1|APC|RRAGB|WNT10B|FOXO4|TGFBR1|HRAS|CDKN1C	0.0052
GO Biological Process	Exocrine system development	5	SOX9|SEMA3C|NRP1|FOXC1|SOX10	0.0054
GO Biological Process	Forebrain neuron differentiation	5	DLX5|NRP1|ERBB4|ROBO2|SLIT2	0.0054
GO Biological Process	Negative regulation of extrinsic apoptotic signaling pathway	7	LGALS3|NRP1|SCG2|CFLAR|EYA1|TGFBR1|YAP1	0.0054
GO Biological Process	Response to estradiol	8	MMP15|DUSP1|RARA|ITGA2|CASP3|CFLAR|POSTN|NR2F2	0.0054
GO Biological Process	Negative regulation of supramolecular fiber organization	8	APC|SPTBN4|FGF13|SPTAN1|STMN1|SLIT2|SPTBN2|APC2	0.0057
GO Biological Process	Regulation of mitotic cell cycle phase transition	14	CCL2|DUSP1|SIRT2|APC|FBXO7|CHMP4C|WNT10B|TUBA1A|BTRC|FOXO4|DYNC1I2|GIGYF2|PBX1|EIF4G1	0.0057
GO Biological Process	Central nervous system neuron differentiation	9	DLX5|ISL1|SPTBN4|NRP1|FOXN4|ERBB4|GIGYF2|ROBO2|SLIT2	0.0058
GO Biological Process	Negative regulation of canonical Wnt signaling pathway	9	ISL1|SOX9|APC|SOSTDC1|MAPK8IP2|KREMEN1|DKK1|SOX10|APC2	0.0058
GO Biological Process	Positive regulation of epithelial to mesenchymal transition	5	ISL1|SNAI1|TGFBR1|BAMBI|FOXC1	0.0058
GO Biological Process	Regulation of neuron death	12	CCL2|ISL1|NRP1|FBXO7|ERBB3|FOS|CASP3|CDK5R1|DKK1|HRAS|EIF4G1|NTRK1	0.0058
GO Biological Process	Rhythmic process	11	CASP3|CDK5R1|SLIT3|KCND2|BTRC|HNRNPR|ID1|MAPK9|ROBO2|SLIT2|NTRK1	0.0059
GO Biological Process	Cellular response to stress	35	GABARAPL2|PPP2R5B|HDAC10|CCL2|ISL1|SIRT2|MAPK8IP3|APC|TBX3|KAT7|RRAGB|ATP6V0D1|TERF2IP|FOS|CASP3|CFLAR|MAPK8IP2|PLA2G6|KCND2|MAPK11|EYA1|USP1|VAV3|BTRC|FMR1|DMAP1|FOXO4|C1orf86|FANCL|GIGYF2|MAPK9|HRAS|EIF4G1|PIK3R1|YAP1	0.006
GO Biological Process	Nuclear migration	4	ACTR10|SLIT1|SYNE2|SUN2	0.0061
GO Biological Process	Gliogenesis	10	HDAC10|CCL2|VTN|SOX9|SIRT2|ERBB3|CDK5R1|SYNE2|SOX10|SUN2	0.0062
GO Biological Process	Limbic system development	7	RARA|TBX3|NRP1|CASP3|CDK5R1|FGF13|CNTNAP2	0.0062
GO Biological Process	Regulation of ion transport	19	CCL2|LGALS3|SPTBN4|CNIH2|CAMK2G|KCNH8|MAPK8IP2|PLA2G6|KCND2|CAMK2D|KCNQ2|KCNC4|FLNA|FMR1|ATP5J|RGS4|KCNB2|ADCYAP1|PLCG2	0.0062
GO Biological Process	Response to retinoic acid	7	DUSP1|SOX9|RARA|WNT9A|WNT10B|DKK1|YAP1	0.0062
GO Biological Process	Female sex differentiation	7	TBX3|CASP3|SLIT3|FOXC1|ROBO2|SLIT2|ADCYAP1	0.0065
GO Biological Process	Regulation of cell cycle process	20	PPP2R5B|CCL2|DUSP1|SOX9|SIRT2|APC|EPC1|FBXO7|CHMP4C|WNT10B|TUBA1A|CDK5R1|BTRC|FOXO4|MSX1|DYNC1I2|GIGYF2|PBX1|EIF4G1|CHMP2A	0.0067
GO Biological Process	Cellular response to transforming growth factor beta stimulus	8	SOX9|COL3A1|FOS|TGFBR1|BAMBI|ID1|PRKCZ|POSTN	0.0071
GO Biological Process	Reproductive process	30	STAG2|SNAI1|SOX9|SIRT2|RARA|PHC2|TBX3|SPTBN4|ITGA2|JUNB|FOS|CASP3|KHDRBS1|MAPK8IP2|SLIT3|PLA2G6|RSPO3|SYNE1|FLNA|COL16A1|TGFBR1|FOXC1|NR2F2|FANCL|SUN2|PBX1|ROBO2|SLIT2|NTRK1|ADCYAP1	0.0071
GO Biological Process	Neuron recognition	5	NRP1|CASP3|CDK5R1|CNTNAP2|ROBO2	0.0073
GO Biological Process	Phosphatidylinositol-mediated signaling	6	SIRT2|PLCB2|ERBB3|PIK3R1|NTRK1|PLCG2	0.0073
GO Biological Process	Limb morphogenesis	8	DLX5|SOX9|TBX3|SEMA3C|WNT9A|DKK1|MSX1|PBX1	0.0074
GO Biological Process	Hippo signaling	4	DCHS1|CASP3|TJP2|YAP1	0.0077
GO Biological Process	Regulation of epithelial cell differentiation	8	SOX9|TBX3|WNT10B|ATOH1|ID1|FOXC1|PROM1|YAP1	0.0077
GO Biological Process	Regulation of microtubule cytoskeleton organization	9	MAPRE3|APC|CHMP4C|MAPRE2|CDK5R1|FGF13|STMN1|APC2|CHMP2A	0.0077
GO Biological Process	Regulation of RNA splicing	8	KHDRBS1|RBM10|FMR1|HNRNPK|HNRNPF|TRA2B|PIK3R1|PUF60	0.0079
GO Biological Process	Endoderm formation	5	MMP15|VTN|DUSP1|COL6A1|DKK1	0.0085
GO Biological Process	Cytoskeleton-dependent intracellular transport	9	MAPK8IP3|ACTR10|TUBA1A|TUBA1C|DYNC1I1|SYNE2|PRKCZ|DYNC1I2|SUN2	0.0086
GO Biological Process	Endoplasmic reticulum to Golgi vesicle-mediated transport	9	ACTR10|SPTBN4|CNIH2|COG4|DYNC1I1|SPTAN1|DYNC1I2|DCTN4|SPTBN2	0.0086
GO Biological Process	Regulation of muscle cell differentiation	8	OLFM2|CDH15|CFLAR|MAPK11|DKK1|FOXO4|MSX1|RGS4	0.0086
GO Biological Process	Positive regulation of apoptotic process	18	CCL2|DUSP1|SIRT2|APC|WNT10B|CASP3|CFLAR|CDK5R1|RBM10|PLA2G6|CAMK2D|VAV3|TGFBR1|IGFBP3|MSX1|PIP5KL1|MAPK9|SLIT2	0.0088
GO Biological Process	Cell division	15	STAG2|MAPRE3|SIRT2|APC|RHOC|CHMP4C|MAPRE2|TUBA1A|TUBA1C|FGF13|BCAR1|STMN1|SPG20|IST1|CHMP2A	0.0091
GO Biological Process	Cell junction organization	15	APC|CDH10|CDH6|NRP1|RHOC|CDH15|ITGA2|ACHE|FGF13|ERBB4|CADM3|PIP5K1A|FLNA|DKK1|SPTBN2	0.0091
GO Biological Process	Positive regulation of neuron projection development	11	PPP2R5B|NRP1|CFLAR|DPYSL3|CUX1|FMR1|ROBO2|SLIT2|NTRK1|IST1|ADCYAP1	0.0091
GO Biological Process	Positive regulation of receptor-mediated endocytosis	5	VTN|ANXA2|FMR1|HNRNPK|PLCG2	0.0091
GO Biological Process	Wound healing	14	SPARC|KDR|ERBB3|RHOC|ITGA2|COL3A1|PRKCB|CASP3|GNG2|FLNA|VAV3|TGFBR1|PIK3R1|PLCG2	0.0091
GO Biological Process	Positive regulation of protein kinase activity	16	MAPRE3|MAPK8IP3|ERBB3|GNG3|CDK5R1|FGF13|MAPK8IP2|MAPK11|NRG3|DKK1|TGFBR1|PRKCZ|KSR1|HRAS|NTRK1|ADCYAP1	0.0094
GO Biological Process	Negative regulation of cartilage development	4	SOX9|RARA|WNT9A|TGFBR1	0.0095
GO Biological Process	Regeneration	8	VTN|ISL1|MAPK8IP3|WNT10B|CFLAR|ERBB4|POSTN|YAP1	0.0095
GO Biological Process	Bone development	9	DLX5|SPARC|SOX9|RARA|DCHS1|ANXA2|COL6A1|FOXC1|MSX1	0.0096
GO Biological Process	Regulation of cell junction assembly	9	SNAI1|KDR|NRP1|SLIT1|COL16A1|DKK1|EIF4G1|ROBO2|NTRK1	0.0096
GO Biological Process	Negative regulation of muscle cell differentiation	5	CFLAR|DKK1|FOXO4|MSX1|RGS4	0.0097
GO Biological Process	Negative regulation of cellular response to growth factor stimulus	8	CHRD|SOSTDC1|CFLAR|DKK1|TGFBR1|BAMBI|SPG20|SLIT2	0.0098
GO Biological Process	Regulation of microtubule-based process	10	MAPRE3|APC|CHMP4C|MAPRE2|CNIH2|CDK5R1|FGF13|STMN1|APC2|CHMP2A	0.01
GO Biological Process	Cellular localization	51	TSC2|SCG3|SPARC|MAPRE3|SOX9|RTN2|MAPK8IP3|ACTR10|LGALS3|PLCB2|RRAGB|SPTBN4|ATP6V0A1|NRP1|SLIT1|FBXO7|CHMP4C|DCHS1|TERF2IP|MAPRE2|TUBA1A|TUBA1C|ATP5H|ATP5S|CNIH2|COG4|DYNC1I1|FGF13|SARNP|ANXA2|SYNE2|CNTNAP2|SYNE1|PIP5K1A|FLNA|SPTAN1|ID1|PRKCZ|MSX1|PTPRN2|DYNC1I2|SUN2|ATP5J|DCTN4|PIK3R1|KCNB2|SPTBN2|REEP1|IST1|CHMP2A|PLCG2	0.0103
GO Biological Process	Positive regulation of filopodium assembly	4	NRP1|DPYSL3|FMR1|TGFBR1	0.0105
GO Biological Process	Epithelial cell differentiation	18	DLX5|SOX9|RARA|LGALS3|KDR|NRP1|ITGA2|ATOH1|CASP3|ERBB4|PIP5K1A|FLNA|ID1|NR2F2|PROM1|NTRK1|TJP2|YAP1	0.0106
GO Biological Process	Positive regulation of protein binding	6	VTN|MAPRE3|NRP1|ANXA2|BAMBI|MARK3	0.0106
GO Biological Process	Positive regulation of phosphatidylinositol 3-kinase signaling	6	SOX9|KDR|ERBB3|ERBB4|PIK3R1|NTRK1	0.0111
GO Biological Process	Negative regulation of neuron migration	3	COL3A1|ERBB4|NRG3	0.0114
GO Biological Process	Blood vessel endothelial cell migration	4	KDR|NRP1|ID1|SLIT2	0.0116
GO Biological Process	Artery development	6	NRP1|COL3A1|EYA1|TGFBR1|FOXC1|ROBO2	0.0117
GO Biological Process	Mammary gland epithelium development	5	TBX3|SOSTDC1|ERBB4|BTRC|MSX1	0.0118
GO Biological Process	Positive regulation of animal organ morphogenesis	6	SOX9|SEMA3C|CFLAR|DKK1|TGFBR1|ROBO2	0.0123
GO Biological Process	Vesicle-mediated transport	35	GABARAPL2|TSC2|SCG3|APLP1|VTN|SPARC|MAPK8IP3|RARA|ACTR10|LGALS3|SPTBN4|ATP6V0A1|CHMP4C|ACHE|CNIH2|COG4|DYNC1I1|MAPK8IP2|PLA2G6|ANXA2|ATP6V1H|CUX1|PIP5K1A|FLNA|VAV3|SPTAN1|PTPRN2|DYNC1I2|HRAS|DCTN4|PIK3R1|SPTBN2|IST1|CHMP2A|PLCG2	0.0123
GO Biological Process	Wnt signaling pathway	12	APC|PLCB2|WNT9A|WNT10B|SOSTDC1|KREMEN1|GNG2|RSPO3|BTRC|DKK1|APC2|PLCG2	0.0125
GO Biological Process	Negative regulation of catalytic activity	20	TSC2|VTN|DUSP1|LGALS3|APC|FBXO7|WNT9A|CASP3|CFLAR|ANXA2|RGS3|HNRNPR|PRKCZ|PTPRN2|NR2F2|RGS4|HRAS|CDKN1C|SLIT2|ADCYAP1	0.0129
GO Biological Process	Positive regulation of ERK1 and ERK2 cascade	9	CCL2|KDR|NRP1|CFLAR|ERBB4|PRKCZ|HRAS|NTRK1|ADCYAP1	0.0129
GO Biological Process	Osteoblast differentiation	7	CHRD|DLX5|SNAI1|ACHE|JUNB|COL6A1|IGFBP3	0.0134
GO Biological Process	Cell surface receptor signaling pathway involved in cell-cell signaling	14	APC|PLCB2|WNT9A|WNT10B|SOSTDC1|MAPK8IP2|KREMEN1|GNG2|RSPO3|GRIN3A|BTRC|DKK1|APC2|PLCG2	0.0135
GO Biological Process	Ectodermal placode development	3	TBX3|NRP1|NRG3	0.0135
GO Biological Process	Female gonad development	6	CASP3|SLIT3|FOXC1|ROBO2|SLIT2|ADCYAP1	0.0135
GO Biological Process	Insulin-like growth factor receptor signaling pathway	3	TSC2|GIGYF2|PIK3R1	0.0135
GO Biological Process	Neuron fate specification	4	ISL1|ATOH1|EYA1|MYT1L	0.014
GO Biological Process	Positive regulation of organelle organization	17	ISL1|SIRT2|KAT7|KDR|NRP1|FBXO7|RHOC|CDK5R1|PLA2G6|ANXA2|FLNA|FMR1|TGFBR1|ID1|MSX1|MAPK9|HRAS	0.014
GO Biological Process	Regulation of apoptotic signaling pathway	13	SNAI1|LGALS3|NRP1|SCG2|CFLAR|MAPK8IP2|PLA2G6|EYA1|TGFBR1|HNRNPK|MSX1|MAPK9|YAP1	0.014
GO Biological Process	Response to mechanical stimulus	9	SOX9|ITGA2|JUNB|COL3A1|FOS|CNTNAP2|POSTN|ETV1|NTRK1	0.014
GO Biological Process	Negative regulation of mitotic cell cycle	11	CCL2|DUSP1|APC|FBXO7|WNT9A|CHMP4C|FOXO4|FOXC1|GIGYF2|HRAS|CDKN1C	0.0146
GO Biological Process	Nuclear migration along microfilament	2	SYNE2|SUN2	0.0148
GO Biological Process	Cartilage development	8	SNAI1|SOX9|RARA|LUM|WNT10B|COL6A1|MSX1|ACAN	0.0152
GO Biological Process	Artery morphogenesis	5	NRP1|COL3A1|EYA1|TGFBR1|FOXC1	0.0153
GO Biological Process	Regulation of cardiac muscle tissue growth	5	MAPK11|ERBB4|TGFBR1|RGS4|YAP1	0.0153
GO Biological Process	Integrin-mediated signaling pathway	6	NRP1|ITGA2|COL3A1|VAV3|COL16A1|BCAR1	0.0156
GO Biological Process	Positive regulation of epithelial cell differentiation	5	SOX9|WNT10B|ATOH1|FOXC1|PROM1	0.0163
GO Biological Process	Angiogenesis	11	CCL2|KDR|NRP1|SCG2|ANXA2|RSPO3|VAV3|TGFBR1|ID1|FOXC1|SLIT2	0.0172
GO Biological Process	Positive regulation of actin filament bundle assembly	5	NRP1|RHOC|FLNA|TGFBR1|ID1	0.0172
GO Biological Process	Regulation of organ growth	6	MAPK11|ERBB4|TGFBR1|FOXC1|RGS4|YAP1	0.0172
GO Biological Process	Tissue regeneration	5	WNT10B|CFLAR|ERBB4|POSTN|YAP1	0.0172
GO Biological Process	Platelet activation	7	COL3A1|PRKCB|GNG2|FLNA|VAV3|PIK3R1|PLCG2	0.0181
GO Biological Process	Regulation of ion transmembrane transport	14	CCL2|CNIH2|KCNH8|MAPK8IP2|PLA2G6|KCND2|CAMK2D|KCNQ2|KCNC4|FLNA|FMR1|RGS4|KCNB2|PLCG2	0.0181
GO Biological Process	Peptidyl-serine phosphorylation	8	AKT3|PRKCB|CDK5R1|CAMK2D|TGFBR1|PRKCZ|MAPK9|MARK3	0.0184
GO Biological Process	Cytoskeleton-dependent cytokinesis	6	APC|RHOC|CHMP4C|STMN1|IST1|CHMP2A	0.0186
GO Biological Process	Nephron epithelium development	6	SOX9|DCHS1|EYA1|FOXC1|PBX1|PROM1	0.0186
GO Biological Process	Regulation of cell adhesion	18	CHRD|CCL2|VTN|DUSP1|SOX9|RARA|LGALS3|KDR|NRP1|ERBB3|ITGA2|CASP3|FLNA|VAV3|COL16A1|PRKCZ|POSTN|PIK3R1	0.0186
GO Biological Process	Regulation of cellular localization	23	LGALS3|APC|KAT7|PLCB2|PRKCB|CNIH2|KHDRBS1|CDK5R1|PLA2G6|CAMK2D|ERBB4|ANXA2|GRIN3A|KCNC4|FLNA|FMR1|DMAP1|PRKCZ|HRAS|PIK3R1|REEP1|APBA2|PLCG2	0.0186
GO Biological Process	Sensory system development	12	ISL1|SOX9|RARA|NRP1|WNT9A|FOXN4|ACHE|TGFBR1|FOXC1|SMARCA4|PBX1|PROM1	0.0186
GO Biological Process	Sertoli cell development	3	SOX9|FLNA|NTRK1	0.0186
GO Biological Process	Transforming growth factor beta receptor signaling pathway	6	COL3A1|FOS|TGFBR1|BAMBI|ID1|PRKCZ	0.0186
GO Biological Process	Supramolecular fiber organization	14	LUM|COL3A1|CFLAR|FGF13|CLIP4|DPYSL3|ANXA2|ELN|FLNA|TGFBR1|FOXC1|ACAN|BCAR1|STMN1	0.0188
GO Biological Process	Connective tissue development	9	SNAI1|SOX9|RARA|LUM|WNT10B|COL6A1|MSX1|ACAN|SPG20	0.0189
GO Biological Process	Negative regulation of striated muscle cell differentiation	4	CFLAR|DKK1|MSX1|RGS4	0.0197
GO Biological Process	Regulation of response to stress	29	HDAC10|VTN|ISL1|DUSP1|SNAI1|SIRT2|MAPK8IP3|KAT7|AKT3|FBXO7|ITGA2|TERF2IP|CAMK2G|MAPK8IP2|KREMEN1|CAMK2D|EYA1|USP1|ANXA2|BTRC|FMR1|DKK1|HNRNPK|MSX1|HRAS|EIF4G1|PIK3R1|ADCYAP1|PLCG2	0.0197
GO Biological Process	Regulation of response to DNA damage stimulus	9	HDAC10|SNAI1|KAT7|TERF2IP|EYA1|USP1|FMR1|HNRNPK|MSX1	0.0199
GO Biological Process	Activation of protein kinase activity	12	MAPK8IP3|ERBB3|GNG3|CDK5R1|FGF13|MAPK8IP2|MAPK11|NRG3|TGFBR1|PRKCZ|KSR1|NTRK1	0.0206
GO Biological Process	Regulation of plasma membrane bounded cell projection assembly	8	APC|NRP1|DPYSL3|SYNE2|FMR1|TGFBR1|HRAS|SLIT2	0.0206
GO Biological Process	Positive regulation of Wnt signaling pathway	8	DLX5|ATP6V1C2|WNT10B|RSPO3|DKK1|BAMBI|SMARCA4|YAP1	0.0212
GO Biological Process	Cellular response to hepatocyte growth factor stimulus	3	SIRT2|NRP1|BCAR1	0.0213
GO Biological Process	Histone H2A acetylation	3	BRD8|EPC1|DMAP1	0.0213
GO Biological Process	Regulation of animal organ formation	4	ISL1|EYA1|DKK1|ROBO2	0.0213
GO Biological Process	Female pregnancy	8	RARA|ITGA2|JUNB|FOS|PLA2G6|COL16A1|NR2F2|ADCYAP1	0.0218
GO Biological Process	Regulation of receptor-mediated endocytosis	6	VTN|ANXA2|FMR1|DKK1|HNRNPK|PLCG2	0.022
GO Biological Process	Cellular response to retinoic acid	5	SOX9|RARA|WNT9A|WNT10B|YAP1	0.0226
GO Biological Process	Angiogenesis involved in coronary vascular morphogenesis	2	NRP1|TGFBR1	0.0228
GO Biological Process	Cardiac muscle tissue regeneration	2	ERBB4|YAP1	0.0228
GO Biological Process	Mammary placode formation	2	TBX3|NRG3	0.0228
GO Biological Process	Nuclear matrix anchoring at nuclear membrane	2	SYNE1|SUN2	0.0228
GO Biological Process	Nucleokinesis involved in cell motility in cerebral cortex radial glia guided migration	2	SYNE2|SUN2	0.0228
GO Biological Process	Tubulin deacetylation	2	SIRT2|FLNA	0.0228
GO Biological Process	Negative regulation of apoptotic signaling pathway	9	SNAI1|LGALS3|NRP1|SCG2|CFLAR|MAPK8IP2|EYA1|TGFBR1|YAP1	0.0237
GO Biological Process	Positive regulation of plasma membrane bounded cell projection assembly	6	APC|NRP1|DPYSL3|FMR1|TGFBR1|HRAS	0.0238
GO Biological Process	Regulation of cell proliferation involved in heart morphogenesis	3	ISL1|SOX9|EYA1	0.0242
GO Biological Process	Positive regulation of transport	21	CCL2|VTN|ISL1|LGALS3|GRP|ITGA2|ACHE|KHDRBS1|CDK5R1|MAPK8IP2|PLA2G6|ANXA2|FLNA|FMR1|DMAP1|HNRNPK|HRAS|PIK3R1|ADCYAP1|CHMP2A|PLCG2	0.0244
GO Biological Process	Cellular response to BMP stimulus	6	CHRD|DLX5|SOX9|SOSTDC1|ID1|MSX1	0.0248
GO Biological Process	Cellular response to steroid hormone stimulus	8	ISL1|RARA|CFLAR|NR2F2|SOX10|ADCYAP1|SAFB|YAP1	0.025
GO Biological Process	Endochondral bone morphogenesis	5	DLX5|SOX9|RARA|COL6A1|FOXC1	0.025
GO Biological Process	ERBB signaling pathway	5	SOX9|ERBB3|ERBB4|BCAR1|PIK3R1	0.025
GO Biological Process	Mitotic cytokinesis	5	APC|RHOC|CHMP4C|STMN1|CHMP2A	0.025
GO Biological Process	Negative regulation of protein polymerization	5	SPTBN4|SPTAN1|STMN1|SLIT2|SPTBN2	0.025
GO Biological Process	Spindle organization	7	STAG2|MAPRE3|MAPRE2|FLNA|CHD3|SUN2|STMN1	0.025
GO Biological Process	Regulation of vasculature development	11	ISL1|SPARC|AKT3|KDR|NRP1|PRKCB|CFLAR|FOXO4|ID1|FOXC1|NTRK1	0.026
GO Biological Process	Negative regulation of protein kinase activity	9	TSC2|DUSP1|APC|FBXO7|CASP3|RGS3|NR2F2|RGS4|CDKN1C	0.0261
GO Biological Process	B cell receptor signaling pathway	4	PRKCB|VAV3|BCAR1|PLCG2	0.0265
GO Biological Process	Glial cell migration	4	CCL2|CDK5R1|SYNE2|SUN2	0.0265
GO Biological Process	Negative regulation of microtubule polymerization or depolymerization	4	APC|FGF13|STMN1|APC2	0.0265
GO Biological Process	Peptidyl-amino acid modification	20	HDAC10|SIRT2|BRD8|KAT7|EPC1|AKT3|KDR|NRP1|ERBB3|PRKCB|CDK5R1|CAMK2D|ERBB4|EYA1|DMAP1|TGFBR1|PRKCZ|MAPK9|MARK3|NTRK1	0.0266
GO Biological Process	Regulation of receptor localization to synapse	3	CNIH2|PRKCZ|HRAS	0.0273
GO Biological Process	Mammary gland morphogenesis	4	TBX3|SOSTDC1|BTRC|NRG3	0.0285
GO Biological Process	Negative regulation of epithelial cell apoptotic process	4	KDR|SCG2|CFLAR|YAP1	0.0285
GO Biological Process	Regulation of mRNA processing	7	KHDRBS1|RBM10|FMR1|HNRNPK|TRA2B|PUF60|SAFB	0.0285
GO Biological Process	Protein localization to plasma membrane	8	SPTBN4|DCHS1|FGF13|ANXA2|PIP5K1A|FLNA|PRKCZ|KCNB2	0.0286
GO Biological Process	Bone morphogenesis	6	DLX5|SOX9|RARA|COL6A1|FOXC1|MSX1	0.0288
GO Biological Process	Cellular component disassembly	12	GABARAPL2|MMP15|APC|FBXO7|PRKCB|CASP3|DKK1|SMARCA4|BLCAP|STMN1|IST1|CHMP2A	0.0289
GO Biological Process	Regulation of alternative mRNA splicing, via spliceosome	5	KHDRBS1|RBM10|FMR1|TRA2B|PUF60	0.0289
GO Biological Process	Regulation of MAP kinase activity	11	DUSP1|MAPK8IP3|GNG3|MAPK11|DKK1|RGS3|TGFBR1|KSR1|RGS4|HRAS|NTRK1	0.0291
GO Biological Process	Transcription, DNA-templated	15	SOX9|RARA|EPC1|ATOH1|UBTF|FOS|TAF1A|FLNA|FUBP1|CSTF2|SOX10|SMARCA4|ETV1|YAP1|SRRT	0.0294
GO Biological Process	Regulation of mRNA splicing, via spliceosome	6	KHDRBS1|RBM10|FMR1|HNRNPK|TRA2B|PUF60	0.0299
GO Biological Process	Regulation of ERK1 and ERK2 cascade	10	CCL2|DUSP1|KDR|NRP1|CFLAR|ERBB4|PRKCZ|HRAS|NTRK1|ADCYAP1	0.0302
GO Biological Process	Diencephalon development	5	ISL1|NRP1|CNTNAP2|MSX1|ADCYAP1	0.0303
GO Biological Process	Regulation of cardiac muscle cell proliferation	4	MAPK11|ERBB4|TGFBR1|YAP1	0.0303
GO Biological Process	Cellular chemical homeostasis	18	ATP6V1E1|PLCB2|ATP6V0A1|ATP6V1C2|ATP6V0D1|GNG3|ATP6V1G2|PRKCB|PLA2G6|CAMK2D|ATP6V1H|PTPRN2|ATP6V0E2|TRA2B|PIK3R1|ATP6V0B|ADCYAP1|PLCG2	0.0306
GO Biological Process	Eosinophil chemotaxis	3	CCL2|LGALS3|SCG2	0.0306
GO Biological Process	G protein-coupled acetylcholine receptor signaling pathway	3	RGS8|CDK5R1|RGS10	0.0306
GO Biological Process	Negative regulation of leukocyte chemotaxis	3	CCL2|DUSP1|SLIT2	0.0306
GO Biological Process	Cellular protein modification process	50	PPP2R5B|HDAC10|MMP15|SCG3|CCL2|DUSP1|SOX9|SIRT2|MAPK8IP3|RARA|BRD8|APC|KAT7|EPC1|SPTBN4|AKT3|KDR|NRP1|FBXO7|ERBB3|SCG2|COL3A1|SOSTDC1|PRKCB|CDK5R1|CAMK2G|FGF13|MAPK8IP2|MAPK11|CAMK2D|ERBB4|EYA1|USP1|FLNA|BTRC|DMAP1|SPTAN1|FOXO4|TGFBR1|PRKCZ|IGFBP3|PTPRN2|KSR1|FANCL|MAPK9|HRAS|MARK3|PIK3R1|NTRK1|SPTBN2	0.0307
GO Biological Process	Immune response-regulating cell surface receptor signaling pathway	11	PRKCB|FOS|KHDRBS1|PLA2G6|VAV3|BTRC|BCAR1|MAPK9|HRAS|PIK3R1|PLCG2	0.0312
GO Biological Process	Regulation of negative chemotaxis	2	ROBO2|SLIT2	0.0314
GO Biological Process	Regulation of response to external stimulus	22	CCL2|VTN|ISL1|DUSP1|SIRT2|KDR|SEMA3C|NRP1|ITGA2|SCG2|KREMEN1|ANXA2|SEMA4F|GRIN3A|BTRC|SEMA4B|HRAS|ROBO2|SLIT2|ADCYAP1|PLCG2|SEMA3B	0.0314
GO Biological Process	Negative regulation of ossification	5	CHRD|SOX9|KREMEN1|DKK1|ID1	0.0315
GO Biological Process	Peripheral nervous system development	5	ISL1|SIRT2|ERBB3|SOX10|ETV1	0.0315
GO Biological Process	Branching involved in ureteric bud morphogenesis	4	SOX9|DCHS1|EYA1|PBX1	0.0322
GO Biological Process	Antigen receptor-mediated signaling pathway	8	PRKCB|KHDRBS1|VAV3|BTRC|BCAR1|HRAS|PIK3R1|PLCG2	0.033
GO Biological Process	Endothelial cell differentiation	5	KDR|NRP1|ID1|NR2F2|TJP2	0.033
GO Biological Process	Response to ketone	8	DUSP1|FOS|CFLAR|SLIT3|GNG2|SOX10|SLIT2|YAP1	0.033
GO Biological Process	Transport along microtubule	7	MAPK8IP3|ACTR10|DYNC1I1|SYNE2|PRKCZ|DYNC1I2|SUN2	0.0338
GO Biological Process	Neurotrophin TRK receptor signaling pathway	3	CASP3|BCAR1|NTRK1	0.0339
GO Biological Process	Vascular endothelial growth factor signaling pathway	3	KDR|NRP1|FOXC1	0.0339
GO Biological Process	Regulation of neuron migration	4	COL3A1|ERBB4|FLNA|NRG3	0.0341
GO Biological Process	Transcription by RNA polymerase II	12	SOX9|RARA|ATOH1|FOS|TAF1A|FLNA|FUBP1|CSTF2|SOX10|ETV1|YAP1|SRRT	0.0343
GO Biological Process	Fc-epsilon receptor signaling pathway	6	FOS|VAV3|BTRC|MAPK9|PIK3R1|PLCG2	0.0354
GO Biological Process	Embryonic organ morphogenesis	10	DLX5|SOX9|TBX3|WNT9A|FOXN4|ATOH1|EYA1|TGFBR1|MSX1|YAP1	0.0358
GO Biological Process	Sensory perception of pain	5	CCL2|ITGA2|KCND2|NTRK1|ADCYAP1	0.0361
GO Biological Process	Calcium-dependent cell-cell adhesion via plasma membrane cell adhesion molecules	4	CDH10|CDH6|CDH15|DCHS1	0.0365
GO Biological Process	Regulation of angiogenesis	10	ISL1|SPARC|AKT3|KDR|NRP1|PRKCB|FOXO4|ID1|FOXC1|NTRK1	0.0374
GO Biological Process	Cell migration involved in sprouting angiogenesis	3	KDR|NRP1|SLIT2	0.0378
GO Biological Process	Mitochondrial ATP synthesis coupled proton transport	3	ATP5H|ATP5S|ATP5J	0.0378
GO Biological Process	mRNA processing	13	LGALS3|KHDRBS1|RBM10|SARNP|FMR1|CSTF2|HNRNPR|HNRNPK|EFTUD2|HNRNPF|TRA2B|PUF60|SRRT	0.0378
GO Biological Process	Organelle transport along microtubule	5	ACTR10|DYNC1I1|SYNE2|PRKCZ|SUN2	0.0378
GO Biological Process	Positive regulation of cell migration involved in sprouting angiogenesis	3	AKT3|KDR|NRP1	0.0378
GO Biological Process	Positive regulation of stem cell differentiation	3	SOX9|SEMA3C|FOXC1	0.0378
GO Biological Process	Regulation of collateral sprouting	3	FGF13|SPG20|IST1	0.0378
GO Biological Process	Cellular response to lipid	14	CCL2|ISL1|SOX9|RARA|WNT9A|ITGA2|WNT10B|CFLAR|GNG2|NR2F2|SOX10|ADCYAP1|SAFB|YAP1	0.0386
GO Biological Process	Negative regulation of epithelial cell differentiation	4	SOX9|TBX3|ID1|YAP1	0.0387
GO Biological Process	Negative regulation of GTPase activity	4	PTPRN2|HRAS|SLIT2|ADCYAP1	0.0387
GO Biological Process	Golgi vesicle transport	11	GABARAPL2|ACTR10|SPTBN4|CNIH2|COG4|DYNC1I1|CUX1|SPTAN1|DYNC1I2|DCTN4|SPTBN2	0.0392
GO Biological Process	Regulation of system process	15	SPTBN4|ITGA2|FOXN4|CNIH2|CAMK2G|FGF13|KCND2|CAMK2D|FLNA|FMR1|PRKCZ|SOX10|ATP5J|RGS4|KCNB2	0.041
GO Biological Process	Face development	4	DLX5|RARA|DKK1|MSX1	0.0412
GO Biological Process	Cellular response to heparin	2	SOX9|SLIT2	0.0413
GO Biological Process	Dichotomous subdivision of terminal units involved in salivary gland branching	2	SEMA3C|NRP1	0.0413
GO Biological Process	Protein localization to microtubule plus-end	2	MAPRE3|MAPRE2	0.0413
GO Biological Process	Regulation of retinal ganglion cell axon guidance	2	NRP1|SLIT2	0.0413
GO Biological Process	Response to cortisol	2	SLIT3|SLIT2	0.0413
GO Biological Process	Response to L-ascorbic acid	2	SPARC|ITGA2	0.0413
GO Biological Process	Roundabout signaling pathway	2	SLIT3|SLIT2	0.0413
GO Biological Process	Endocrine system development	6	ISL1|SOX9|TGFBR1|MSX1|PBX1|ADCYAP1	0.0416
GO Biological Process	Notch signaling pathway	6	SNAI1|SOX9|CDH6|ATOH1|FOXC1|PBX1	0.0416
GO Biological Process	Regulation of cell-matrix adhesion	6	KDR|NRP1|COL16A1|PRKCZ|POSTN|PIK3R1	0.0416
GO Biological Process	Homeostatic process	31	CCL2|SOX9|ATP6V1E1|PLCB2|KDR|ATP6V0A1|ATP6V1C2|ATP6V0D1|GNG3|TERF2IP|ATP6V1G2|PRKCB|CASP3|PLA2G6|CAMK2D|ATP6V1H|FOXO4|FOXC1|PTPRN2|GIGYF2|STMN1|ATP6V0E2|EIF4G1|TRA2B|PROM1|PIK3R1|ATP6V0B|TJP2|ADCYAP1|YAP1|PLCG2	0.0427
GO Biological Process	Learning or memory	9	FOS|CASP3|FGF13|MAPK8IP2|PLA2G6|CNTNAP2|DKK1|PRKCZ|NTRK1	0.0427
GO Biological Process	Eye development	11	SOX9|RARA|NRP1|WNT9A|FOXN4|ACHE|TGFBR1|FOXC1|SMARCA4|PBX1|PROM1	0.0431
GO Biological Process	Regulation of endothelial cell migration	7	SPARC|AKT3|KDR|NRP1|NR2F2|BCAR1|SLIT2	0.0431
GO Biological Process	Social behavior	4	GRP|GNG8|MAPK8IP2|CNTNAP2	0.0431
GO Biological Process	Negative regulation of neuron death	8	CCL2|ISL1|NRP1|FBXO7|ERBB3|HRAS|EIF4G1|NTRK1	0.0436
GO Biological Process	Positive regulation of cell adhesion	12	CHRD|CCL2|VTN|RARA|KDR|NRP1|ITGA2|FLNA|VAV3|COL16A1|PRKCZ|PIK3R1	0.0447
GO Biological Process	Regulation of cell-substrate adhesion	8	VTN|KDR|NRP1|FLNA|COL16A1|PRKCZ|POSTN|PIK3R1	0.0447
GO Biological Process	Regulation of neuron apoptotic process	8	CCL2|ISL1|NRP1|ERBB3|CASP3|CDK5R1|HRAS|NTRK1	0.0447
GO Biological Process	Axonal fasciculation	3	NRP1|CASP3|CDK5R1	0.0452
GO Biological Process	Negative regulation of chondrocyte differentiation	3	SOX9|WNT9A|TGFBR1	0.0452
GO Biological Process	Negative regulation of BMP signaling pathway	4	CHRD|SOSTDC1|DKK1|SPG20	0.0455
GO Biological Process	Negative regulation of striated muscle tissue development	4	SIRT2|MAPK11|DKK1|RGS4	0.0455
GO Biological Process	Response to ethanol	6	SPARC|RARA|GRIN3A|DMAP1|RGS4|ADCYAP1	0.0456
GO Biological Process	Anterior/posterior pattern specification	8	TBX3|SEMA3C|DKK1|TGFBR1|FOXC1|MSX1|NR2F2|PBX1	0.0467
GO Biological Process	Negative regulation of transmembrane receptor protein serine/threonine kinase signaling pathway	6	CHRD|SOSTDC1|DKK1|TGFBR1|BAMBI|SPG20	0.0471
GO Biological Process	Positive regulation of cell-substrate adhesion	6	VTN|KDR|NRP1|FLNA|COL16A1|PRKCZ	0.0471
GO Biological Process	Cranial nerve development	4	ISL1|NRP1|ERBB3|NTRK1	0.0482
GO Biological Process	Regulation of action potential	4	FGF13|CAMK2D|FLNA|FMR1	0.0482
GO Biological Process	Response to axon injury	4	ISL1|MAPK8IP3|DPYSL3|NTRK1	0.0482
GO Biological Process	Camera-type eye development	10	SOX9|RARA|NRP1|WNT9A|FOXN4|ACHE|TGFBR1|FOXC1|SMARCA4|PROM1	0.0486
GO Biological Process	Cell adhesion mediated by integrin	3	VTN|ITGA2|COL16A1	0.0495
GO Biological Process	Cerebral cortex radial glia guided migration	3	CDK5R1|SYNE2|SUN2	0.0495
GO Biological Process	Response to muscle activity	3	ITGA2|POSTN|ATP5J	0.0495
GO Biological Process	Nucleobase-containing compound biosynthetic process	21	SOX9|RARA|EPC1|TERF2IP|ATP5H|ATOH1|UBTF|FOS|ATP5S|TAF1A|FLNA|FUBP1|CSTF2|SOX10|C1orf86|ATP5J|SMARCA4|ETV1|TJP2|YAP1|SRRT	0.0496
KEGG Pathways	Proteoglycans in cancer	19	VTN|AKT3|KDR|LUM|ERBB3|WNT9A|ITGA2|WNT10B|HSPB2|PRKCB|CASP3|MAPK11|CAMK2D|ERBB4|FLNA|VAV3|HRAS|PIK3R1|PLCG2	6.11e-10
KEGG Pathways	AGE-RAGE signaling pathway in diabetic complications	13	CCL2|PLCB2|AKT3|COL3A1|PRKCB|CASP3|MAPK11|TGFBR1|PRKCZ|MAPK9|HRAS|PIK3R1|PLCG2	2.57e-08
KEGG Pathways	Human papillomavirus infection	21	PPP2R5B|TSC2|VTN|ATP6V1E1|APC|AKT3|ATP6V0A1|WNT9A|ATP6V1C2|ATP6V0D1|ITGA2|WNT10B|ATP6V1G2|CASP3|ATP6V1H|COL6A1|PRKCZ|HRAS|PIK3R1|ATP6V0B|APC2	2.57e-08
KEGG Pathways	Relaxin signaling pathway	14	PLCB2|AKT3|GNG3|GNG8|COL3A1|FOS|MAPK11|GNG2|TGFBR1|PRKCZ|GNG4|MAPK9|HRAS|PIK3R1	3.26e-08
KEGG Pathways	Cholinergic synapse	13	PLCB2|AKT3|GNG3|GNG8|ACHE|PRKCB|FOS|GNG2|CAMK2D|KCNQ2|GNG4|HRAS|PIK3R1	4.39e-08
KEGG Pathways	Epithelial cell signaling in Helicobacter pylori infection	11	ATP6V1E1|ATP6V0A1|ATP6V1C2|ATP6V0D1|ATP6V1G2|CASP3|MAPK11|ATP6V1H|MAPK9|ATP6V0B|PLCG2	4.39e-08
KEGG Pathways	Axon guidance	15	SEMA3C|NRP1|SLIT1|SLIT3|CAMK2D|SEMA4F|RGS3|PRKCZ|SEMA4B|HRAS|ROBO2|SLIT2|PIK3R1|PLCG2|SEMA3B	1.13e-07
KEGG Pathways	Vibrio cholerae infection	9	ATP6V1E1|ATP6V0A1|ATP6V1C2|ATP6V0D1|ATP6V1G2|ATP6V1H|ATP6V0B|TJP2|PLCG2	3.66e-07
KEGG Pathways	Growth hormone synthesis, secretion and action	12	PLCB2|AKT3|JUNB|PRKCB|FOS|MAPK11|IGFBP3|BCAR1|MAPK9|HRAS|PIK3R1|PLCG2	5.68e-07
KEGG Pathways	Pathways in cancer	23	RARA|APC|PLCB2|AKT3|WNT9A|GNG3|ITGA2|GNG8|WNT10B|PRKCB|FOS|CASP3|GNG2|CAMK2D|TGFBR1|GNG4|STAT4|MAPK9|HRAS|PIK3R1|NTRK1|APC2|PLCG2	6.18e-07
KEGG Pathways	Chemokine signaling pathway	14	CCL2|PLCB2|AKT3|GNG3|GNG8|PRKCB|GNG2|VAV3|PRKCZ|GNG4|BCAR1|HRAS|PIK3R1|PLCG2	9.9e-07
KEGG Pathways	Dopaminergic synapse	12	PPP2R5B|PLCB2|AKT3|GNG3|GNG8|PRKCB|FOS|MAPK11|GNG2|CAMK2D|GNG4|MAPK9	9.9e-07
KEGG Pathways	MAPK signaling pathway	17	DUSP1|MAPK8IP3|AKT3|KDR|ERBB3|PRKCB|FOS|CASP3|MAPK8IP2|MAPK11|ERBB4|FLNA|TGFBR1|MAPK9|HRAS|STMN1|NTRK1	9.9e-07
KEGG Pathways	Ras signaling pathway	15	AKT3|KDR|GNG3|GNG8|PRKCB|PLA2G6|GNG2|FOXO4|GNG4|KSR1|MAPK9|HRAS|PIK3R1|NTRK1|PLCG2	1.22e-06
KEGG Pathways	ErbB signaling pathway	10	AKT3|ERBB3|PRKCB|CAMK2D|ERBB4|NRG3|MAPK9|HRAS|PIK3R1|PLCG2	1.29e-06
KEGG Pathways	Signaling pathways regulating pluripotency of stem cells	12	DLX5|ISL1|APC|TBX3|AKT3|WNT9A|WNT10B|MAPK11|ID1|HRAS|PIK3R1|APC2	1.84e-06
KEGG Pathways	Human immunodeficiency virus 1 infection	14	AKT3|GNG3|GNG8|PRKCB|FOS|CASP3|MAPK11|GNG2|BTRC|GNG4|MAPK9|HRAS|PIK3R1|PLCG2	1.93e-06
KEGG Pathways	Phagosome	12	ATP6V1E1|ATP6V0A1|ATP6V1C2|ATP6V0D1|ITGA2|TUBA1A|TUBA1C|ATP6V1G2|DYNC1I1|ATP6V1H|DYNC1I2|ATP6V0B	1.93e-06
KEGG Pathways	mTOR signaling pathway	12	TSC2|ATP6V1E1|RRAGB|AKT3|WNT9A|ATP6V1C2|WNT10B|ATP6V1G2|PRKCB|ATP6V1H|HRAS|PIK3R1	3.33e-06
KEGG Pathways	Human cytomegalovirus infection	14	TSC2|CCL2|PLCB2|AKT3|GNG3|GNG8|PRKCB|CASP3|MAPK11|GNG2|GNG4|BCAR1|HRAS|PIK3R1	3.52e-06
KEGG Pathways	Wnt signaling pathway	12	APC|PLCB2|WNT9A|WNT10B|PRKCB|CAMK2D|RSPO3|BTRC|DKK1|BAMBI|MAPK9|APC2	3.67e-06
KEGG Pathways	Kaposi sarcoma-associated herpesvirus infection	13	GABARAPL2|AKT3|GNG3|GNG8|FOS|CASP3|MAPK11|GNG2|GNG4|MAPK9|HRAS|PIK3R1|PLCG2	3.76e-06
KEGG Pathways	Apoptosis	11	AKT3|TUBA1A|TUBA1C|FOS|CASP3|CFLAR|SPTAN1|MAPK9|HRAS|PIK3R1|NTRK1	5.79e-06
KEGG Pathways	Focal adhesion	13	VTN|AKT3|KDR|ITGA2|PRKCB|COL6A1|PIP5K1A|FLNA|VAV3|BCAR1|MAPK9|HRAS|PIK3R1	6.37e-06
KEGG Pathways	Colorectal cancer	9	APC|AKT3|FOS|CASP3|TGFBR1|MAPK9|HRAS|PIK3R1|APC2	7.42e-06
KEGG Pathways	Serotonergic synapse	10	DUSP1|PLCB2|GNG3|GNG8|PRKCB|CASP3|KCND2|GNG2|GNG4|HRAS	7.42e-06
KEGG Pathways	Rheumatoid arthritis	9	CCL2|ATP6V1E1|ATP6V0A1|ATP6V1C2|ATP6V0D1|ATP6V1G2|FOS|ATP6V1H|ATP6V0B	9.13e-06
KEGG Pathways	Circadian entrainment	9	PLCB2|GNG3|GNG8|PRKCB|FOS|GNG2|CAMK2D|GNG4|ADCYAP1	1.62e-05
KEGG Pathways	Inflammatory mediator regulation of TRP channels	9	PLCB2|PRKCB|PLA2G6|MAPK11|CAMK2D|MAPK9|PIK3R1|NTRK1|PLCG2	1.85e-05
KEGG Pathways	PI3K-Akt signaling pathway	16	PPP2R5B|TSC2|VTN|AKT3|KDR|ERBB3|GNG3|ITGA2|GNG8|GNG2|ERBB4|COL6A1|GNG4|HRAS|PIK3R1|NTRK1	2.39e-05
KEGG Pathways	Chagas disease	9	CCL2|PLCB2|AKT3|FOS|CFLAR|MAPK11|TGFBR1|MAPK9|PIK3R1	2.53e-05
KEGG Pathways	Hepatocellular carcinoma	11	APC|AKT3|WNT9A|WNT10B|PRKCB|TGFBR1|SMARCA4|HRAS|PIK3R1|APC2|PLCG2	2.53e-05
KEGG Pathways	Alzheimer disease	16	APC|PLCB2|AKT3|WNT9A|WNT10B|TUBA1A|TUBA1C|ATP5H|CASP3|CDK5R1|DKK1|ATP5J|MAPK9|HRAS|PIK3R1|APC2	2.59e-05
KEGG Pathways	VEGF signaling pathway	7	AKT3|KDR|PRKCB|MAPK11|HRAS|PIK3R1|PLCG2	5.22e-05
KEGG Pathways	TNF signaling pathway	9	CCL2|AKT3|JUNB|FOS|CASP3|CFLAR|MAPK11|MAPK9|PIK3R1	5.83e-05
KEGG Pathways	Sphingolipid signaling pathway	9	PPP2R5B|PLCB2|AKT3|PRKCB|MAPK11|PRKCZ|MAPK9|HRAS|PIK3R1	7.4e-05
KEGG Pathways	Collecting duct acid secretion	5	ATP6V1E1|ATP6V0A1|ATP6V1C2|ATP6V0D1|ATP6V1G2	0.00012
KEGG Pathways	Fc epsilon RI signaling pathway	7	AKT3|MAPK11|VAV3|MAPK9|HRAS|PIK3R1|PLCG2	0.00012
KEGG Pathways	Hepatitis B	10	AKT3|PRKCB|FOS|CASP3|MAPK11|TGFBR1|STAT4|MAPK9|HRAS|PIK3R1	0.00012
KEGG Pathways	MicroRNAs in cancer	10	APC|ERBB3|PRKCB|CASP3|HNRNPK|HRAS|STMN1|PIK3R1|APC2|PLCG2	0.00012
KEGG Pathways	Yersinia infection	9	CCL2|AKT3|FOS|MAPK11|PIP5K1A|VAV3|BCAR1|MAPK9|PIK3R1	0.00012
KEGG Pathways	Choline metabolism in cancer	8	TSC2|AKT3|PRKCB|FOS|PIP5K1A|MAPK9|HRAS|PIK3R1	0.00013
KEGG Pathways	Apelin signaling pathway	9	GABARAPL2|PLCB2|AKT3|GNG3|GNG8|GNG2|TGFBR1|GNG4|HRAS	0.00015
KEGG Pathways	Fluid shear stress and atherosclerosis	9	CCL2|DUSP1|AKT3|KDR|FOS|MAPK11|PRKCZ|MAPK9|PIK3R1	0.00015
KEGG Pathways	Oxidative phosphorylation	9	ATP6V1E1|ATP6V0A1|ATP6V1C2|ATP6V0D1|ATP5H|ATP6V1G2|ATP6V1H|ATP5J|ATP6V0B	0.00015
KEGG Pathways	Rap1 signaling pathway	11	PLCB2|AKT3|KDR|PRKCB|MAPK11|VAV3|ID1|PRKCZ|BCAR1|HRAS|PIK3R1	0.00015
KEGG Pathways	Tuberculosis	10	AKT3|ATP6V0A1|ATP6V0D1|CASP3|MAPK11|CAMK2D|ATP6V1H|KSR1|MAPK9|ATP6V0B	0.00016
KEGG Pathways	Synaptic vesicle cycle	7	ATP6V1E1|ATP6V0A1|ATP6V1C2|ATP6V0D1|ATP6V1G2|ATP6V1H|ATP6V0B	0.00018
KEGG Pathways	B cell receptor signaling pathway	7	AKT3|PRKCB|FOS|VAV3|HRAS|PIK3R1|PLCG2	0.00024
KEGG Pathways	EGFR tyrosine kinase inhibitor resistance	7	AKT3|KDR|ERBB3|PRKCB|HRAS|PIK3R1|PLCG2	0.00024
KEGG Pathways	Shigellosis	11	GABARAPL2|PLCB2|RRAGB|AKT3|MAPK11|BTRC|FOXO4|BCAR1|MAPK9|PIK3R1|PLCG2	0.00024
KEGG Pathways	Neurotrophin signaling pathway	8	AKT3|MAPK11|CAMK2D|MAPK9|HRAS|PIK3R1|NTRK1|PLCG2	0.00032
KEGG Pathways	Hippo signaling pathway	9	APC|WNT9A|WNT10B|BTRC|TGFBR1|ID1|PRKCZ|APC2|YAP1	0.0004
KEGG Pathways	Fc gamma R-mediated phagocytosis	7	AKT3|PRKCB|PLA2G6|PIP5K1A|VAV3|PIK3R1|PLCG2	0.00049
KEGG Pathways	Osteoclast differentiation	8	AKT3|JUNB|FOS|MAPK11|TGFBR1|MAPK9|PIK3R1|PLCG2	0.00049
KEGG Pathways	Platelet activation	8	PLCB2|AKT3|ITGA2|COL3A1|MAPK11|PRKCZ|PIK3R1|PLCG2	0.00049
KEGG Pathways	FoxO signaling pathway	8	GABARAPL2|AKT3|MAPK11|FOXO4|TGFBR1|MAPK9|HRAS|PIK3R1	0.0006
KEGG Pathways	Autophagy - animal	8	GABARAPL2|TSC2|RRAGB|AKT3|CFLAR|MAPK9|HRAS|PIK3R1	0.00069
KEGG Pathways	Salmonella infection	10	AKT3|FOS|CASP3|DYNC1I1|MAPK11|ANXA2|FLNA|DYNC1I2|MAPK9|HRAS	0.00072
KEGG Pathways	Prolactin signaling pathway	6	AKT3|FOS|MAPK11|MAPK9|HRAS|PIK3R1	0.00084
KEGG Pathways	T cell receptor signaling pathway	7	AKT3|FOS|MAPK11|VAV3|MAPK9|HRAS|PIK3R1	0.00088
KEGG Pathways	C-type lectin receptor signaling pathway	7	AKT3|MAPK11|KSR1|MAPK9|HRAS|PIK3R1|PLCG2	0.00092
KEGG Pathways	Glioma	6	AKT3|PRKCB|CAMK2D|HRAS|PIK3R1|PLCG2	0.00099
KEGG Pathways	Gastric cancer	8	APC|AKT3|WNT9A|WNT10B|TGFBR1|HRAS|PIK3R1|APC2	0.0012
KEGG Pathways	Breast cancer	8	APC|AKT3|WNT9A|WNT10B|FOS|HRAS|PIK3R1|APC2	0.0013
KEGG Pathways	Retrograde endocannabinoid signaling	8	PLCB2|GNG3|GNG8|PRKCB|MAPK11|GNG2|GNG4|MAPK9	0.0013
KEGG Pathways	Glutamatergic synapse	7	PLCB2|GNG3|GNG8|PRKCB|GNG2|GRIN3A|GNG4	0.0014
KEGG Pathways	Cellular senescence	8	TSC2|AKT3|MAPK11|BTRC|TGFBR1|IGFBP3|HRAS|PIK3R1	0.0015
KEGG Pathways	Thyroid hormone signaling pathway	7	TSC2|PLCB2|AKT3|PRKCB|HRAS|PIK3R1|PLCG2	0.002
KEGG Pathways	GABAergic synapse	6	GABARAPL2|GNG3|GNG8|PRKCB|GNG2|GNG4	0.0022
KEGG Pathways	Endometrial cancer	5	APC|AKT3|HRAS|PIK3R1|APC2	0.0025
KEGG Pathways	GnRH signaling pathway	6	PLCB2|PRKCB|MAPK11|CAMK2D|MAPK9|HRAS	0.0025
KEGG Pathways	cAMP signaling pathway	9	SOX9|AKT3|FOS|CAMK2D|GRIN3A|VAV3|MAPK9|PIK3R1|ADCYAP1	0.0026
KEGG Pathways	Endocrine resistance	6	AKT3|FOS|MAPK11|MAPK9|HRAS|PIK3R1	0.0034
KEGG Pathways	Melanogenesis	6	PLCB2|WNT9A|WNT10B|PRKCB|CAMK2D|HRAS	0.0034
KEGG Pathways	GnRH secretion	5	PLCB2|AKT3|PRKCB|HRAS|PIK3R1	0.0035
KEGG Pathways	Spinocerebellar ataxia	7	PLCB2|AKT3|PRKCB|GRIN3A|MAPK9|PIK3R1|SPTBN2	0.0037
KEGG Pathways	Non-small cell lung cancer	5	AKT3|PRKCB|HRAS|PIK3R1|PLCG2	0.0047
KEGG Pathways	Alcoholism	7	HDAC10|GNG3|GNG8|GNG2|GRIN3A|GNG4|HRAS	0.0051
KEGG Pathways	Phospholipase D signaling pathway	7	TSC2|PLCB2|AKT3|PIP5K1A|HRAS|PIK3R1|PLCG2	0.0057
KEGG Pathways	Leukocyte transendothelial migration	6	PRKCB|MAPK11|VAV3|BCAR1|PIK3R1|PLCG2	0.0061
KEGG Pathways	Endocytosis	9	CHMP4C|PIP5K1A|TGFBR1|PRKCZ|PIP5KL1|HRAS|SPG20|IST1|CHMP2A	0.0062
KEGG Pathways	Carbohydrate digestion and absorption	4	PLCB2|AKT3|PRKCB|PIK3R1	0.0068
KEGG Pathways	Cushing syndrome	7	APC|PLCB2|WNT9A|WNT10B|CAMK2D|PBX1|APC2	0.0068
KEGG Pathways	Amyotrophic lateral sclerosis	11	GABARAPL2|ACTR10|TUBA1A|TUBA1C|ATP5H|CASP3|MAPK11|ERBB4|NRG3|ATP5J|DCTN4	0.0074
KEGG Pathways	Regulation of actin cytoskeleton	8	APC|ITGA2|PIP5K1A|VAV3|BCAR1|HRAS|PIK3R1|APC2	0.0092
KEGG Pathways	Natural killer cell mediated cytotoxicity	6	PRKCB|CASP3|VAV3|HRAS|PIK3R1|PLCG2	0.0094
KEGG Pathways	Human T-cell leukemia virus 1 infection	8	AKT3|NRP1|FOS|TGFBR1|MSX1|MAPK9|HRAS|PIK3R1	0.0095
KEGG Pathways	Prion disease	9	TUBA1A|TUBA1C|ATP5H|CASP3|MAPK11|GRIN3A|ATP5J|MAPK9|PIK3R1	0.0106
KEGG Pathways	Gap junction	5	PLCB2|TUBA1A|TUBA1C|PRKCB|HRAS	0.0114
KEGG Pathways	Transcriptional misregulation in cancer	7	RARA|EYA1|IGFBP3|ETV1|PBX1|PROM1|NTRK1	0.0114
KEGG Pathways	PD-L1 expression and PD-1 checkpoint pathway in cancer	5	AKT3|FOS|MAPK11|HRAS|PIK3R1	0.0117
KEGG Pathways	Morphine addiction	5	GNG3|GNG8|PRKCB|GNG2|GNG4	0.0121
KEGG Pathways	Estrogen signaling pathway	6	RARA|PLCB2|AKT3|FOS|HRAS|PIK3R1	0.0136
KEGG Pathways	IL-17 signaling pathway	5	CCL2|FOS|CASP3|MAPK11|MAPK9	0.0136
KEGG Pathways	Insulin signaling pathway	6	TSC2|AKT3|PRKCZ|MAPK9|HRAS|PIK3R1	0.0136
KEGG Pathways	Phosphatidylinositol signaling system	5	PLCB2|PRKCB|PIP5K1A|PIK3R1|PLCG2	0.0151
KEGG Pathways	Parkinson disease	8	DUSP1|TUBA1A|TUBA1C|ATP5H|CASP3|CAMK2D|ATP5J|MAPK9	0.0181
KEGG Pathways	Amoebiasis	5	PLCB2|COL3A1|PRKCB|CASP3|PIK3R1	0.0182
KEGG Pathways	Basal cell carcinoma	4	APC|WNT9A|WNT10B|APC2	0.0182
KEGG Pathways	Th17 cell differentiation	5	RARA|FOS|MAPK11|TGFBR1|MAPK9	0.0186
KEGG Pathways	Toll-like receptor signaling pathway	5	AKT3|FOS|MAPK11|MAPK9|PIK3R1	0.0186
KEGG Pathways	Epstein-Barr virus infection	7	AKT3|SAP30L|CASP3|MAPK11|MAPK9|PIK3R1|PLCG2	0.0188
KEGG Pathways	Huntington disease	9	ACTR10|PLCB2|TUBA1A|TUBA1C|ATP5H|CASP3|ATP5J|MAPK9|DCTN4	0.0189
KEGG Pathways	Long-term potentiation	4	PLCB2|PRKCB|CAMK2D|HRAS	0.0193
KEGG Pathways	Parathyroid hormone synthesis, secretion and action	5	MMP15|PLCB2|PRKCB|FOS|MMP17	0.0193
KEGG Pathways	Necroptosis	6	CHMP4C|CFLAR|CAMK2D|STAT4|MAPK9|CHMP2A	0.0202
KEGG Pathways	Acute myeloid leukemia	4	RARA|AKT3|HRAS|PIK3R1	0.0207
KEGG Pathways	Amphetamine addiction	4	PRKCB|FOS|CAMK2D|GRIN3A	0.0207
KEGG Pathways	HIF-1 signaling pathway	5	AKT3|PRKCB|CAMK2D|PIK3R1|PLCG2	0.0207
KEGG Pathways	Insulin resistance	5	AKT3|PRKCB|PRKCZ|MAPK9|PIK3R1	0.0213
KEGG Pathways	Central carbon metabolism in cancer	4	AKT3|HRAS|PIK3R1|NTRK1	0.0232
KEGG Pathways	Inositol phosphate metabolism	4	PLCB2|PIP5K1A|PIP5KL1|PLCG2	0.0276
KEGG Pathways	Pancreatic cancer	4	AKT3|TGFBR1|MAPK9|PIK3R1	0.0276
KEGG Pathways	Pertussis	4	FOS|CASP3|MAPK11|MAPK9	0.0284
KEGG Pathways	Chronic myeloid leukemia	4	AKT3|TGFBR1|HRAS|PIK3R1	0.0294
KEGG Pathways	Insulin secretion	4	PLCB2|PRKCB|CAMK2D|ADCYAP1	0.0389
KEGG Pathways	Vasopressin-regulated water reabsorption	3	DYNC1I1|DYNC1I2|DCTN4	0.0392
KEGG Pathways	Type II diabetes mellitus	3	PRKCZ|MAPK9|PIK3R1	0.0434
KEGG Pathways	Viral carcinogenesis	6	HDAC10|ATP6V0D1|CASP3|HNRNPK|HRAS|PIK3R1	0.0439
KEGG Pathways	Longevity regulating pathway	4	TSC2|AKT3|HRAS|PIK3R1	0.0454
KEGG Pathways	Th1 and Th2 cell differentiation	4	FOS|MAPK11|STAT4|MAPK9	0.0454
KEGG Pathways	Pathogenic Escherichia coli infection	6	TUBA1A|TUBA1C|FOS|CASP3|MAPK11|MAPK9	0.0481
Reactome Pathways	Signal Transduction	91	PPP2R5B|HDAC10|STAG2|TSC2|CCL2|SPARC|DUSP1|SNAI1|SOX9|ATP6V1E1|RARA|GRP|PHC2|APC|RGS8|PLCB2|RRAGB|SPTBN4|AKT3|KDR|ATP6V0A1|NRP1|ERBB3|WNT9A|ATP6V1C2|RHOC|ATP6V0D1|GNG3|ITGA2|GNG8|WNT10B|TUBA1A|TUBA1C|ATP6V1G2|JUNB|COL3A1|PRKCB|FOS|CASP3|CFLAR|KHDRBS1|CDK5R1|CAMK2G|DYNC1I1|KREMEN1|MAPK11|GNG2|CAMK2D|ERBB4|RSPO3|ATP6V1H|COL6A1|RGS7|PIP5K1A|RGS10|FLNA|VAV3|BTRC|NRG3|SPTAN1|DKK1|RGS3|FOXO4|TGFBR1|BAM…	4.35e-21
Reactome Pathways	Signaling by Receptor Tyrosine Kinases	33	SPARC|ATP6V1E1|AKT3|KDR|ATP6V0A1|NRP1|ERBB3|ATP6V1C2|ATP6V0D1|ITGA2|ATP6V1G2|JUNB|COL3A1|PRKCB|FOS|CDK5R1|MAPK11|ERBB4|ATP6V1H|COL6A1|VAV3|NRG3|ID1|PRKCZ|BCAR1|HNRNPF|HRAS|STMN1|PIK3R1|NTRK1|ATP6V0B|ADCYAP1|YAP1	3.56e-13
Reactome Pathways	Nervous system development	27	ISL1|SPTBN4|NRP1|SLIT1|RHOC|ITGA2|TUBA1A|TUBA1C|COL3A1|CDK5R1|SLIT3|MAPK11|DPYSL4|DPYSL3|KCNQ2|COL6A1|VAV3|SPTAN1|SOX10|SMARCA4|HRAS|EIF4G1|ROBO2|SLIT2|PIK3R1|SPTBN2|YAP1	2.01e-07
Reactome Pathways	Axon guidance	24	ISL1|SPTBN4|NRP1|SLIT1|RHOC|ITGA2|TUBA1A|TUBA1C|COL3A1|CDK5R1|SLIT3|MAPK11|DPYSL4|DPYSL3|KCNQ2|COL6A1|VAV3|SPTAN1|HRAS|EIF4G1|ROBO2|SLIT2|PIK3R1|SPTBN2	6.18e-06
Reactome Pathways	Diseases of signal transduction by growth factor receptors and second messengers	20	PPP2R5B|HDAC10|TSC2|APC|AKT3|KDR|ERBB3|CAMK2G|KREMEN1|CAMK2D|ERBB4|CUX1|NRG3|DKK1|FOXO4|TGFBR1|KSR1|HRAS|MARK3|PIK3R1	8.45e-06
Reactome Pathways	Developmental Biology	34	ISL1|SOX9|RARA|SPTBN4|AKT3|NRP1|SLIT1|RHOC|CDH15|ITGA2|WNT10B|TUBA1A|TUBA1C|COL3A1|CDK5R1|SLIT3|MAPK11|DPYSL4|DPYSL3|KCNQ2|COL6A1|VAV3|SPTAN1|NR2F2|SOX10|SMARCA4|PBX1|HRAS|EIF4G1|ROBO2|SLIT2|PIK3R1|SPTBN2|YAP1	1.09e-05
Reactome Pathways	Disease	42	PPP2R5B|HDAC10|TSC2|APC|AKT3|KDR|LUM|ERBB3|GNG3|SAP30L|CHMP4C|GNG8|TUBA1A|TUBA1C|CDK5R1|CAMK2G|DYNC1I1|KREMEN1|GNG2|CAMK2D|ERBB4|ATP6V1H|CUX1|VAV3|BTRC|NRG3|DKK1|FOXO4|TGFBR1|HNRNPK|CHD3|GNG4|DYNC1I2|KSR1|ACAN|HRAS|MARK3|CDKN1C|PIK3R1|ADCYAP1|CHMP2A|PLCG2	1.09e-05
Reactome Pathways	Insulin receptor recycling	7	ATP6V1E1|ATP6V0A1|ATP6V1C2|ATP6V0D1|ATP6V1G2|ATP6V1H|ATP6V0B	1.09e-05
Reactome Pathways	Neuronal System	20	PLCB2|GNG3|GNG8|TUBA1A|TUBA1C|ACHE|PRKCB|CAMK2G|KCNH8|KCND2|GNG2|CAMK2D|ERBB4|KCNQ2|GRIN3A|KCNC4|GNG4|HRAS|KCNB2|APBA2	1.09e-05
Reactome Pathways	Transferrin endocytosis and recycling	7	ATP6V1E1|ATP6V0A1|ATP6V1C2|ATP6V0D1|ATP6V1G2|ATP6V1H|ATP6V0B	1.99e-05
Reactome Pathways	COPI-mediated anterograde transport	10	ACTR10|SPTBN4|TUBA1A|TUBA1C|COG4|DYNC1I1|SPTAN1|DYNC1I2|DCTN4|SPTBN2	4.65e-05
Reactome Pathways	Extra-nuclear estrogen signaling	9	AKT3|GNG3|GNG8|FOS|GNG2|PRKCZ|GNG4|HRAS|PIK3R1	4.65e-05
Reactome Pathways	ROS and RNS production in phagocytes	7	ATP6V1E1|ATP6V0A1|ATP6V1C2|ATP6V0D1|ATP6V1G2|ATP6V1H|ATP6V0B	4.65e-05
Reactome Pathways	Signaling by Insulin receptor	9	ATP6V1E1|ATP6V0A1|ATP6V1C2|ATP6V0D1|ATP6V1G2|ATP6V1H|HRAS|PIK3R1|ATP6V0B	4.65e-05
Reactome Pathways	Signaling by WNT	16	PPP2R5B|SOX9|APC|PLCB2|WNT9A|GNG3|GNG8|WNT10B|PRKCB|KREMEN1|GNG2|RSPO3|BTRC|DKK1|GNG4|SMARCA4	4.65e-05
Reactome Pathways	Signaling by ERBB4	8	SPARC|ERBB3|ERBB4|NRG3|HRAS|STMN1|PIK3R1|YAP1	6.39e-05
Reactome Pathways	Signaling by VEGF	10	AKT3|KDR|NRP1|PRKCB|MAPK11|VAV3|PRKCZ|BCAR1|HRAS|PIK3R1	6.39e-05
Reactome Pathways	Neurotransmitter receptors and postsynaptic signal transmission	13	PLCB2|GNG3|GNG8|TUBA1A|TUBA1C|PRKCB|CAMK2G|GNG2|CAMK2D|ERBB4|GRIN3A|GNG4|HRAS	7.17e-05
Reactome Pathways	Cellular responses to stress	21	ATP6V1E1|ACTR10|PHC2|RRAGB|ATP6V1C2|ATP6V0D1|TERF2IP|TUBA1A|TUBA1C|ATP6V1G2|FOS|CAMK2G|DYNC1I1|MAPK11|CAMK2D|ATP6V1H|ID1|DYNC1I2|MAPK9|DCTN4|ATP6V0B	8.58e-05
Reactome Pathways	ER to Golgi Anterograde Transport	11	ACTR10|SPTBN4|TUBA1A|TUBA1C|CNIH2|COG4|DYNC1I1|SPTAN1|DYNC1I2|DCTN4|SPTBN2	0.00015
Reactome Pathways	Intracellular signaling by second messengers	15	PPP2R5B|TSC2|SNAI1|PHC2|RRAGB|AKT3|ERBB3|CAMK2G|CAMK2D|ERBB4|PIP5K1A|NRG3|FOXO4|CHD3|PIK3R1	0.00018
Reactome Pathways	Transmission across Chemical Synapses	14	PLCB2|GNG3|GNG8|TUBA1A|TUBA1C|ACHE|PRKCB|CAMK2G|GNG2|CAMK2D|ERBB4|GRIN3A|GNG4|HRAS	0.00019
Reactome Pathways	VEGFA-VEGFR2 Pathway	9	AKT3|KDR|PRKCB|MAPK11|VAV3|PRKCZ|BCAR1|HRAS|PIK3R1	0.00019
Reactome Pathways	COPI-independent Golgi-to-ER retrograde traffic	7	ACTR10|TUBA1A|TUBA1C|DYNC1I1|PLA2G6|DYNC1I2|DCTN4	0.00021
Reactome Pathways	Immune System	44	PPP2R5B|CCL2|VTN|ATP6V1E1|ACTR10|LGALS3|AKT3|ATP6V0A1|FBXO7|ATP6V1C2|ATP6V0D1|TUBA1A|TUBA1C|ATP6V1G2|JUNB|COL3A1|PRKCB|FOS|CASP3|CAMK2G|DYNC1I1|PLA2G6|MAPK11|CAMK2D|ANXA2|ATP6V1H|FLNA|VAV3|BTRC|SPTAN1|PTPRN2|STAT4|DYNC1I2|MAPK9|SMARCA4|HNRNPF|HRAS|DCTN4|EIF4G1|PIK3R1|SPTBN2|ATP6V0B|IST1|PLCG2	0.00021
Reactome Pathways	G-protein beta:gamma signalling	6	PLCB2|AKT3|GNG3|GNG8|GNG2|GNG4	0.00022
Reactome Pathways	RAF/MAP kinase cascade	14	PPP2R5B|DUSP1|SPTBN4|ERBB3|CAMK2G|CAMK2D|ERBB4|NRG3|SPTAN1|KSR1|HRAS|MARK3|PIK3R1|SPTBN2	0.00022
Reactome Pathways	Potassium Channels	9	GNG3|GNG8|KCNH8|KCND2|GNG2|KCNQ2|KCNC4|GNG4|KCNB2	0.00024
Reactome Pathways	Amino acids regulate mTORC1	7	ATP6V1E1|RRAGB|ATP6V1C2|ATP6V0D1|ATP6V1G2|ATP6V1H|ATP6V0B	0.00025
Reactome Pathways	RAF activation	6	PPP2R5B|CAMK2G|CAMK2D|KSR1|HRAS|MARK3	0.00026
Reactome Pathways	G beta:gamma signalling through PLC beta	5	PLCB2|GNG3|GNG8|GNG2|GNG4	0.00038
Reactome Pathways	Platelet activation, signaling and aggregation	13	SCG3|SPARC|GNG3|GNG8|PRKCB|GNG2|FLNA|VAV3|PRKCZ|GNG4|BCAR1|PIK3R1|PLCG2	0.00045
Reactome Pathways	Presynaptic function of Kainate receptors	5	PLCB2|GNG3|GNG8|GNG2|GNG4	0.00045
Reactome Pathways	Signaling by NTRK1 (TRKA)	9	JUNB|FOS|CDK5R1|MAPK11|ID1|HRAS|PIK3R1|NTRK1|ADCYAP1	0.00045
Reactome Pathways	PIP3 activates AKT signaling	13	PPP2R5B|TSC2|SNAI1|PHC2|RRAGB|AKT3|ERBB3|ERBB4|PIP5K1A|NRG3|FOXO4|CHD3|PIK3R1	0.00052
Reactome Pathways	ESR-mediated signaling	11	STAG2|AKT3|GNG3|GNG8|FOS|GNG2|ERBB4|PRKCZ|GNG4|HRAS|PIK3R1	0.00057
Reactome Pathways	Cooperation of PDCL (PhLP1) and TRiC/CCT in G-protein beta folding	6	GNG3|GNG8|GNG2|RGS7|GNG4|RGS11	0.00061
Reactome Pathways	Regulation of commissural axon pathfinding by SLIT and ROBO	4	SLIT1|SLIT3|ROBO2|SLIT2	0.00061
Reactome Pathways	Hemostasis	20	PPP2R5B|SCG3|SPARC|GNG3|ITGA2|GNG8|TUBA1A|TUBA1C|PRKCB|GNG2|ANXA2|FLNA|VAV3|PRKCZ|GNG4|BCAR1|HRAS|KIF21B|PIK3R1|PLCG2	0.00066
Reactome Pathways	Chaperonin-mediated protein folding	8	GNG3|GNG8|TUBA1A|TUBA1C|GNG2|RGS7|GNG4|RGS11	0.00067
Reactome Pathways	G beta:gamma signalling through PI3Kgamma	5	AKT3|GNG3|GNG8|GNG2|GNG4	0.00071
Reactome Pathways	Signaling by ERBB2 KD Mutants	5	ERBB3|ERBB4|NRG3|HRAS|PIK3R1	0.00071
Reactome Pathways	Macroautophagy	9	GABARAPL2|TSC2|RRAGB|CHMP4C|TUBA1A|TUBA1C|DYNC1I1|DYNC1I2|CHMP2A	0.00096
Reactome Pathways	G alpha (z) signalling events	6	GNG3|GNG8|PRKCB|GNG2|GNG4|RGS4	0.00099
Reactome Pathways	ECM proteoglycans	7	VTN|SPARC|LUM|ITGA2|COL3A1|COL6A1|ACAN	0.0012
Reactome Pathways	G alpha (q) signalling events	11	GRP|PLCB2|GNG3|GNG8|GNG2|RGS3|GNG4|RGS4|HRAS|PIK3R1|RGS5	0.0012
Reactome Pathways	Signaling by ERBB2	6	AKT3|ERBB3|ERBB4|NRG3|HRAS|PIK3R1	0.0012
Reactome Pathways	Extracellular matrix organization	13	MMP15|VTN|SPARC|KDR|LUM|ITGA2|COL3A1|CASP3|ELN|MMP17|COL6A1|COL16A1|ACAN	0.0013
Reactome Pathways	Sealing of the nuclear envelope (NE) by ESCRT-III	5	CHMP4C|TUBA1A|TUBA1C|IST1|CHMP2A	0.0013
Reactome Pathways	Signaling by PTK6	6	ERBB3|KHDRBS1|ERBB4|NRG3|BCAR1|HRAS	0.0014
Reactome Pathways	FCERI mediated MAPK activation	5	FOS|VAV3|MAPK9|HRAS|PLCG2	0.0015
Reactome Pathways	HSP90 chaperone cycle for steroid hormone receptors (SHR)	6	ACTR10|TUBA1A|TUBA1C|DYNC1I1|DYNC1I2|DCTN4	0.0015
Reactome Pathways	Nuclear signaling by ERBB4	5	SPARC|ERBB4|NRG3|STMN1|YAP1	0.0015
Reactome Pathways	Signaling by Nuclear Receptors	12	STAG2|RARA|AKT3|GNG3|GNG8|FOS|GNG2|ERBB4|PRKCZ|GNG4|HRAS|PIK3R1	0.0015
Reactome Pathways	Vesicle-mediated transport	20	GABARAPL2|TSC2|SPARC|ACTR10|SPTBN4|AKT3|CHMP4C|TUBA1A|TUBA1C|COL3A1|CNIH2|COG4|DYNC1I1|PLA2G6|SPTAN1|DYNC1I2|KIF21B|DCTN4|SPTBN2|CHMP2A	0.0015
Reactome Pathways	Glucagon-type ligand receptors	5	GNG3|GNG8|GNG2|GNG4|ADCYAP1	0.0016
Reactome Pathways	CRMPs in Sema3A signaling	4	NRP1|CDK5R1|DPYSL4|DPYSL3	0.0017
Reactome Pathways	PI3K events in ERBB2 signaling	4	ERBB3|ERBB4|NRG3|PIK3R1	0.0017
Reactome Pathways	Integrin cell surface interactions	7	VTN|KDR|LUM|ITGA2|COL3A1|COL6A1|COL16A1	0.0018
Reactome Pathways	L1CAM interactions	8	SPTBN4|NRP1|ITGA2|TUBA1A|TUBA1C|KCNQ2|SPTAN1|SPTBN2	0.002
Reactome Pathways	G beta:gamma signalling through BTK	4	GNG3|GNG8|GNG2|GNG4	0.0024
Reactome Pathways	Opioid Signalling	7	PLCB2|GNG3|GNG8|CAMK2G|GNG2|CAMK2D|GNG4	0.0024
Reactome Pathways	Activation of NMDA receptors and postsynaptic events	7	TUBA1A|TUBA1C|CAMK2G|CAMK2D|ERBB4|GRIN3A|HRAS	0.0027
Reactome Pathways	NCAM signaling for neurite out-growth	6	SPTBN4|COL3A1|COL6A1|SPTAN1|HRAS|SPTBN2	0.0027
Reactome Pathways	Prostacyclin signalling through prostacyclin receptor	4	GNG3|GNG8|GNG2|GNG4	0.0027
Reactome Pathways	VEGFR2 mediated cell proliferation	4	KDR|PRKCB|PRKCZ|HRAS	0.0027
Reactome Pathways	Class B/2 (Secretin family receptors)	7	WNT9A|GNG3|GNG8|WNT10B|GNG2|GNG4|ADCYAP1	0.0029
Reactome Pathways	G beta:gamma signalling through CDC42	4	GNG3|GNG8|GNG2|GNG4	0.0031
Reactome Pathways	Golgi-to-ER retrograde transport	8	ACTR10|TUBA1A|TUBA1C|DYNC1I1|PLA2G6|DYNC1I2|KIF21B|DCTN4	0.0032
Reactome Pathways	Signaling by RAF1 mutants	5	CAMK2G|CAMK2D|KSR1|HRAS|MARK3	0.0034
Reactome Pathways	G alpha (i) signalling events	14	RGS8|PLCB2|GNG3|GNG8|CAMK2G|GNG2|CAMK2D|RGS7|RGS10|RGS3|GNG4|RGS11|RGS4|RGS5	0.0036
Reactome Pathways	Assembly and cell surface presentation of NMDA receptors	5	TUBA1A|TUBA1C|CAMK2G|CAMK2D|GRIN3A	0.0037
Reactome Pathways	ADP signalling through P2Y purinoceptor 12	4	GNG3|GNG8|GNG2|GNG4	0.004
Reactome Pathways	Negative regulation of MAPK pathway	5	PPP2R5B|DUSP1|KSR1|HRAS|MARK3	0.004
Reactome Pathways	SHC1 events in ERBB2 signaling	4	ERBB3|ERBB4|NRG3|HRAS	0.004
Reactome Pathways	Signaling by ERBB2 TMD/JMD mutants	4	ERBB3|ERBB4|NRG3|HRAS	0.004
Reactome Pathways	Voltage gated Potassium channels	5	KCNH8|KCND2|KCNQ2|KCNC4|KCNB2	0.004
Reactome Pathways	Membrane Trafficking	18	GABARAPL2|TSC2|ACTR10|SPTBN4|AKT3|CHMP4C|TUBA1A|TUBA1C|CNIH2|COG4|DYNC1I1|PLA2G6|SPTAN1|DYNC1I2|KIF21B|DCTN4|SPTBN2|CHMP2A	0.0045
Reactome Pathways	Degradation of the extracellular matrix	8	MMP15|COL3A1|CASP3|ELN|MMP17|COL6A1|COL16A1|ACAN	0.0046
Reactome Pathways	Ion channel transport	9	ATP6V1E1|ATP6V0A1|ATP6V1C2|ATP6V0D1|ATP6V1G2|CAMK2G|CAMK2D|ATP6V1H|ATP6V0B	0.0046
Reactome Pathways	Nuclear Envelope (NE) Reassembly	6	SIRT2|CHMP4C|TUBA1A|TUBA1C|IST1|CHMP2A	0.0046
Reactome Pathways	Paradoxical activation of RAF signaling by kinase inactive BRAF	5	CAMK2G|CAMK2D|KSR1|HRAS|MARK3	0.0046
Reactome Pathways	PI3K/AKT Signaling in Cancer	7	TSC2|AKT3|ERBB3|ERBB4|NRG3|FOXO4|PIK3R1	0.0046
Reactome Pathways	Signaling by moderate kinase activity BRAF mutants	5	CAMK2G|CAMK2D|KSR1|HRAS|MARK3	0.0046
Reactome Pathways	Signaling downstream of RAS mutants	5	CAMK2G|CAMK2D|KSR1|HRAS|MARK3	0.0046
Reactome Pathways	Thromboxane signalling through TP receptor	4	GNG3|GNG8|GNG2|GNG4	0.0047
Reactome Pathways	ADP signalling through P2Y purinoceptor 1	4	GNG3|GNG8|GNG2|GNG4	0.0053
Reactome Pathways	Mitotic Anaphase	10	PPP2R5B|STAG2|SIRT2|CHMP4C|TUBA1A|TUBA1C|DYNC1I1|DYNC1I2|IST1|CHMP2A	0.0053
Reactome Pathways	Cell Cycle	18	PPP2R5B|STAG2|SIRT2|AKT3|CHMP4C|TERF2IP|TUBA1A|TUBA1C|PRKCB|DYNC1I1|SYNE2|SYNE1|BTRC|DYNC1I2|SUN2|CDKN1C|IST1|CHMP2A	0.0062
Reactome Pathways	G alpha (12/13) signalling events	6	RHOC|GNG3|GNG8|GNG2|VAV3|GNG4	0.0062
Reactome Pathways	Negative regulation of the PI3K/AKT network	7	PPP2R5B|AKT3|ERBB3|ERBB4|PIP5K1A|NRG3|PIK3R1	0.0062
Reactome Pathways	Post NMDA receptor activation events	6	TUBA1A|TUBA1C|CAMK2G|CAMK2D|ERBB4|HRAS	0.0062
Reactome Pathways	Activation of the AP-1 family of transcription factors	3	FOS|MAPK11|MAPK9	0.0065
Reactome Pathways	PI3K events in ERBB4 signaling	3	ERBB4|NRG3|PIK3R1	0.0065
Reactome Pathways	Adrenaline,noradrenaline inhibits insulin secretion	4	GNG3|GNG8|GNG2|GNG4	0.0072
Reactome Pathways	DAP12 signaling	4	VAV3|HRAS|PIK3R1|PLCG2	0.0072
Reactome Pathways	G-protein activation	4	GNG3|GNG8|GNG2|GNG4	0.0072
Reactome Pathways	Metabolism of proteins	38	PPP2R5B|STAG2|SCG3|CCL2|ISL1|RARA|ACTR10|GRP|PHC2|APC|SPTBN4|FBXO7|ATP6V0D1|GNG3|GNG8|TUBA1A|TUBA1C|ACHE|SCG2|CNIH2|COG4|DYNC1I1|GNG2|RGS7|BTRC|SPTAN1|FOXO4|TGFBR1|HNRNPK|CHD3|IGFBP3|GNG4|DYNC1I2|RGS11|DCTN4|EIF4G1|SPTBN2|SAFB	0.0072
Reactome Pathways	Intra-Golgi and retrograde Golgi-to-ER traffic	9	ACTR10|TUBA1A|TUBA1C|COG4|DYNC1I1|PLA2G6|DYNC1I2|KIF21B|DCTN4	0.0077
Reactome Pathways	Activation of G protein gated Potassium channels	4	GNG3|GNG8|GNG2|GNG4	0.0078
Reactome Pathways	Downregulation of ERBB2 signaling	4	AKT3|ERBB3|ERBB4|NRG3	0.0078
Reactome Pathways	Inhibition of voltage gated Ca2+ channels via Gbeta/gamma subunits	4	GNG3|GNG8|GNG2|GNG4	0.0078
Reactome Pathways	Signaling by GPCR	26	CCL2|GRP|RGS8|PLCB2|AKT3|WNT9A|RHOC|GNG3|GNG8|WNT10B|PRKCB|CAMK2G|GNG2|CAMK2D|RGS7|RGS10|VAV3|RGS3|GNG4|RGS11|RGS4|HRAS|PIK3R1|RGS5|REEP1|ADCYAP1	0.0078
Reactome Pathways	TCF dependent signaling in response to WNT	9	PPP2R5B|SOX9|APC|WNT9A|KREMEN1|RSPO3|BTRC|DKK1|SMARCA4	0.0078
Reactome Pathways	MHC class II antigen presentation	7	ACTR10|TUBA1A|TUBA1C|DYNC1I1|DYNC1I2|DCTN4|SPTBN2	0.0079
Reactome Pathways	Interaction between L1 and Ankyrins	4	SPTBN4|KCNQ2|SPTAN1|SPTBN2	0.0092
Reactome Pathways	Cytokine Signaling in Immune system	18	CCL2|AKT3|JUNB|FOS|CASP3|CAMK2G|MAPK11|CAMK2D|ANXA2|FLNA|BTRC|STAT4|MAPK9|SMARCA4|HNRNPF|HRAS|EIF4G1|PIK3R1	0.0094
Reactome Pathways	HCMV Infection	7	CHMP4C|TUBA1A|TUBA1C|DYNC1I1|HNRNPK|DYNC1I2|CHMP2A	0.0099
Reactome Pathways	Signaling by PDGF	5	COL3A1|COL6A1|BCAR1|HRAS|PIK3R1	0.0099
Reactome Pathways	Thrombin signalling through proteinase activated receptors (PARs)	4	GNG3|GNG8|GNG2|GNG4	0.0099
Reactome Pathways	ERBB2 Activates PTK6 Signaling	3	ERBB3|ERBB4|NRG3	0.0104
Reactome Pathways	Adherens junctions interactions	4	CDH10|CDH6|CDH15|CADM3	0.0108
Reactome Pathways	Ca2+ pathway	5	PLCB2|GNG3|GNG8|GNG2|GNG4	0.0108
Reactome Pathways	Fc epsilon receptor (FCERI) signaling	7	FOS|VAV3|BTRC|MAPK9|HRAS|PIK3R1|PLCG2	0.0108
Reactome Pathways	Glucagon signaling in metabolic regulation	4	GNG3|GNG8|GNG2|GNG4	0.0108
Reactome Pathways	Meiotic synapsis	5	STAG2|TERF2IP|SYNE2|SYNE1|SUN2	0.0108
Reactome Pathways	Cell-Cell communication	7	CDH10|CDH6|CDH15|CADM3|FLNA|SPTAN1|PIK3R1	0.0111
Reactome Pathways	GPVI-mediated activation cascade	4	VAV3|PRKCZ|PIK3R1|PLCG2	0.0113
Reactome Pathways	Nuclear Events (kinase and transcription factor activation)	5	JUNB|FOS|CDK5R1|MAPK11|ID1	0.0113
Reactome Pathways	Signaling by WNT in cancer	4	PPP2R5B|APC|KREMEN1|DKK1	0.0113
Reactome Pathways	SHC1 events in ERBB4 signaling	3	ERBB4|NRG3|HRAS	0.0116
Reactome Pathways	Innate Immune System	23	VTN|ATP6V1E1|ACTR10|LGALS3|ATP6V0A1|ATP6V1C2|ATP6V0D1|ATP6V1G2|FOS|PLA2G6|MAPK11|ANXA2|ATP6V1H|VAV3|BTRC|SPTAN1|PTPRN2|MAPK9|HRAS|PIK3R1|ATP6V0B|IST1|PLCG2	0.0132
Reactome Pathways	Semaphorin interactions	5	NRP1|RHOC|CDK5R1|DPYSL4|DPYSL3	0.0132
Reactome Pathways	ERBB2 Regulates Cell Motility	3	ERBB3|ERBB4|NRG3	0.0134
Reactome Pathways	Negative regulation of TCF-dependent signaling by WNT ligand antagonists	3	WNT9A|KREMEN1|DKK1	0.0134
Reactome Pathways	mRNA Splicing - Major Pathway	8	CSTF2|HNRNPR|HNRNPK|EFTUD2|HNRNPF|TRA2B|PUF60|SRRT	0.0135
Reactome Pathways	Signaling by BRAF and RAF fusions	5	CAMK2G|CAMK2D|KSR1|HRAS|MARK3	0.0137
Reactome Pathways	Apoptotic cleavage of cellular proteins	4	APC|CASP3|SPTAN1|TJP2	0.0153
Reactome Pathways	GRB2 events in ERBB2 signaling	3	ERBB4|NRG3|HRAS	0.0153
Reactome Pathways	Gene expression (Transcription)	29	HDAC10|TSC2|DLX5|SOX9|RARA|LGALS3|PHC2|RRAGB|EPC1|AKT3|SAP30L|UBTF|JUNB|PRKCB|FOS|CDK5R1|CAMK2G|MAPK11|SARNP|CAMK2D|TAF1A|RSPO3|CSTF2|FOXO4|CHD3|IGFBP3|SMARCA4|YAP1|SRRT	0.0165
Reactome Pathways	NGF-stimulated transcription	4	JUNB|FOS|CDK5R1|ID1	0.0165
Reactome Pathways	PI5P, PP2A and IER3 Regulate PI3K/AKT Signaling	6	PPP2R5B|ERBB3|ERBB4|PIP5K1A|NRG3|PIK3R1	0.0177
Reactome Pathways	Formation of ATP by chemiosmotic coupling	3	ATP5H|ATP5S|ATP5J	0.0197
Reactome Pathways	Processing of Capped Intron-Containing Pre-mRNA	9	SARNP|CSTF2|HNRNPR|HNRNPK|EFTUD2|HNRNPF|TRA2B|PUF60|SRRT	0.0197
Reactome Pathways	Aggrephagy	4	TUBA1A|TUBA1C|DYNC1I1|DYNC1I2	0.0204
Reactome Pathways	Glucagon-like Peptide-1 (GLP1) regulates insulin secretion	4	GNG3|GNG8|GNG2|GNG4	0.0204
Reactome Pathways	RHO GTPase Effectors	10	PPP2R5B|RHOC|TUBA1A|TUBA1C|PRKCB|DYNC1I1|MAPK11|FLNA|PRKCZ|DYNC1I2	0.0204
Reactome Pathways	Vasopressin regulates renal water homeostasis via Aquaporins	4	GNG3|GNG8|GNG2|GNG4	0.0217
Reactome Pathways	Neurophilin interactions with VEGF and VEGFR	2	KDR|NRP1	0.0224
Reactome Pathways	Regulation of cortical dendrite branching	2	SLIT1|ROBO2	0.0224
Reactome Pathways	Cell Cycle, Mitotic	14	PPP2R5B|STAG2|SIRT2|AKT3|CHMP4C|TUBA1A|TUBA1C|PRKCB|DYNC1I1|BTRC|DYNC1I2|CDKN1C|IST1|CHMP2A	0.0239
Reactome Pathways	Ras activation upon Ca2+ influx through NMDA receptor	3	CAMK2G|CAMK2D|HRAS	0.0241
Reactome Pathways	Signaling by Hippo	3	CASP3|TJP2|YAP1	0.0241
Reactome Pathways	Signaling by PDGFR in disease	3	KDR|HRAS|PIK3R1	0.0241
Reactome Pathways	Signalling to RAS	3	MAPK11|HRAS|NTRK1	0.0241
Reactome Pathways	GPCR downstream signalling	23	GRP|RGS8|PLCB2|AKT3|RHOC|GNG3|GNG8|PRKCB|CAMK2G|GNG2|CAMK2D|RGS7|RGS10|VAV3|RGS3|GNG4|RGS11|RGS4|HRAS|PIK3R1|RGS5|REEP1|ADCYAP1	0.0253
Reactome Pathways	Regulation of insulin secretion	5	PLCB2|GNG3|GNG8|GNG2|GNG4	0.0253
Reactome Pathways	NGF-independant TRKA activation	2	NTRK1|ADCYAP1	0.0295
Reactome Pathways	RNA Polymerase II Transcription	26	HDAC10|TSC2|DLX5|SOX9|RARA|LGALS3|PHC2|RRAGB|EPC1|AKT3|JUNB|PRKCB|FOS|CDK5R1|CAMK2G|MAPK11|SARNP|CAMK2D|RSPO3|CSTF2|FOXO4|CHD3|IGFBP3|SMARCA4|YAP1|SRRT	0.0303
Reactome Pathways	Resolution of Sister Chromatid Cohesion	6	PPP2R5B|STAG2|TUBA1A|TUBA1C|DYNC1I1|DYNC1I2	0.032
Reactome Pathways	Long-term potentiation	3	CAMK2G|CAMK2D|ERBB4	0.0326
Reactome Pathways	Netrin-1 signaling	4	SLIT1|SLIT3|MAPK11|SLIT2	0.0328
Reactome Pathways	Platelet homeostasis	5	PPP2R5B|GNG3|GNG8|GNG2|GNG4	0.036
Reactome Pathways	RHO GTPases Activate NADPH Oxidases	3	PRKCB|MAPK11|PRKCZ	0.036
Reactome Pathways	Estrogen-stimulated signaling through PRKCZ	2	PRKCZ|HRAS	0.0369
Reactome Pathways	M Phase	11	PPP2R5B|STAG2|SIRT2|CHMP4C|TUBA1A|TUBA1C|PRKCB|DYNC1I1|DYNC1I2|IST1|CHMP2A	0.0369
Reactome Pathways	Signaling by LRP5 mutants	2	KREMEN1|DKK1	0.0369
Reactome Pathways	Signaling by Erythropoietin	3	HRAS|PIK3R1|PLCG2	0.038
Reactome Pathways	Signaling by NTRK2 (TRKB)	3	CDK5R1|HRAS|PIK3R1	0.038
Reactome Pathways	Signaling by Interleukins	12	CCL2|JUNB|FOS|CASP3|MAPK11|ANXA2|BTRC|STAT4|MAPK9|SMARCA4|HNRNPF|PIK3R1	0.0407
Reactome Pathways	Constitutive Signaling by AKT1 E17K in Cancer	3	TSC2|AKT3|FOXO4	0.0414
Reactome Pathways	Role of phospholipids in phagocytosis	3	PLA2G6|PIK3R1|PLCG2	0.0414
Reactome Pathways	Cell junction organization	5	CDH10|CDH6|CDH15|CADM3|FLNA	0.0441
Reactome Pathways	Defective ST3GAL3 causes MCT12 and EIEE15	2	LUM|ACAN	0.0444
Reactome Pathways	RUNX1 regulates transcription of genes involved in differentiation of myeloid cells	2	LGALS3|PRKCB	0.0444
Reactome Pathways	Syndecan interactions	3	VTN|ITGA2|COL3A1	0.0445
Reactome Pathways	Infectious disease	18	GNG3|SAP30L|CHMP4C|GNG8|TUBA1A|TUBA1C|DYNC1I1|GNG2|ATP6V1H|VAV3|BTRC|HNRNPK|CHD3|GNG4|DYNC1I2|ADCYAP1|CHMP2A|PLCG2	0.0471
Reactome Pathways	RHO GTPases Activate Formins	6	PPP2R5B|RHOC|TUBA1A|TUBA1C|DYNC1I1|DYNC1I2	0.0473
Reactome Pathways	EGR2 and SOX10-mediated initiation of Schwann cell myelination	3	SOX10|SMARCA4|YAP1	0.0481
WikiPathways	Myometrial relaxation and contraction pathways	17	GNG3|GNG8|PRKCB|FOS|CAMK2G|GNG2|CAMK2D|RGS7|RGS10|RGS3|PRKCZ|IGFBP3|GNG4|RGS11|RGS4|RGS5|PLCG2	2.58e-09
WikiPathways	Calcium regulation in cardiac cells	14	GNG3|GNG8|PRKCB|CAMK2G|GNG2|CAMK2D|RGS7|RGS10|RGS3|PRKCZ|GNG4|RGS11|RGS4|RGS5	7.5e-07
WikiPathways	Ras signaling	15	AKT3|KDR|GNG3|GNG8|PRKCB|PLA2G6|GNG2|FOXO4|GNG4|KSR1|MAPK9|HRAS|PIK3R1|NTRK1|PLCG2	7.5e-07
WikiPathways	ErbB signaling pathway	11	AKT3|ERBB3|PRKCB|CAMK2G|CAMK2D|ERBB4|NRG3|MAPK9|HRAS|PIK3R1|PLCG2	1.83e-06
WikiPathways	Non-genomic actions of 1,25 dihydroxyvitamin D3	10	CCL2|PLCB2|PRKCB|CAMK2G|MAPK11|CAMK2D|PRKCZ|MAPK9|HRAS|PLCG2	2.03e-06
WikiPathways	Spinal cord injury	11	CCL2|SOX9|LGALS3|SLIT1|RHOC|FOS|CASP3|SLIT3|PLA2G6|ACAN|SLIT2	1.34e-05
WikiPathways	Epithelial to mesenchymal transition in colorectal cancer	12	MMP15|VTN|SPARC|SNAI1|AKT3|WNT9A|WNT10B|MAPK11|TGFBR1|ID1|HRAS|PIK3R1	3.27e-05
WikiPathways	Chemokine signaling pathway	12	PLCB2|AKT3|GNG3|GNG8|PRKCB|GNG2|VAV3|PRKCZ|GNG4|BCAR1|HRAS|PIK3R1	3.66e-05
WikiPathways	Glioblastoma signaling pathways	9	TSC2|AKT3|ERBB3|PRKCB|FOXO4|PRKCZ|HRAS|PIK3R1|PLCG2	4.18e-05
WikiPathways	Brain-derived neurotrophic factor (BDNF) signaling pathway	11	TSC2|APC|FOS|CASP3|CDK5R1|VAV3|KSR1|MAPK9|HRAS|PIK3R1|NTRK1	5.39e-05
WikiPathways	MAPK signaling pathway	14	DUSP1|MAPK8IP3|AKT3|FOS|CASP3|FGF13|MAPK8IP2|MAPK11|FLNA|TGFBR1|MAPK9|HRAS|STMN1|NTRK1	5.39e-05
WikiPathways	Oncostatin M signaling pathway	8	CCL2|JUNB|PRKCB|FOS|CASP3|MAPK9|HRAS|PIK3R1	6.16e-05
WikiPathways	VEGFA-VEGFR2 signaling pathway	18	CCL2|ATP6V1E1|KDR|RHOC|ATP6V0D1|TUBA1C|PRKCB|DKK1|FOXO4|PRKCZ|IGFBP3|GIGYF2|BCAR1|MAPK9|EWSR1|HRAS|EIF4G1|PIK3R1	7.92e-05
WikiPathways	Neural crest differentiation	9	HDAC10|DLX5|ISL1|SNAI1|SOX9|CDH6|ID1|MSX1|SOX10	0.00012
WikiPathways	PI3K-Akt signaling pathway	15	PPP2R5B|TSC2|VTN|AKT3|KDR|GNG3|ITGA2|GNG8|FGF13|GNG2|COL6A1|GNG4|HRAS|PIK3R1|NTRK1	0.00027
WikiPathways	Alzheimers disease	13	APC|PLCB2|AKT3|WNT10B|TUBA1A|TUBA1C|CASP3|CDK5R1|DKK1|MAPK9|HRAS|PIK3R1|APC2	0.00028
WikiPathways	Alzheimers disease and miRNA effects	13	APC|PLCB2|AKT3|WNT10B|TUBA1A|TUBA1C|CASP3|CDK5R1|DKK1|MAPK9|HRAS|PIK3R1|APC2	0.00028
WikiPathways	Wnt signaling	9	APC|PLCB2|WNT10B|PRKCB|CAMK2G|KREMEN1|CAMK2D|DKK1|MAPK9	0.00028
WikiPathways	Focal adhesion: PI3K-Akt-mTOR-signaling pathway	14	PPP2R5B|TSC2|VTN|AKT3|KDR|GNG3|ITGA2|GNG8|COL3A1|FGF13|GNG2|GNG4|HRAS|PIK3R1	0.00029
WikiPathways	Hepatitis B infection	10	AKT3|PRKCB|FOS|CASP3|MAPK11|TGFBR1|STAT4|MAPK9|HRAS|PIK3R1	0.00031
WikiPathways	Splicing factor NOVA regulated synaptic proteins	6	TERF2IP|CAMK2G|KCNQ2|CADM3|PRKCZ|MAPK9	0.00037
WikiPathways	TNF-alpha signaling pathway	8	CCL2|CASP3|CFLAR|BTRC|PRKCZ|KSR1|MAPK9|HRAS	0.00037
WikiPathways	Focal adhesion	11	VTN|AKT3|KDR|ITGA2|PRKCB|FLNA|VAV3|BCAR1|MAPK9|HRAS|PIK3R1	0.00043
WikiPathways	EGF/EGFR signaling pathway	10	PRKCB|FOS|VAV3|FOXO4|PRKCZ|BCAR1|MAPK9|HRAS|STMN1|PIK3R1	0.00047
WikiPathways	Hippo signaling regulation pathways	8	PLCB2|KDR|CDH10|CDH6|CDH15|PRKCB|PRKCZ|NTRK1	0.00049
WikiPathways	TGF-beta signaling pathway	9	ITGA2|JUNB|FOS|BTRC|TGFBR1|BCAR1|MAPK9|PIK3R1|YAP1	0.00055
WikiPathways	Chromosomal and microsatellite instability in colorectal cancer	7	APC|AKT3|FOS|CASP3|TGFBR1|MAPK9|APC2	0.00059
WikiPathways	Mesodermal commitment pathway	9	CHRD|SNAI1|TBX3|RGS10|VAV3|DKK1|FOXC1|PBX1|YAP1	0.001
WikiPathways	EGFR tyrosine kinase inhibitor resistance	7	AKT3|KDR|ERBB3|PRKCB|HRAS|PIK3R1|PLCG2	0.0012
WikiPathways	Kit receptor signaling pathway	6	SNAI1|JUNB|PRKCB|FOS|HRAS|PIK3R1	0.0014
WikiPathways	miR-509-3p alteration of YAP1/ECM axis	4	SPARC|COL3A1|BCAR1|YAP1	0.0014
WikiPathways	Osteoblast differentiation and related diseases	8	SOX9|WNT9A|WNT10B|PRKCB|MAPK11|PRKCZ|MAPK9|PIK3R1	0.0014
WikiPathways	Development of ureteric collection system	6	RARA|EYA1|FOXC1|PBX1|ROBO2|SLIT2	0.0015
WikiPathways	Hair follicle development: cytodifferentiation - part 3 of 3	7	SOX9|SOSTDC1|FOS|CUX1|DKK1|MSX1|PROM1	0.0015
WikiPathways	Endometrial cancer	6	APC|AKT3|FOS|HRAS|PIK3R1|APC2	0.0018
WikiPathways	AGE/RAGE pathway	6	LGALS3|PRKCB|CASP3|FOXO4|PRKCZ|MAPK9	0.0022
WikiPathways	Melanoma	6	AKT3|KDR|FOS|ERBB4|HRAS|PIK3R1	0.0022
WikiPathways	RAC1/PAK1/p38/MMP2 pathway	6	MAPK11|MAPK9|HRAS|STMN1|PIK3R1|YAP1	0.0023
WikiPathways	Genes controlling nephrogenesis	5	KDR|EYA1|FOXC1|ROBO2|SLIT2	0.003
WikiPathways	GDNF/RET signaling axis	4	EYA1|FOXC1|ROBO2|SLIT2	0.0031
WikiPathways	Non-small cell lung cancer	6	AKT3|PRKCB|CASP3|HRAS|PIK3R1|PLCG2	0.0031
WikiPathways	Physiological and pathological hypertrophy of the heart	4	PRKCB|FOS|MAPK11|CAMK2D	0.0034
WikiPathways	Prolactin signaling pathway	6	FOS|CASP3|FLNA|MAPK9|HRAS|PIK3R1	0.0039
WikiPathways	Synaptic signaling pathways associated with autism spectrum disorder	5	TSC2|AKT3|GRIN3A|HRAS|PIK3R1	0.0042
WikiPathways	Gastrin signaling pathway	7	FOS|CASP3|ANXA2|BCAR1|MAPK9|HRAS|PIK3R1	0.0048
WikiPathways	Nanoparticle-mediated activation of receptor signaling	4	AKT3|MAPK11|MAPK9|HRAS	0.0053
WikiPathways	Hippo-Merlin signaling dysregulation	7	KDR|CDH10|CDH6|CDH15|ITGA2|HRAS|NTRK1	0.0058
WikiPathways	IL-1 signaling pathway	5	CCL2|HSPB2|PRKCZ|MAPK9|PIK3R1	0.0058
WikiPathways	Insulin signaling	8	TSC2|PRKCB|FOS|MAPK11|PRKCZ|MAPK9|HRAS|PIK3R1	0.0058
WikiPathways	PDGFR-beta pathway	4	PRKCB|FOS|HRAS|PIK3R1	0.0058
WikiPathways	TGF-beta receptor signaling	5	FOS|TGFBR1|BAMBI|MAPK9|HRAS	0.0058
WikiPathways	Extracellular vesicle-mediated signaling in recipient cells	4	APC|TGFBR1|HRAS|PROM1	0.0059
WikiPathways	PI3K-AKT-mTOR signaling pathway and therapeutic opportunities	4	TSC2|FOXO4|HRAS|PIK3R1	0.0059
WikiPathways	TGF-beta receptor signaling in skeletal dysplasias	5	FOS|TGFBR1|BAMBI|MAPK9|HRAS	0.007
WikiPathways	Corticotropin-releasing hormone signaling pathway	6	JUNB|PRKCB|FOS|CASP3|MAPK9|PLCG2	0.0075
WikiPathways	G protein signaling pathways	6	GNG3|GNG8|PRKCB|PRKCZ|GNG4|HRAS	0.0075
WikiPathways	lncRNA in canonical Wnt signaling and colorectal cancer	6	APC|WNT10B|KREMEN1|DKK1|HNRNPK|APC2	0.008
WikiPathways	Host-pathogen interaction of human coronaviruses - MAPK signaling	4	JUNB|FOS|MAPK11|MAPK9	0.009
WikiPathways	B cell receptor signaling pathway	6	PRKCB|PIP5K1A|MAPK9|HRAS|PIK3R1|PLCG2	0.0096
WikiPathways	IL-18 signaling pathway	10	CCL2|COL3A1|PRKCB|FOS|CASP3|CFLAR|MAPK9|STMN1|PIK3R1|APBA2	0.01
WikiPathways	Neuroinflammation and glutamatergic signaling	7	PLCB2|PRKCB|FOS|CAMK2G|CAMK2D|GRIN3A|TGFBR1	0.0114
WikiPathways	Serotonin and anxiety	3	PRKCB|FOS|FMR1	0.0131
WikiPathways	Senescence and autophagy in cancer	6	GABARAPL2|VTN|SPARC|COL3A1|IGFBP3|HRAS	0.0132
WikiPathways	TGF-beta signaling in thyroid cells for epithelial-mesenchymal transition	3	SNAI1|CDH6|ID1	0.0146
WikiPathways	Regulation of actin cytoskeleton	7	APC|FGF13|PIP5K1A|PIP5KL1|BCAR1|PIK3R1|APC2	0.0151
WikiPathways	DNA damage response (only ATM dependent)	6	APC|AKT3|WNT10B|MAPK9|HRAS|PIK3R1	0.0158
WikiPathways	Breast cancer pathway	7	APC|AKT3|WNT10B|FOS|HRAS|PIK3R1|APC2	0.017
WikiPathways	Translation inhibitors in chronically activated PDGFRA cells	4	AKT3|MAPK9|EIF4G1|PIK3R1	0.0183
WikiPathways	Embryonic stem cell pluripotency pathways	6	APC|AKT3|WNT10B|FOS|FGF13|HRAS	0.0196
WikiPathways	Galanin receptor pathway	3	FOS|CDKN1C|YAP1	0.0199
WikiPathways	Interleukin-1 (IL-1) structural pathway	4	FOS|MAPK11|MAPK9|SAFB	0.0203
WikiPathways	miR-517 relationship with ARCN1 and USP1	2	USP1|ID1	0.0216
WikiPathways	SARS-CoV-2 altering angiogenesis via NRP1	2	KDR|NRP1	0.0216
WikiPathways	Photodynamic therapy-induced AP-1 survival signaling.	4	JUNB|FOS|CFLAR|MAPK11	0.024
WikiPathways	Wnt signaling pathway	4	TSC2|APC|PRKCB|MAPK9	0.0254
WikiPathways	Mammalian disorder of sexual development	3	SOX9|MAPK11|PBX1	0.0259
WikiPathways	T-cell activation SARS-CoV-2	5	TSC2|FOS|STAT4|HRAS|PIK3R1	0.0259
WikiPathways	Netrin-UNC5B signaling pathway	4	CCL2|KDR|CASP3|YAP1	0.0261
WikiPathways	Robo4 and VEGF signaling pathways crosstalk	2	KDR|SLIT2	0.0261
WikiPathways	Hypothesized pathways in pathogenesis of cardiovascular disease	3	FLNA|TGFBR1|POSTN	0.0273
WikiPathways	T-cell receptor (TCR) signaling pathway	5	FOS|VAV3|MAPK9|HRAS|PIK3R1	0.0281
WikiPathways	IL-4 signaling pathway	4	FOS|MAPK11|FLNA|PIK3R1	0.0282
WikiPathways	Wnt/beta-catenin signaling pathway in leukemia	3	RARA|APC|DKK1	0.0291
WikiPathways	FGFR3 signaling in chondrocyte proliferation and terminal differentiation	3	SNAI1|SOX9|MAPK11	0.0317
WikiPathways	Small cell lung cancer	5	AKT3|ITGA2|CASP3|CDKN1C|PIK3R1	0.0349
WikiPathways	Dopaminergic neurogenesis	3	NEUROG2|MSX1|CDKN1C	0.0407
WikiPathways	Integrin-mediated cell adhesion	5	AKT3|ITGA2|VAV3|BCAR1|HRAS	0.0419
WikiPathways	Wnt signaling pathway and pluripotency	5	APC|WNT10B|PRKCB|PRKCZ|MAPK9	0.0431
WikiPathways	Disruption of postsynaptic signaling by CNV	3	CAMK2G|CAMK2D|FMR1	0.0461
WikiPathways	Toll-like receptor signaling pathway	5	AKT3|FOS|MAPK11|MAPK9|PIK3R1	0.0461
WikiPathways	White fat cell differentiation	3	RARA|WNT10B|NR2F2	0.0461
WikiPathways	Resistin as a regulator of inflammation	3	PLCB2|AKT3|PLCG2	0.0486
WikiPathways	Thyroid stimulating hormone (TSH) signaling pathway	4	FOS|GNG2|HRAS|PIK3R1	0.0486

## Sheet: Gene cluster 4
Category	Term	Count	Genes	adjusted P-value
GO Biological Process	Cellular component organization	40	RAB3A|CALY|SNAP25|SMAD7|AP2S1|NAPA|KAT2B|DNMT3A|NRXN2|SH3GL1|CLVS2|GPM6A|HIST1H2BD|CELF3|HIST1H2AE|CLTB|ENSP00000320295|CBX3|SNCA|AP2A1|HIST1H2AG|HIST1H3J|HIST1H2AM|HIST3H2A|HIST2H3C|DAXX|BMPR2|EHMT2|HIST1H2AC|KDM6A|ITSN1|TP53BP1|HIST2H3A|RELN|KIF5C|SMAD1|HIST1H2BG|HIST2H2BF|FCHO1|NEFL	8.81e-08
GO Biological Process	Chromatin organization	17	KAT2B|DNMT3A|HIST1H2BD|HIST1H2AE|CBX3|HIST1H2AG|HIST1H3J|HIST1H2AM|HIST3H2A|HIST2H3C|DAXX|EHMT2|HIST1H2AC|KDM6A|HIST2H3A|HIST1H2BG|HIST2H2BF	8.81e-08
GO Biological Process	Chromatin organization involved in negative regulation of transcription	9	DNMT3A|HIST1H2AE|HIST1H2AG|HIST1H3J|HIST1H2AM|HIST3H2A|HIST2H3C|HIST1H2AC|HIST2H3A	9.25e-08
GO Biological Process	Negative regulation of gene expression, epigenetic	9	DNMT3A|HIST1H2AE|HIST1H2AG|HIST1H3J|HIST1H2AM|HIST3H2A|HIST2H3C|HIST1H2AC|HIST2H3A	9.25e-08
GO Biological Process	Negative regulation of nucleobase-containing compound metabolic process	22	CBX5|SMAD7|KAT2B|DNMT3A|HIST1H2AE|OLIG2|CBX3|SNCA|ELAVL4|HIST1H2AG|HIST1H3J|HIST1H2AM|HIST3H2A|HIST2H3C|HPCA|DAXX|BMPR2|EHMT2|HIST1H2AC|TP53BP1|HIST2H3A|SCRT1	1.06e-07
GO Biological Process	Cellular protein-containing complex assembly	17	CALY|SNAP25|AP2S1|NAPA|HIST1H2BD|CELF3|CLTB|SNCA|HIST1H3J|HIST2H3C|DAXX|HIST2H3A|SMAD1|HIST1H2BG|HIST2H2BF|FCHO1|NEFL	1.11e-07
GO Biological Process	Regulation of gene expression, epigenetic	10	KAT2B|DNMT3A|HIST1H2AE|HIST1H2AG|HIST1H3J|HIST1H2AM|HIST3H2A|HIST2H3C|HIST1H2AC|HIST2H3A	4.79e-07
GO Biological Process	Negative regulation of nitrogen compound metabolic process	25	CBX5|SMAD7|KAT2B|DNMT3A|NTRK2|SMAD6|HIST1H2AE|OLIG2|CBX3|SNCA|ELAVL4|AP2A1|HIST1H2AG|HIST1H3J|HIST1H2AM|HIST3H2A|HIST2H3C|HPCA|DAXX|BMPR2|EHMT2|HIST1H2AC|TP53BP1|HIST2H3A|SCRT1	2.14e-06
GO Biological Process	Protein-containing complex subunit organization	20	CALY|SNAP25|AP2S1|NAPA|SH3GL1|HIST1H2BD|CELF3|CLTB|SNCA|HIST1H3J|HIST3H2A|HIST2H3C|DAXX|TP53BP1|HIST2H3A|SMAD1|HIST1H2BG|HIST2H2BF|FCHO1|NEFL	3.52e-06
GO Biological Process	Chromatin assembly or disassembly	9	DNMT3A|HIST1H2BD|HIST1H3J|HIST3H2A|HIST2H3C|DAXX|HIST2H3A|HIST1H2BG|HIST2H2BF	4.45e-06
GO Biological Process	Vesicle-mediated transport in synapse	8	RAB3A|CALY|SNAP25|NAPA|SH3GL1|SNCA|TH|ITSN1	4.45e-06
GO Biological Process	Negative regulation of cellular biosynthetic process	20	CBX5|SMAD7|DNMT3A|HIST1H2AE|OLIG2|CBX3|SNCA|AP2A1|HIST1H2AG|HIST1H3J|HIST1H2AM|HIST3H2A|HIST2H3C|HPCA|DAXX|BMPR2|EHMT2|HIST1H2AC|HIST2H3A|SCRT1	4.59e-06
GO Biological Process	Negative regulation of RNA metabolic process	19	CBX5|SMAD7|KAT2B|DNMT3A|HIST1H2AE|OLIG2|CBX3|SNCA|ELAVL4|HIST1H2AG|HIST1H3J|HIST1H2AM|HIST3H2A|HIST2H3C|DAXX|EHMT2|HIST1H2AC|HIST2H3A|SCRT1	4.59e-06
GO Biological Process	Neurotransmitter transport	8	RAB3A|SYNGR3|SNAP25|NAPA|NRXN2|SNCA|TH|SV2B	5.6e-06
GO Biological Process	Negative regulation of cellular metabolic process	25	CBX5|SMAD7|KAT2B|DNMT3A|NTRK2|SMAD6|HIST1H2AE|OLIG2|CBX3|SNCA|ELAVL4|AP2A1|HIST1H2AG|HIST1H3J|HIST1H2AM|HIST3H2A|HIST2H3C|HPCA|DAXX|BMPR2|EHMT2|HIST1H2AC|TP53BP1|HIST2H3A|SCRT1	5.69e-06
GO Biological Process	Protein-containing complex assembly	18	CALY|SNAP25|AP2S1|NAPA|HIST1H2BD|CELF3|CLTB|SNCA|HIST1H3J|HIST2H3C|DAXX|TP53BP1|HIST2H3A|SMAD1|HIST1H2BG|HIST2H2BF|FCHO1|NEFL	5.69e-06
GO Biological Process	Negative regulation of macromolecule biosynthetic process	19	CBX5|SMAD7|DNMT3A|HIST1H2AE|OLIG2|CBX3|SNCA|AP2A1|HIST1H2AG|HIST1H3J|HIST1H2AM|HIST3H2A|HIST2H3C|DAXX|BMPR2|EHMT2|HIST1H2AC|HIST2H3A|SCRT1	1.14e-05
GO Biological Process	Organelle organization	28	RAB3A|SNAP25|NAPA|KAT2B|DNMT3A|NRXN2|CLVS2|HIST1H2BD|CELF3|HIST1H2AE|ENSP00000320295|CBX3|SNCA|HIST1H2AG|HIST1H3J|HIST1H2AM|HIST3H2A|HIST2H3C|DAXX|EHMT2|HIST1H2AC|KDM6A|HIST2H3A|RELN|KIF5C|HIST1H2BG|HIST2H2BF|NEFL	1.24e-05
GO Biological Process	Chromatin assembly	8	DNMT3A|HIST1H2BD|HIST1H3J|HIST2H3C|DAXX|HIST2H3A|HIST1H2BG|HIST2H2BF	2.02e-05
GO Biological Process	Clathrin-dependent endocytosis	5	AP2S1|CLTB|AP2A1|ITSN1|FCHO1	2.02e-05
GO Biological Process	Nucleosome organization	8	HIST1H2BD|HIST1H3J|HIST3H2A|HIST2H3C|DAXX|HIST2H3A|HIST1H2BG|HIST2H2BF	2.21e-05
GO Biological Process	Negative regulation of transcription, DNA-templated	17	CBX5|SMAD7|DNMT3A|HIST1H2AE|OLIG2|CBX3|SNCA|HIST1H2AG|HIST1H3J|HIST1H2AM|HIST3H2A|HIST2H3C|DAXX|EHMT2|HIST1H2AC|HIST2H3A|SCRT1	2.23e-05
GO Biological Process	Negative regulation of macromolecule metabolic process	25	CBX5|SMAD7|KAT2B|DNMT3A|NTRK2|SMAD6|HIST1H2AE|OLIG2|CBX3|SNCA|ELAVL4|AP2A1|HIST1H2AG|HIST1H3J|HIST1H2AM|HIST3H2A|HIST2H3C|DAXX|BMPR2|EHMT2|HIST1H2AC|TP53BP1|HIST2H3A|SMAD1|SCRT1	2.49e-05
GO Biological Process	Negative regulation of cellular macromolecule biosynthetic process	18	CBX5|SMAD7|DNMT3A|HIST1H2AE|OLIG2|CBX3|SNCA|HIST1H2AG|HIST1H3J|HIST1H2AM|HIST3H2A|HIST2H3C|DAXX|BMPR2|EHMT2|HIST1H2AC|HIST2H3A|SCRT1	2.69e-05
GO Biological Process	Negative regulation of metabolic process	26	CBX5|SMAD7|KAT2B|DNMT3A|NTRK2|SMAD6|HIST1H2AE|OLIG2|CBX3|SNCA|ELAVL4|AP2A1|HIST1H2AG|HIST1H3J|HIST1H2AM|HIST3H2A|HIST2H3C|HPCA|DAXX|BMPR2|EHMT2|HIST1H2AC|TP53BP1|HIST2H3A|SMAD1|SCRT1	2.69e-05
GO Biological Process	Receptor-mediated endocytosis	8	CALY|SNAP25|AP2S1|CLTB|SNCA|AP2A1|ITSN1|FCHO1	2.69e-05
GO Biological Process	Synaptic vesicle cycle	7	RAB3A|SNAP25|NAPA|SH3GL1|SNCA|TH|ITSN1	2.69e-05
GO Biological Process	Chromatin remodeling	8	KAT2B|DNMT3A|CBX3|HIST1H3J|HIST2H3C|DAXX|KDM6A|HIST2H3A	5.14e-05
GO Biological Process	Nucleosome assembly	7	HIST1H2BD|HIST1H3J|HIST2H3C|DAXX|HIST2H3A|HIST1H2BG|HIST2H2BF	5.14e-05
GO Biological Process	Cellular component assembly	22	CALY|SNAP25|SMAD7|AP2S1|NAPA|DNMT3A|NRXN2|GPM6A|HIST1H2BD|CELF3|CLTB|SNCA|HIST1H3J|HIST2H3C|DAXX|TP53BP1|HIST2H3A|SMAD1|HIST1H2BG|HIST2H2BF|FCHO1|NEFL	5.4e-05
GO Biological Process	Nervous system development	22	RAB3A|SYNGR3|SNAP25|NAPA|DNMT3A|NRXN2|SH3GL1|NTRK2|GPM6A|ENSP00000320295|OLIG2|AP2A1|HPCA|BMPR2|KDM6A|TH|ITSN1|RELN|KIF5C|SMAD1|SCRT1|NEFL	5.74e-05
GO Biological Process	BMP signaling pathway	6	ACVR2A|SMAD7|SMAD6|BMPR2|SMAD9|SMAD1	9.22e-05
GO Biological Process	Clathrin coat assembly	4	CALY|AP2S1|CLTB|FCHO1	0.00013
GO Biological Process	Regulation of nucleobase-containing compound metabolic process	28	CBX5|ACVR2A|SMAD7|KAT2B|DNMT3A|SMAD6|CELF3|HIST1H2AE|OLIG2|CBX3|SNCA|ELAVL4|HIST1H2AG|HIST1H3J|HIST1H2AM|HIST3H2A|HIST2H3C|HPCA|DAXX|BMPR2|EHMT2|HIST1H2AC|SMAD9|TP53BP1|HIST2H3A|RELN|SMAD1|SCRT1	0.00015
GO Biological Process	Regulation of RNA metabolic process	27	CBX5|ACVR2A|SMAD7|KAT2B|DNMT3A|SMAD6|CELF3|HIST1H2AE|OLIG2|CBX3|SNCA|ELAVL4|HIST1H2AG|HIST1H3J|HIST1H2AM|HIST3H2A|HIST2H3C|DAXX|BMPR2|EHMT2|HIST1H2AC|SMAD9|TP53BP1|HIST2H3A|RELN|SMAD1|SCRT1	0.00015
GO Biological Process	Cellular response to endogenous stimulus	15	ACVR2A|CALY|SMAD7|KAT2B|DNMT3A|NTRK2|SST|SMAD6|CBX3|SNCA|DAXX|BMPR2|SMAD9|TH|SMAD1	0.00019
GO Biological Process	Chromatin silencing	5	HIST1H2AE|HIST1H2AG|HIST1H2AM|HIST3H2A|HIST1H2AC	0.00019
GO Biological Process	Negative regulation of gene expression	19	CBX5|SMAD7|KAT2B|DNMT3A|HIST1H2AE|OLIG2|CBX3|SNCA|HIST1H2AG|HIST1H3J|HIST1H2AM|HIST3H2A|HIST2H3C|DAXX|EHMT2|HIST1H2AC|HIST2H3A|SMAD1|SCRT1	0.00034
GO Biological Process	Regulation of transcription, DNA-templated	25	CBX5|ACVR2A|SMAD7|KAT2B|DNMT3A|SMAD6|HIST1H2AE|OLIG2|CBX3|SNCA|HIST1H2AG|HIST1H3J|HIST1H2AM|HIST3H2A|HIST2H3C|DAXX|BMPR2|EHMT2|HIST1H2AC|SMAD9|TP53BP1|HIST2H3A|RELN|SMAD1|SCRT1	0.00034
GO Biological Process	Response to endogenous stimulus	16	ACVR2A|CALY|SMAD7|KAT2B|DNMT3A|NTRK2|SST|SMAD6|CBX3|SNCA|DAXX|BMPR2|SMAD9|TH|SMAD1|NEFL	0.00039
GO Biological Process	Regulation of endocytosis	7	CALY|AP2S1|SH3GL1|SNCA|AP2A1|HPCA|ITSN1	0.00048
GO Biological Process	Regulation of multicellular organismal development	19	ACVR2A|SNAP25|SMAD7|AP2S1|KAT2B|NTRK2|OLIG2|SNCA|AP2A1|HIST1H3J|HIST2H3C|BMPR2|ITSN1|TP53BP1|HIST2H3A|RELN|SMAD1|SCRT1|NEFL	0.00055
GO Biological Process	Endocytosis	9	CALY|SNAP25|AP2S1|SH3GL1|CLTB|SNCA|AP2A1|ITSN1|FCHO1	0.00079
GO Biological Process	Generation of neurons	16	RAB3A|SNAP25|NAPA|DNMT3A|NTRK2|GPM6A|ENSP00000320295|OLIG2|AP2A1|BMPR2|TH|ITSN1|RELN|KIF5C|SCRT1|NEFL	0.00082
GO Biological Process	Trans-synaptic signaling	9	RAB3A|SNAP25|NAPA|NRXN2|NTRK2|SST|SNCA|TH|SV2B	0.00082
GO Biological Process	Regulation of cellular biosynthetic process	27	CBX5|ACVR2A|SMAD7|KAT2B|DNMT3A|SMAD6|HIST1H2AE|OLIG2|CBX3|SNCA|AP2A1|HIST1H2AG|HIST1H3J|HIST1H2AM|HIST3H2A|HIST2H3C|HPCA|DAXX|BMPR2|EHMT2|HIST1H2AC|SMAD9|TP53BP1|HIST2H3A|RELN|SMAD1|SCRT1	0.00085
GO Biological Process	Gene silencing	6	HIST1H2AE|HIST1H2AG|HIST1H2AM|HIST3H2A|HIST1H2AC|SMAD1	0.00089
GO Biological Process	Regulation of neurotransmitter levels	7	RAB3A|SYNGR3|SNAP25|NAPA|NRXN2|SNCA|TH	0.00089
GO Biological Process	Cell communication	31	RAB3A|ACVR2A|CALY|SNAP25|SMAD7|AP2S1|NAPA|KAT2B|NRXN2|SH3GL1|NTRK2|SST|SMAD6|ENSP00000320295|SNCA|AP2A1|HIST1H3J|HIST2H3C|HPCA|DAXX|BMPR2|EHMT2|KDM6A|SMAD9|TH|ITSN1|SV2B|HIST2H3A|RELN|SMAD1|NEFL	0.001
GO Biological Process	Brain development	11	SYNGR3|NAPA|NTRK2|OLIG2|HPCA|BMPR2|TH|ITSN1|RELN|SMAD1|NEFL	0.0013
GO Biological Process	Regulation of gene expression	29	CBX5|ACVR2A|SMAD7|KAT2B|DNMT3A|NTRK2|SMAD6|CELF3|HIST1H2AE|OLIG2|CBX3|SNCA|ELAVL4|HIST1H2AG|HIST1H3J|HIST1H2AM|HIST3H2A|HIST2H3C|DAXX|BMPR2|EHMT2|HIST1H2AC|KDM6A|SMAD9|TP53BP1|HIST2H3A|RELN|SMAD1|SCRT1	0.0013
GO Biological Process	Regulation of macromolecule biosynthetic process	26	CBX5|ACVR2A|SMAD7|KAT2B|DNMT3A|SMAD6|HIST1H2AE|OLIG2|CBX3|SNCA|AP2A1|HIST1H2AG|HIST1H3J|HIST1H2AM|HIST3H2A|HIST2H3C|DAXX|BMPR2|EHMT2|HIST1H2AC|SMAD9|TP53BP1|HIST2H3A|RELN|SMAD1|SCRT1	0.0013
GO Biological Process	Negative regulation of cellular process	29	CBX5|SMAD7|KAT2B|DNMT3A|NTRK2|SST|SMAD6|HIST1H2AE|OLIG2|CBX3|SNCA|ELAVL4|AP2A1|HIST1H2AG|HIST1H3J|HIST1H2AM|HIST3H2A|HIST2H3C|HPCA|DAXX|BMPR2|EHMT2|HIST1H2AC|ITSN1|TP53BP1|HIST2H3A|SMAD1|SCRT1|NEFL	0.0017
GO Biological Process	Regulation of cell differentiation	17	ACVR2A|SNAP25|SMAD7|KAT2B|NTRK2|SMAD6|OLIG2|AP2A1|HIST1H3J|HIST2H3C|BMPR2|ITSN1|HIST2H3A|RELN|SMAD1|SCRT1|NEFL	0.0017
GO Biological Process	Cell surface receptor signaling pathway	19	ACVR2A|SMAD7|AP2S1|KAT2B|NTRK2|SST|SMAD6|ENSP00000320295|AP2A1|HIST1H3J|HIST2H3C|DAXX|BMPR2|KDM6A|SMAD9|ITSN1|HIST2H3A|RELN|SMAD1	0.0019
GO Biological Process	Membrane organization	11	RAB3A|SNAP25|AP2S1|NAPA|NRXN2|CLTB|SNCA|AP2A1|ITSN1|RELN|FCHO1	0.0021
GO Biological Process	Neurotransmitter secretion	5	RAB3A|SNAP25|NAPA|NRXN2|SNCA	0.0021
GO Biological Process	Positive regulation of endocytosis	5	CALY|SH3GL1|SNCA|AP2A1|ITSN1	0.0021
GO Biological Process	Signaling	30	RAB3A|ACVR2A|CALY|SNAP25|SMAD7|AP2S1|NAPA|KAT2B|NRXN2|SH3GL1|NTRK2|SST|SMAD6|ENSP00000320295|SNCA|AP2A1|HIST1H3J|HIST2H3C|HPCA|DAXX|BMPR2|KDM6A|SMAD9|TH|ITSN1|SV2B|HIST2H3A|RELN|SMAD1|NEFL	0.0021
GO Biological Process	Receptor metabolic process	5	CALY|SNAP25|AP2S1|SNCA|AP2A1	0.0023
GO Biological Process	Central nervous system development	12	SYNGR3|NAPA|SH3GL1|NTRK2|OLIG2|HPCA|BMPR2|TH|ITSN1|RELN|SMAD1|NEFL	0.0026
GO Biological Process	Regulation of developmental process	20	ACVR2A|SNAP25|SMAD7|AP2S1|KAT2B|NTRK2|SMAD6|OLIG2|SNCA|AP2A1|HIST1H3J|HIST2H3C|BMPR2|ITSN1|TP53BP1|HIST2H3A|RELN|SMAD1|SCRT1|NEFL	0.0029
GO Biological Process	Synaptic vesicle priming	3	SNAP25|NAPA|SNCA	0.003
GO Biological Process	Chemical synaptic transmission	8	RAB3A|SNAP25|NAPA|NRXN2|SST|SNCA|TH|SV2B	0.0034
GO Biological Process	Regulation of vesicle-mediated transport	9	RAB3A|CALY|AP2S1|NAPA|SH3GL1|SNCA|AP2A1|HPCA|ITSN1	0.0034
GO Biological Process	Synaptic vesicle recycling	4	RAB3A|SH3GL1|SNCA|ITSN1	0.0035
GO Biological Process	Response to salt	3	HPCA|DAXX|NEFL	0.0038
GO Biological Process	Heterochromatin assembly	4	DNMT3A|HIST1H3J|HIST2H3C|HIST2H3A	0.0039
GO Biological Process	Regulation of multicellular organismal process	22	ACVR2A|SNAP25|SMAD7|AP2S1|KAT2B|SH3GL1|NTRK2|SMAD6|OLIG2|SNCA|AP2A1|HIST1H3J|HIST2H3C|BMPR2|TH|ITSN1|TP53BP1|HIST2H3A|RELN|SMAD1|SCRT1|NEFL	0.0041
GO Biological Process	Enzyme linked receptor protein signaling pathway	10	ACVR2A|SMAD7|AP2S1|NTRK2|SMAD6|AP2A1|BMPR2|SMAD9|ITSN1|SMAD1	0.0042
GO Biological Process	Synaptic vesicle exocytosis	4	RAB3A|SNAP25|NAPA|SNCA	0.0048
GO Biological Process	Protein localization to synapse	4	SNAP25|NRXN2|RELN|KIF5C	0.005
GO Biological Process	Regulation of pathway-restricted SMAD protein phosphorylation	4	ACVR2A|SMAD7|SMAD6|BMPR2	0.005
GO Biological Process	Response to acid chemical	5	DNMT3A|NTRK2|SST|HPCA|TH	0.0052
GO Biological Process	Cellular response to stimulus	33	CBX5|RAB3A|ACVR2A|CALY|SMAD7|AP2S1|KAT2B|DNMT3A|NRXN2|SH3GL1|NTRK2|SST|SMAD6|ENSP00000320295|CBX3|SNCA|AP2A1|HIST1H3J|HIST3H2A|HIST2H3C|HPCA|DAXX|BMPR2|EHMT2|KDM6A|SMAD9|TH|ITSN1|TP53BP1|HIST2H3A|RELN|SMAD1|NEFL	0.0055
GO Biological Process	System development	26	RAB3A|ACVR2A|SYNGR3|SNAP25|SMAD7|NAPA|KAT2B|DNMT3A|NRXN2|SH3GL1|NTRK2|GPM6A|SMAD6|ENSP00000320295|OLIG2|AP2A1|HPCA|BMPR2|KDM6A|TH|ITSN1|RELN|KIF5C|SMAD1|SCRT1|NEFL	0.0066
GO Biological Process	Cellular response to organic substance	18	ACVR2A|CALY|SMAD7|KAT2B|DNMT3A|NTRK2|SST|SMAD6|CBX3|SNCA|HIST1H3J|HIST2H3C|DAXX|BMPR2|SMAD9|TH|HIST2H3A|SMAD1	0.0068
GO Biological Process	Exocytic process	4	RAB3A|SNAP25|NAPA|SNCA	0.0073
GO Biological Process	Learning	5	SNAP25|NRXN2|NTRK2|TH|RELN	0.0078
GO Biological Process	Regulation of cellular component organization	18	RAB3A|CALY|SNAP25|SMAD7|AP2S1|NAPA|KAT2B|SH3GL1|NTRK2|GPM6A|SMAD6|SNCA|AP2A1|HPCA|BMPR2|ITSN1|RELN|NEFL	0.0079
GO Biological Process	Regulation of biological process	46	CBX5|RAB3A|ACVR2A|SYNGR3|CALY|SNAP25|SMAD7|AP2S1|NAPA|KAT2B|DNMT3A|NRXN2|SH3GL1|PSD2|NTRK2|GPM6A|SST|SMAD6|CELF3|HIST1H2AE|ENSP00000320295|OLIG2|CBX3|SNCA|ELAVL4|AP2A1|HIST1H2AG|HIST1H3J|HIST1H2AM|HIST3H2A|HIST2H3C|HPCA|DAXX|BMPR2|EHMT2|HIST1H2AC|KDM6A|SMAD9|TH|ITSN1|TP53BP1|HIST2H3A|RELN|SMAD1|SCRT1|NEFL	0.0083
GO Biological Process	Cell-cell signaling	12	RAB3A|SNAP25|AP2S1|NAPA|NRXN2|NTRK2|SST|SNCA|AP2A1|KDM6A|TH|SV2B	0.0084
GO Biological Process	Cellular response to growth factor stimulus	8	ACVR2A|SMAD7|NTRK2|SMAD6|BMPR2|SMAD9|TH|SMAD1	0.0087
GO Biological Process	Cellular process	53	CBX5|RAB3A|ACVR2A|SYNGR3|CALY|SNAP25|SMAD7|AP2S1|NAPA|KAT2B|DNMT3A|NRXN2|SH3GL1|CLVS2|NTRK2|GPM6A|SST|SMAD6|HIST1H2BD|CELF3|HIST1H2AE|CLTB|ENSP00000320295|OLIG2|CBX3|SNCA|ELAVL4|AP2A1|HIST1H2AG|HIST1H3J|HIST1H2AM|HIST3H2A|HIST2H3C|HPCA|DAXX|BMPR2|EHMT2|HIST1H2AC|KDM6A|SMAD9|TH|ITSN1|TP53BP1|SV2B|HIST2H3A|RELN|KIF5C|SMAD1|HIST1H2BG|HIST2H2BF|SCRT1|FCHO1|NEFL	0.009
GO Biological Process	Neurotransmitter uptake	3	SYNGR3|SNAP25|SNCA	0.0094
GO Biological Process	Response to stimulus	37	CBX5|RAB3A|ACVR2A|CALY|SNAP25|SMAD7|AP2S1|KAT2B|DNMT3A|NRXN2|SH3GL1|NTRK2|GPM6A|SST|SMAD6|ENSP00000320295|CBX3|SNCA|AP2A1|HIST1H3J|HIST3H2A|HIST2H3C|HPCA|DAXX|BMPR2|EHMT2|KDM6A|SMAD9|TH|ITSN1|TP53BP1|HIST2H3A|RELN|KIF5C|SMAD1|HIST1H2BG|NEFL	0.0095
GO Biological Process	Regulation of megakaryocyte differentiation	4	KAT2B|HIST1H3J|HIST2H3C|HIST2H3A	0.0113
GO Biological Process	Regulation of biological quality	24	CBX5|RAB3A|ACVR2A|SYNGR3|CALY|SNAP25|SMAD7|NAPA|NRXN2|SH3GL1|NTRK2|GPM6A|SNCA|ELAVL4|HIST1H3J|HIST2H3C|HPCA|BMPR2|TH|ITSN1|HIST2H3A|RELN|SMAD1|NEFL	0.0117
GO Biological Process	interleukin-7-mediated signaling pathway	3	HIST1H3J|HIST2H3C|HIST2H3A	0.012
GO Biological Process	Neuron differentiation	11	RAB3A|NAPA|DNMT3A|NTRK2|GPM6A|ENSP00000320295|OLIG2|TH|RELN|KIF5C|NEFL	0.0124
GO Biological Process	Negative regulation of chondrocyte proliferation	2	SMAD7|BMPR2	0.0125
GO Biological Process	Positive regulation of cell projection organization	7	NTRK2|GPM6A|AP2A1|BMPR2|ITSN1|RELN|NEFL	0.0126
GO Biological Process	Regulation of nitrogen compound metabolic process	30	CBX5|ACVR2A|SMAD7|KAT2B|DNMT3A|NTRK2|SMAD6|CELF3|HIST1H2AE|OLIG2|CBX3|SNCA|ELAVL4|AP2A1|HIST1H2AG|HIST1H3J|HIST1H2AM|HIST3H2A|HIST2H3C|HPCA|DAXX|BMPR2|EHMT2|HIST1H2AC|SMAD9|TP53BP1|HIST2H3A|RELN|SMAD1|SCRT1	0.0126
GO Biological Process	Response to organic substance	20	ACVR2A|CALY|SMAD7|KAT2B|DNMT3A|NTRK2|SST|SMAD6|CBX3|SNCA|HIST1H3J|HIST2H3C|HPCA|DAXX|BMPR2|SMAD9|TH|HIST2H3A|SMAD1|NEFL	0.0126
GO Biological Process	Glutamate secretion	3	RAB3A|SNAP25|NTRK2	0.0135
GO Biological Process	Positive regulation of cartilage development	3	SMAD7|BMPR2|SMAD1	0.0135
GO Biological Process	Regulation of cellular metabolic process	31	CBX5|ACVR2A|SMAD7|KAT2B|DNMT3A|NTRK2|SMAD6|CELF3|HIST1H2AE|OLIG2|CBX3|SNCA|ELAVL4|AP2A1|HIST1H2AG|HIST1H3J|HIST1H2AM|HIST3H2A|HIST2H3C|HPCA|DAXX|BMPR2|EHMT2|HIST1H2AC|SMAD9|ITSN1|TP53BP1|HIST2H3A|RELN|SMAD1|SCRT1	0.0163
GO Biological Process	Regulation of cellular process	44	CBX5|RAB3A|ACVR2A|CALY|SNAP25|SMAD7|AP2S1|NAPA|KAT2B|DNMT3A|NRXN2|SH3GL1|PSD2|NTRK2|GPM6A|SST|SMAD6|CELF3|HIST1H2AE|ENSP00000320295|OLIG2|CBX3|SNCA|ELAVL4|AP2A1|HIST1H2AG|HIST1H3J|HIST1H2AM|HIST3H2A|HIST2H3C|HPCA|DAXX|BMPR2|EHMT2|HIST1H2AC|KDM6A|SMAD9|ITSN1|TP53BP1|HIST2H3A|RELN|SMAD1|SCRT1|NEFL	0.0166
GO Biological Process	Positive regulation of cell development	8	SMAD7|NTRK2|OLIG2|AP2A1|BMPR2|ITSN1|RELN|NEFL	0.0168
GO Biological Process	Positive regulation of neuron projection development	6	NTRK2|AP2A1|BMPR2|ITSN1|RELN|NEFL	0.017
GO Biological Process	Neurotransmitter receptor transport	3	CALY|SNAP25|KIF5C	0.0178
GO Biological Process	Multicellular organismal process	33	CBX5|RAB3A|ACVR2A|SYNGR3|SNAP25|SMAD7|AP2S1|NAPA|KAT2B|DNMT3A|NRXN2|SH3GL1|NTRK2|GPM6A|SST|SMAD6|CELF3|ENSP00000320295|OLIG2|AP2A1|HIST1H3J|HIST2H3C|HPCA|BMPR2|KDM6A|TH|ITSN1|HIST2H3A|RELN|KIF5C|SMAD1|SCRT1|NEFL	0.018
GO Biological Process	rDNA heterochromatin assembly	3	HIST1H3J|HIST2H3C|HIST2H3A	0.0189
GO Biological Process	Transforming growth factor beta receptor signaling pathway	4	SMAD7|SMAD6|SMAD9|SMAD1	0.0189
GO Biological Process	Postsynaptic density protein 95 clustering	2	NRXN2|RELN	0.0206
GO Biological Process	Response to organic cyclic compound	10	CALY|DNMT3A|SST|CBX3|SNCA|HPCA|DAXX|TH|SMAD1|NEFL	0.0206
GO Biological Process	Response to sodium arsenite	2	DAXX|NEFL	0.0206
GO Biological Process	Regulation of primary metabolic process	30	CBX5|ACVR2A|SMAD7|KAT2B|DNMT3A|NTRK2|SMAD6|CELF3|HIST1H2AE|OLIG2|CBX3|SNCA|ELAVL4|AP2A1|HIST1H2AG|HIST1H3J|HIST1H2AM|HIST3H2A|HIST2H3C|HPCA|DAXX|BMPR2|EHMT2|HIST1H2AC|SMAD9|TP53BP1|HIST2H3A|RELN|SMAD1|SCRT1	0.0214
GO Biological Process	Cellular response to chemical stimulus	19	ACVR2A|CALY|SMAD7|KAT2B|DNMT3A|NTRK2|SST|SMAD6|CBX3|SNCA|HIST1H3J|HIST2H3C|HPCA|DAXX|BMPR2|SMAD9|TH|HIST2H3A|SMAD1	0.0234
GO Biological Process	Regulation of ossification	5	ACVR2A|SMAD7|SMAD6|BMPR2|SMAD1	0.0236
GO Biological Process	Modulation of chemical synaptic transmission	7	RAB3A|SNAP25|NAPA|SH3GL1|NTRK2|SNCA|RELN	0.024
GO Biological Process	Regulation of macromolecule metabolic process	31	CBX5|ACVR2A|SMAD7|KAT2B|DNMT3A|NTRK2|SMAD6|CELF3|HIST1H2AE|OLIG2|CBX3|SNCA|ELAVL4|AP2A1|HIST1H2AG|HIST1H3J|HIST1H2AM|HIST3H2A|HIST2H3C|HPCA|DAXX|BMPR2|EHMT2|HIST1H2AC|KDM6A|SMAD9|TP53BP1|HIST2H3A|RELN|SMAD1|SCRT1	0.0245
GO Biological Process	Cellular response to salt	2	HPCA|DAXX	0.0246
GO Biological Process	Receptor localization to synapse	3	SNAP25|RELN|KIF5C	0.0246
GO Biological Process	Regulation of nervous system development	10	SNAP25|NTRK2|OLIG2|SNCA|AP2A1|BMPR2|ITSN1|RELN|SCRT1|NEFL	0.0246
GO Biological Process	Regulation of synaptic vesicle priming	2	RAB3A|NAPA	0.0246
GO Biological Process	Response to electrical stimulus	3	RAB3A|HPCA|TH	0.0246
GO Biological Process	Negative regulation of G0 to G1 transition	3	CBX5|CBX3|EHMT2	0.025
GO Biological Process	Response to stress	21	CBX5|RAB3A|SMAD7|DNMT3A|SST|SMAD6|CBX3|SNCA|HIST1H3J|HIST3H2A|HIST2H3C|DAXX|BMPR2|EHMT2|TH|TP53BP1|HIST2H3A|RELN|SMAD1|HIST1H2BG|NEFL	0.0255
GO Biological Process	Long-term synaptic potentiation	3	SNAP25|NTRK2|RELN	0.0264
GO Biological Process	Regulation of cell development	10	SNAP25|SMAD7|NTRK2|OLIG2|AP2A1|BMPR2|ITSN1|RELN|SCRT1|NEFL	0.0264
GO Biological Process	Regulation of synaptic vesicle cycle	4	RAB3A|NAPA|SH3GL1|SNCA	0.0281
GO Biological Process	Response to amino acid	4	DNMT3A|NTRK2|SST|HPCA	0.0281
GO Biological Process	Cerebral cortex development	4	NTRK2|TH|RELN|NEFL	0.0296
GO Biological Process	Mesoderm development	4	ACVR2A|BMPR2|KDM6A|SMAD1	0.0303
GO Biological Process	Regulation of osteoblast differentiation	4	ACVR2A|SMAD6|BMPR2|SMAD1	0.0303
GO Biological Process	Cellular macromolecule metabolic process	26	RAB3A|ACVR2A|CALY|SNAP25|SMAD7|AP2S1|KAT2B|DNMT3A|NTRK2|HIST1H2BD|CELF3|SNCA|AP2A1|HIST1H3J|HIST3H2A|HIST2H3C|DAXX|BMPR2|EHMT2|KDM6A|TP53BP1|HIST2H3A|RELN|SMAD1|HIST1H2BG|NEFL	0.0317
GO Biological Process	Positive regulation of neurogenesis	7	NTRK2|OLIG2|AP2A1|BMPR2|ITSN1|RELN|NEFL	0.0317
GO Biological Process	Synaptic vesicle endocytosis	3	SH3GL1|SNCA|ITSN1	0.0317
GO Biological Process	Positive regulation of cell differentiation	10	ACVR2A|SMAD7|NTRK2|OLIG2|AP2A1|BMPR2|ITSN1|RELN|SMAD1|NEFL	0.0329
GO Biological Process	Regulation of neurogenesis	9	SNAP25|NTRK2|OLIG2|AP2A1|BMPR2|ITSN1|RELN|SCRT1|NEFL	0.0376
GO Biological Process	Regulation of synapse organization	5	NTRK2|GPM6A|SNCA|ITSN1|RELN	0.0376
GO Biological Process	Dopamine biosynthetic process	2	SNCA|TH	0.0382
GO Biological Process	Low-density lipoprotein particle receptor catabolic process	2	AP2S1|AP2A1	0.0382
GO Biological Process	Mitral valve morphogenesis	2	SMAD6|BMPR2	0.0382
GO Biological Process	Regulation of metabolic process	32	CBX5|ACVR2A|SMAD7|KAT2B|DNMT3A|NTRK2|SMAD6|CELF3|HIST1H2AE|OLIG2|CBX3|SNCA|ELAVL4|AP2A1|HIST1H2AG|HIST1H3J|HIST1H2AM|HIST3H2A|HIST2H3C|HPCA|DAXX|BMPR2|EHMT2|HIST1H2AC|KDM6A|SMAD9|ITSN1|TP53BP1|HIST2H3A|RELN|SMAD1|SCRT1	0.0384
GO Biological Process	Regulation of neuron differentiation	8	SNAP25|NTRK2|OLIG2|AP2A1|BMPR2|ITSN1|RELN|NEFL	0.0402
GO Biological Process	Regulation of neuron projection development	7	SNAP25|NTRK2|AP2A1|BMPR2|ITSN1|RELN|NEFL	0.0427
GO Biological Process	Heart development	7	SMAD7|KAT2B|SMAD6|BMPR2|KDM6A|TH|SMAD1	0.0478
GO Biological Process	Regulation of plasma membrane bounded cell projection organization	8	SNAP25|NTRK2|GPM6A|AP2A1|BMPR2|ITSN1|RELN|NEFL	0.048
KEGG Pathways	Alcoholism	8	NTRK2|HIST1H2BD|HIST1H2AE|HIST1H3J|HIST3H2A|HIST1H2AC|TH|HIST2H2BF	3.24e-06
KEGG Pathways	Systemic lupus erythematosus	6	HIST1H2BD|HIST1H2AE|HIST1H3J|HIST3H2A|HIST1H2AC|HIST2H2BF	5e-05
KEGG Pathways	TGF-beta signaling pathway	6	ACVR2A|SMAD7|SMAD6|BMPR2|SMAD9|SMAD1	5e-05
KEGG Pathways	Synaptic vesicle cycle	5	RAB3A|AP2S1|NAPA|CLTB|AP2A1	0.00023
KEGG Pathways	Endocytosis	6	AP2S1|SH3GL1|PSD2|CLTB|AP2A1|KIF5C	0.0044
KEGG Pathways	Endocrine and other factor-regulated calcium reabsorption	3	AP2S1|CLTB|AP2A1	0.0291
KEGG Pathways	Parkinson disease	5	ENSP00000320295|SNCA|DAXX|TH|KIF5C	0.0293
KEGG Pathways	Signaling pathways regulating pluripotency of stem cells	4	ACVR2A|BMPR2|SMAD9|SMAD1	0.0298
Reactome Pathways	Signaling by BMP	6	ACVR2A|SMAD7|SMAD6|BMPR2|SMAD9|SMAD1	8.31e-07
Reactome Pathways	Chromatin modifying enzymes	9	KAT2B|DNMT3A|HIST1H2BD|HIST1H2AE|HIST3H2A|EHMT2|HIST1H2AC|KDM6A|HIST2H2BF	2.38e-05
Reactome Pathways	Epigenetic regulation of gene expression	7	KAT2B|DNMT3A|HIST1H2BD|HIST1H2AE|CBX3|EHMT2|HIST1H2AC	2.38e-05
Reactome Pathways	HCMV Early Events	7	HIST1H2BD|HIST1H2AE|ENSP00000320295|HIST3H2A|DAXX|HIST1H2AC|HIST2H2BF	2.38e-05
Reactome Pathways	Positive epigenetic regulation of rRNA expression	6	KAT2B|HIST1H2BD|HIST1H2AE|CBX3|EHMT2|HIST1H2AC	3.14e-05
Reactome Pathways	RNA Polymerase I Promoter Clearance	6	KAT2B|HIST1H2BD|HIST1H2AE|CBX3|EHMT2|HIST1H2AC	3.42e-05
Reactome Pathways	ERCC6 (CSB) and EHMT2 (G9a) positively regulate rRNA expression	5	HIST1H2BD|HIST1H2AE|CBX3|EHMT2|HIST1H2AC	6.01e-05
Reactome Pathways	Cargo recognition for clathrin-mediated endocytosis	6	AP2S1|SH3GL1|CLTB|AP2A1|ITSN1|FCHO1	0.00012
Reactome Pathways	HATs acetylate histones	6	KAT2B|HIST1H2BD|HIST1H2AE|HIST3H2A|HIST1H2AC|HIST2H2BF	0.00012
Reactome Pathways	HDACs deacetylate histones	5	HIST1H2BD|HIST1H2AE|HIST3H2A|HIST1H2AC|HIST2H2BF	0.00016
Reactome Pathways	Deubiquitination	8	SMAD7|KAT2B|HIST1H2BD|HIST1H2AE|HIST3H2A|HIST1H2AC|SMAD1|HIST2H2BF	0.00019
Reactome Pathways	Ub-specific processing proteases	7	SMAD7|HIST1H2BD|HIST1H2AE|HIST3H2A|HIST1H2AC|SMAD1|HIST2H2BF	0.00026
Reactome Pathways	Infectious disease	12	SNAP25|AP2S1|SH3GL1|HIST1H2BD|HIST1H2AE|ENSP00000320295|AP2A1|HIST3H2A|DAXX|HIST1H2AC|SV2B|HIST2H2BF	0.00035
Reactome Pathways	Metalloprotease DUBs	4	KAT2B|HIST1H2AE|HIST3H2A|HIST1H2AC	0.00035
Reactome Pathways	DNA methylation	4	DNMT3A|HIST1H2BD|HIST1H2AE|HIST1H2AC	0.00043
Reactome Pathways	HCMV Late Events	5	HIST1H2BD|HIST1H2AE|HIST3H2A|HIST1H2AC|HIST2H2BF	0.00046
Reactome Pathways	Post-translational protein modification	15	CBX5|RAB3A|SMAD7|NAPA|KAT2B|DNMT3A|HIST1H2BD|HIST1H2AE|ENSP00000320295|HIST3H2A|DAXX|HIST1H2AC|TP53BP1|SMAD1|HIST2H2BF	0.00047
Reactome Pathways	PRC2 methylates histones and DNA	4	DNMT3A|HIST1H2BD|HIST1H2AE|HIST1H2AC	0.00078
Reactome Pathways	Membrane Trafficking	10	RAB3A|AP2S1|NAPA|SH3GL1|CLVS2|CLTB|ENSP00000320295|AP2A1|ITSN1|FCHO1	0.0008
Reactome Pathways	WNT5A-dependent internalization of FZD2, FZD5 and ROR2	3	AP2S1|CLTB|AP2A1	0.00099
Reactome Pathways	Inhibition of DNA recombination at telomere	4	HIST1H2BD|HIST1H2AE|DAXX|HIST1H2AC	0.0011
Reactome Pathways	RMTs methylate histone arginines	4	DNMT3A|HIST1H2AE|HIST3H2A|HIST1H2AC	0.0012
Reactome Pathways	WNT5A-dependent internalization of FZD4	3	AP2S1|CLTB|AP2A1	0.0012
Reactome Pathways	Metabolism of proteins	17	CBX5|RAB3A|SMAD7|NAPA|KAT2B|DNMT3A|HIST1H2BD|HIST1H2AE|ENSP00000320295|SNCA|HIST3H2A|DAXX|HIST1H2AC|TP53BP1|KIF5C|SMAD1|HIST2H2BF	0.0014
Reactome Pathways	B-WICH complex positively regulates rRNA expression	4	KAT2B|HIST1H2BD|HIST1H2AE|HIST1H2AC	0.002
Reactome Pathways	RNA Polymerase I Promoter Escape	4	HIST1H2BD|HIST1H2AE|CBX3|HIST1H2AC	0.002
Reactome Pathways	Pre-NOTCH Transcription and Translation	4	KAT2B|HIST1H2BD|HIST1H2AE|HIST1H2AC	0.0023
Reactome Pathways	Developmental Biology	12	ACVR2A|AP2S1|KAT2B|HIST1H2BD|HIST1H2AE|CLTB|ENSP00000320295|AP2A1|HIST1H2AC|KDM6A|ITSN1|RELN	0.0027
Reactome Pathways	RUNX1 regulates genes involved in megakaryocyte differentiation and platelet function	4	KAT2B|HIST1H2BD|HIST1H2AE|HIST1H2AC	0.0027
Reactome Pathways	Toxicity of botulinum toxin type E (botE)	2	SNAP25|SV2B	0.0046
Reactome Pathways	Amyloid fiber formation	4	HIST1H2BD|HIST1H2AE|SNCA|HIST1H2AC	0.0047
Reactome Pathways	Senescence-Associated Secretory Phenotype (SASP)	4	HIST1H2BD|HIST1H2AE|EHMT2|HIST1H2AC	0.005
Reactome Pathways	Generic Transcription Pathway	12	CBX5|SMAD7|KAT2B|SST|SMAD6|HIST1H2BD|HIST1H2AE|CBX3|DAXX|EHMT2|HIST1H2AC|SMAD1	0.0057
Reactome Pathways	Signal Transduction	19	ACVR2A|SMAD7|AP2S1|KAT2B|SH3GL1|NTRK2|SST|SMAD6|HIST1H2BD|HIST1H2AE|CLTB|ENSP00000320295|AP2A1|BMPR2|HIST1H2AC|SMAD9|ITSN1|SMAD1|NEFL	0.0057
Reactome Pathways	Toxicity of botulinum toxin type A (botA)	2	SNAP25|SV2B	0.0058
Reactome Pathways	Transmission across Chemical Synapses	6	RAB3A|SNAP25|AP2S1|ENSP00000320295|AP2A1|NEFL	0.0058
Reactome Pathways	RNA Polymerase I Promoter Opening	3	HIST1H2BD|HIST1H2AE|HIST1H2AC	0.0063
Reactome Pathways	Transcriptional Regulation by E2F6	3	CBX5|CBX3|EHMT2	0.0063
Reactome Pathways	Packaging Of Telomere Ends	3	HIST1H2BD|HIST1H2AE|HIST1H2AC	0.0066
Reactome Pathways	Activation of anterior HOX genes in hindbrain development during early embryogenesis	4	HIST1H2BD|HIST1H2AE|HIST1H2AC|KDM6A	0.0067
Reactome Pathways	EPH-Ephrin signaling	4	AP2S1|CLTB|AP2A1|ITSN1	0.0067
Reactome Pathways	Neuronal System	7	RAB3A|SNAP25|AP2S1|NRXN2|ENSP00000320295|AP2A1|NEFL	0.0067
Reactome Pathways	Gene expression (Transcription)	13	CBX5|SMAD7|KAT2B|DNMT3A|SST|SMAD6|HIST1H2BD|HIST1H2AE|CBX3|DAXX|EHMT2|HIST1H2AC|SMAD1	0.0068
Reactome Pathways	UCH proteinases	4	SMAD7|HIST1H2AE|HIST3H2A|HIST1H2AC	0.0068
Reactome Pathways	Activated PKN1 stimulates transcription of AR (androgen receptor) regulated genes KLK2 and KLK3	3	HIST1H2BD|HIST1H2AE|HIST1H2AC	0.0071
Reactome Pathways	Cleavage of the damaged purine	3	HIST1H2BD|HIST1H2AE|HIST1H2AC	0.0076
Reactome Pathways	Recognition and association of DNA glycosylase with site containing an affected purine	3	HIST1H2BD|HIST1H2AE|HIST1H2AC	0.0076
Reactome Pathways	Signaling by WNT	6	AP2S1|HIST1H2BD|HIST1H2AE|CLTB|AP2A1|HIST1H2AC	0.0076
Reactome Pathways	SIRT1 negatively regulates rRNA expression	3	HIST1H2BD|HIST1H2AE|HIST1H2AC	0.0076
Reactome Pathways	Cleavage of the damaged pyrimidine	3	HIST1H2BD|HIST1H2AE|HIST1H2AC	0.0097
Reactome Pathways	Condensation of Prophase Chromosomes	3	HIST1H2BD|HIST1H2AE|HIST1H2AC	0.0097
Reactome Pathways	Nef Mediated CD8 Down-regulation	2	AP2S1|AP2A1	0.0097
Reactome Pathways	Recognition and association of DNA glycosylase with site containing an affected pyrimidine	3	HIST1H2BD|HIST1H2AE|HIST1H2AC	0.0097
Reactome Pathways	Disease	13	SNAP25|AP2S1|KAT2B|SH3GL1|HIST1H2BD|HIST1H2AE|ENSP00000320295|AP2A1|HIST3H2A|DAXX|HIST1H2AC|SV2B|HIST2H2BF	0.0098
Reactome Pathways	Recycling pathway of L1	3	AP2S1|ENSP00000320295|AP2A1	0.0118
Reactome Pathways	Estrogen-dependent gene expression	4	KAT2B|HIST1H2BD|HIST1H2AE|HIST1H2AC	0.0122
Reactome Pathways	Nef Mediated CD4 Down-regulation	2	AP2S1|AP2A1	0.0128
Reactome Pathways	EPH-ephrin mediated repulsion of cells	3	AP2S1|CLTB|AP2A1	0.0141
Reactome Pathways	Deposition of new CENPA-containing nucleosomes at the centromere	3	HIST1H2BD|HIST1H2AE|HIST1H2AC	0.0147
Reactome Pathways	Meiotic recombination	3	HIST1H2BD|HIST1H2AE|HIST1H2AC	0.0165
Reactome Pathways	VLDLR internalisation and degradation	2	AP2S1|AP2A1	0.0194
Reactome Pathways	Transcriptional regulation of granulopoiesis	3	HIST1H2BD|HIST1H2AE|HIST1H2AC	0.0195
Reactome Pathways	Formation of the beta-catenin:TCF transactivating complex	3	HIST1H2BD|HIST1H2AE|HIST1H2AC	0.0202
Reactome Pathways	Meiotic synapsis	3	HIST1H2BD|HIST1H2AE|HIST1H2AC	0.0202
Reactome Pathways	DNA Damage/Telomere Stress Induced Senescence	3	HIST1H2BD|HIST1H2AE|HIST1H2AC	0.0206
Reactome Pathways	Retrograde neurotrophin signalling	2	AP2S1|AP2A1	0.0236
Reactome Pathways	trans-Golgi Network Vesicle Budding	3	NAPA|CLVS2|CLTB	0.0315
Reactome Pathways	Acetylcholine Neurotransmitter Release Cycle	2	RAB3A|SNAP25	0.0319
Reactome Pathways	Trafficking of GluR2-containing AMPA receptors	2	AP2S1|AP2A1	0.0319
Reactome Pathways	NoRC negatively regulates rRNA expression	3	HIST1H2BD|HIST1H2AE|HIST1H2AC	0.0321
Reactome Pathways	SUMO E3 ligases SUMOylate target proteins	4	CBX5|DNMT3A|DAXX|TP53BP1	0.0321
Reactome Pathways	Norepinephrine Neurotransmitter Release Cycle	2	RAB3A|SNAP25	0.0338
Reactome Pathways	Serotonin Neurotransmitter Release Cycle	2	RAB3A|SNAP25	0.0338
Reactome Pathways	Transcriptional regulation by small RNAs	3	HIST1H2BD|HIST1H2AE|HIST1H2AC	0.0338
Reactome Pathways	GABA synthesis, release, reuptake and degradation	2	RAB3A|SNAP25	0.0354
Reactome Pathways	LDL clearance	2	AP2S1|AP2A1	0.0354
Reactome Pathways	Dopamine Neurotransmitter Release Cycle	2	RAB3A|SNAP25	0.0478
WikiPathways	Synaptic vesicle pathway	5	RAB3A|SNAP25|AP2S1|NAPA|AP2A1	0.00033
WikiPathways	BMP2-WNT4-FOXO1 pathway in primary endometrial stromal cell differentiation	3	SST|SMAD9|SMAD1	0.0031
WikiPathways	Bone morphogenic protein (BMP) signaling and regulation	3	SMAD6|BMPR2|SMAD1	0.0031
WikiPathways	Embryonic stem cell pluripotency pathways	5	SMAD7|SMAD6|BMPR2|SMAD9|SMAD1	0.0036
WikiPathways	Fragile X syndrome	5	AP2S1|SH3GL1|NTRK2|CLTB|AP2A1	0.0036
WikiPathways	TGF-beta receptor signaling	4	SMAD7|SMAD6|SMAD9|SMAD1	0.0036
WikiPathways	TGF-beta receptor signaling in skeletal dysplasias	4	SMAD7|SMAD6|SMAD9|SMAD1	0.0036
WikiPathways	Effect of progerin on genes involved in Hutchinson-Gilford progeria syndrome	3	CBX5|CBX3|HIST1H3J	0.0053
WikiPathways	Mesodermal commitment pathway	5	ACVR2A|SMAD6|BMPR2|KDM6A|SMAD1	0.0053
